# Supplementary material for: MicroRNA breed and parent-of-origin effects provide insights into biological pathways differentiating cattle subspecies in fetal liver
Source: Front Genet. 2023 Dec 13;14:1329939. doi: 10.3389/fgene.2023.1329939 (PMC10757722; doi:10.3389/fgene.2023.1329939)
Supplement: Supplementary file 1 [file Table2.XLSX]

## Sheet: miRNA
#																	Refers to how many reads entered this step
Sample_Name	Raw_reads	too_short	too_long	prinseq - low qual	prinseq - GOOD	cDNA	tRNA	rRNA	snRNA	snoRNA	ncRNA	contaminated_reads	Final filtered	M + N == F	O + D + E == B		cDNA	tRNA	rRNA	snRNA	snoRNA	ncRNA
100_R1.fastq.gz	16643433	0	443611	529765	15670057	183263	25315	6578	2683	81306	7294888	7594033	8076024	15670057	16643433		15670057	15486794	15461479	15454901	15452218	15370912
103_R1.fastq.gz	15001261	0	941678	740326	13319257	125243	19305	8394	3261	69739	6070533	6296475	7022782	13319257	15001261		13319257	13194014	13174709	13166315	13163054	13093315
104_R1.fastq.gz	15925831	0	861030	679942	14384859	211689	16319	6159	2118	79212	6459632	6775129	7609730	14384859	15925831		14384859	14173170	14156851	14150692	14148574	14069362
105_R1.fastq.gz	17453368	0	937670	636125	15879573	163130	19620	8650	2448	70578	7535529	7799955	8079618	15879573	17453368		15879573	15716443	15696823	15688173	15685725	15615147
106_R1.fastq.gz	16496536	0	1300759	600454	14595323	173310	21139	8242	2647	83651	6689848	6978837	7616486	14595323	16496536		14595323	14422013	14400874	14392632	14389985	14306334
13_R1.fastq.gz	17428651	0	546912	538472	16343267	144419	21573	3593	1825	80288	7569241	7820939	8522328	16343267	17428651		16343267	16198848	16177275	16173682	16171857	16091569
22_R1.fastq.gz	15660896	0	387941	690388	14582567	117670	11502	4159	4176	71344	6813948	7022799	7559768	14582567	15660896		14582567	14464897	14453395	14449236	14445060	14373716
46_R1.fastq.gz	17059826	0	441136	557706	16060984	145244	35499	20627	4090	87851	5978262	6271573	9789411	16060984	17059826		16060984	15915740	15880241	15859614	15855524	15767673
52_R1.fastq.gz	16573175	0	294194	607475	15671506	303042	27953	27435	4841	107486	6158726	6629483	9042023	15671506	16573175		15671506	15368464	15340511	15313076	15308235	15200749
53_R1.fastq.gz	21151432	0	588375	768871	19794186	190123	31156	5486	1681	105401	9115187	9449034	10345152	19794186	21151432		19794186	19604063	19572907	19567421	19565740	19460339
56_R1.fastq.gz	15530759	0	243197	783786	14503776	170833	13852	4199	631	53428	6469115	6712058	7791718	14503776	15530759		14503776	14332943	14319091	14314892	14314261	14260833
60_R1.fastq.gz	20380573	0	548198	1834865	17997510	236447	21283	10041	2429	115536	7913364	8299100	9698410	17997510	20380573		17997510	17761063	17739780	17729739	17727310	17611774
61_R1.fastq.gz	18670057	0	236168	1524748	16909141	221591	14092	5851	1882	78421	7574702	7896539	9012602	16909141	18670057		16909141	16687550	16673458	16667607	16665725	16587304
62_R1.fastq.gz	9148338	0	265934	1435517	7446887	145333	11057	11970	1005	39726	2939899	3148990	4297897	7446887	9148338		7446887	7301554	7290497	7278527	7277522	7237796
65_R1.fastq.gz	16501931	0	478937	843647	15179347	194609	13217	8541	1336	67866	6805186	7090755	8088592	15179347	16501931		15179347	14984738	14971521	14962980	14961644	14893778
7_R1.fastq.gz	17250493	0	406211	540372	16303910	136383	15937	3554	2039	79028	7640587	7877528	8426382	16303910	17250493		16303910	16167527	16151590	16148036	16145997	16066969
74_R1.fastq.gz	16503678	0	994560	755022	14754096	195382	19294	10598	1797	96908	6761725	7085704	7668392	14754096	16503678		14754096	14558714	14539420	14528822	14527025	14430117
77_R1.fastq.gz	15388913	0	935480	641272	13812161	176898	16222	11897	2436	80730	6109377	6397560	7414601	13812161	15388913		13812161	13635263	13619041	13607144	13604708	13523978
78_R1.fastq.gz	18972729	0	602576	945809	17424344	214070	21252	10092	1882	83385	7963834	8294515	9129829	17424344	18972729		17424344	17210274	17189022	17178930	17177048	17093663
8_R1.fastq.gz	16216083	0	242704	1036044	14937335	188474	13495	5153	1338	74440	6777290	7060190	7877145	14937335	16216083		14937335	14748861	14735366	14730213	14728875	14654435
80_R1.fastq.gz	18777714	0	588335	522068	17667311	184265	18098	8644	3242	91085	8582988	8888322	8778989	17667311	18777714		17667311	17483046	17464948	17456304	17453062	17361977
91_R1.fastq.gz	16430467	0	567454	468046	15394967	250968	23859	6044	3201	106845	7178974	7569891	7825076	15394967	16430467		15394967	15143999	15120140	15114096	15110895	15004050
97_R1.fastq.gz	17796113	0	765684	535085	16495344	222864	25837	10028	2134	93514	7786848	8141225	8354119	16495344	17796113		16495344	16272480	16246643	16236615	16234481	16140967
99_R1.fastq.gz	18422051	0	497665	492029	17432357	252652	22657	5315	2231	132487	7841741	8257083	9175274	17432357	18422051		17432357	17179705	17157048	17151733	17149502	17017015
mean	1.6891e+07	0	588184	779493	1.55233e+07	189496	19980.5	8802.08	2389.71	84594	7.00131e+06	7.30657e+06	8.21676e+06	1.55233e+07	1.6891e+07

## Sheet: mRNA
Sample	Trimmed reads	Mapped to genes	% mapped
F100	40593592	35319231	0.870069
F103	39556407	34353379	0.868466
F104	39453315	34249596	0.868104
F105	50964007	44076002	0.864846
F106	44423265	38319306	0.862595
F13	47311508	40453383	0.855043
F22	53469973	45617088	0.853135
F46	42749586	37418715	0.8753
F52	32117329	28243113	0.879373
F53	50892228	43442602	0.85362
F56	50008885	43142570	0.862698
F60	102818782	89043711	0.866026
F61	51812720	44913006	0.866834
F62	54033113	45500275	0.842081
F65	45536738	38807990	0.852235
F7	48829294	41764234	0.855311
F74	56228425	48064853	0.854814
F77	56257220	48349919	0.859444
F78	54993739	46684135	0.848899
F8	47162617	39995726	0.848039
F80	47271382	40805430	0.863216
F91	41415361	35917399	0.867248
F97	42580110	37759465	0.886786
F99	57526240	49949962	0.868299
mean	4.99169e+07	4.3008e+07	0.862187
