# Supplementary material for: MicroRNA breed and parent-of-origin effects provide insights into biological pathways differentiating cattle subspecies in fetal liver
Source: Front Genet. 2023 Dec 13;14:1329939. doi: 10.3389/fgene.2023.1329939 (PMC10757722; doi:10.3389/fgene.2023.1329939)
Supplement: Supplementary file 2 [file Table3.XLSX]

## Sheet: breed
	BIBI	BTBT
bta-let-7b_MIMAT0004331_Bos_taurus_let-7b	TRUE	TRUE
bta-let-7c_MIMAT0004332_Bos_taurus_let-7c	TRUE	TRUE
bta-let-7d_MIMAT0003810_Bos_taurus_let-7d	TRUE	TRUE
bta-let-7e_MIMAT0004333_Bos_taurus_let-7e	TRUE	TRUE
bta-let-7g_MIMAT0003838_Bos_taurus_let-7g	TRUE	TRUE
bta-let-7i_MIMAT0003851_Bos_taurus_let-7i	TRUE	TRUE
bta-miR-10020_MIMAT0040419_Bos_taurus_miR-10020	FALSE	FALSE
bta-miR-100_MIMAT0009215_Bos_taurus_miR-100	TRUE	TRUE
bta-miR-10162-5p_MIMAT0040909_Bos_taurus_miR-10162-5p	TRUE	TRUE
bta-miR-10164-3p_MIMAT0040911_Bos_taurus_miR-10164-3p	TRUE	TRUE
bta-miR-10165-5p_MIMAT0040912_Bos_taurus_miR-10165-5p	FALSE	FALSE
bta-miR-10166-5p_MIMAT0040913_Bos_taurus_miR-10166-5p	FALSE	FALSE
bta-miR-10167-3p_MIMAT0040914_Bos_taurus_miR-10167-3p	TRUE	TRUE
bta-miR-10168-5p_MIMAT0040916_Bos_taurus_miR-10168-5p	FALSE	FALSE
bta-miR-10170-5p_MIMAT0040918_Bos_taurus_miR-10170-5p	FALSE	FALSE
bta-miR-10171-3p_MIMAT0040919_Bos_taurus_miR-10171-3p	FALSE	FALSE
bta-miR-10172-5p_MIMAT0040920_Bos_taurus_miR-10172-5p	TRUE	TRUE
bta-miR-10172-3p_MIMAT0040921_Bos_taurus_miR-10172-3p	TRUE	TRUE
bta-miR-10173-5p_MIMAT0040922_Bos_taurus_miR-10173-5p	FALSE	FALSE
bta-miR-10174-5p_MIMAT0040927_Bos_taurus_miR-10174-5p	TRUE	TRUE
bta-miR-10174-3p_MIMAT0040928_Bos_taurus_miR-10174-3p	TRUE	TRUE
bta-miR-10175-5p_MIMAT0040929_Bos_taurus_miR-10175-5p	TRUE	TRUE
bta-miR-10175-3p_MIMAT0040930_Bos_taurus_miR-10175-3p	FALSE	FALSE
bta-miR-10176-5p_MIMAT0040931_Bos_taurus_miR-10176-5p	FALSE	FALSE
bta-miR-10177-5p_MIMAT0040932_Bos_taurus_miR-10177-5p	FALSE	FALSE
bta-miR-10178-5p_MIMAT0040933_Bos_taurus_miR-10178-5p	FALSE	FALSE
bta-miR-10179-5p_MIMAT0040937_Bos_taurus_miR-10179-5p	FALSE	FALSE
bta-miR-10180-3p_MIMAT0040938_Bos_taurus_miR-10180-3p	FALSE	FALSE
bta-miR-10181-5p_MIMAT0040939_Bos_taurus_miR-10181-5p	FALSE	FALSE
bta-miR-10182-5p_MIMAT0040940_Bos_taurus_miR-10182-5p	TRUE	TRUE
bta-miR-10182-3p_MIMAT0040941_Bos_taurus_miR-10182-3p	TRUE	TRUE
bta-miR-10183-5p_MIMAT0040942_Bos_taurus_miR-10183-5p	FALSE	FALSE
bta-miR-10185-5p_MIMAT0040944_Bos_taurus_miR-10185-5p	FALSE	FALSE
bta-miR-10225a_MIMAT0041126_Bos_taurus_miR-10225a	TRUE	TRUE
bta-miR-10225b_MIMAT0041127_Bos_taurus_miR-10225b	TRUE	TRUE
bta-miR-105a_MIMAT0009217_Bos_taurus_miR-105a	TRUE	TRUE
bta-miR-105b_MIMAT0009216_Bos_taurus_miR-105b	TRUE	TRUE
bta-miR-106a_MIMAT0003784_Bos_taurus_miR-106a	TRUE	TRUE
bta-miR-106b_MIMAT0009218_Bos_taurus_miR-106b	TRUE	TRUE
bta-miR-107_MIMAT0003785_Bos_taurus_miR-107	TRUE	TRUE
bta-miR-10a_MIMAT0003786_Bos_taurus_miR-10a	TRUE	TRUE
bta-miR-10b_MIMAT0003839_Bos_taurus_miR-10b	TRUE	TRUE
bta-miR-1185_MIMAT0009973_Bos_taurus_miR-1185	TRUE	TRUE
bta-miR-1193_MIMAT0009965_Bos_taurus_miR-1193	FALSE	FALSE
bta-miR-11971_MIMAT0046336_Bos_taurus_miR-11971	TRUE	TRUE
bta-miR-11972_MIMAT0046341_Bos_taurus_miR-11972	TRUE	TRUE
bta-miR-11973_MIMAT0046349_Bos_taurus_miR-11973	TRUE	TRUE
bta-miR-11974_MIMAT0046353_Bos_taurus_miR-11974	FALSE	FALSE
bta-miR-11977_MIMAT0046359_Bos_taurus_miR-11977	TRUE	TRUE
bta-miR-11978_MIMAT0046364_Bos_taurus_miR-11978	TRUE	TRUE
bta-miR-11979_MIMAT0046367_Bos_taurus_miR-11979	FALSE	FALSE
bta-miR-1197_MIMAT0009966_Bos_taurus_miR-1197	TRUE	TRUE
bta-miR-11980_MIMAT0046368_Bos_taurus_miR-11980	TRUE	TRUE
bta-miR-11981_MIMAT0046370_Bos_taurus_miR-11981	FALSE	FALSE
bta-miR-11982_MIMAT0046372_Bos_taurus_miR-11982	TRUE	TRUE
bta-miR-11983_MIMAT0046376_Bos_taurus_miR-11983	TRUE	FALSE
bta-miR-11984_MIMAT0046378_Bos_taurus_miR-11984	TRUE	FALSE
bta-miR-11985_MIMAT0046381_Bos_taurus_miR-11985	TRUE	FALSE
bta-miR-11986_MIMAT0046385_Bos_taurus_miR-11986	FALSE	FALSE
bta-miR-11986b_MIMAT0046621_Bos_taurus_miR-11986b	TRUE	TRUE
bta-miR-11986c_MIMAT0046638_Bos_taurus_miR-11986c	FALSE	FALSE
bta-miR-11987_MIMAT0046387_Bos_taurus_miR-11987	TRUE	TRUE
bta-miR-11988_MIMAT0046393_Bos_taurus_miR-11988	FALSE	FALSE
bta-miR-11989_MIMAT0046628_Bos_taurus_miR-11989	FALSE	FALSE
bta-miR-11990_MIMAT0046629_Bos_taurus_miR-11990	FALSE	TRUE
bta-miR-11991_MIMAT0046631_Bos_taurus_miR-11991	TRUE	TRUE
bta-miR-11992_MIMAT0046632_Bos_taurus_miR-11992	FALSE	FALSE
bta-miR-11993_MIMAT0046634_Bos_taurus_miR-11993	FALSE	FALSE
bta-miR-11994_MIMAT0046647_Bos_taurus_miR-11994	TRUE	TRUE
bta-miR-11995_MIMAT0046648_Bos_taurus_miR-11995	TRUE	TRUE
bta-miR-11996_MIMAT0046649_Bos_taurus_miR-11996	FALSE	FALSE
bta-miR-11997_MIMAT0046653_Bos_taurus_miR-11997	FALSE	FALSE
bta-miR-11998_MIMAT0046654_Bos_taurus_miR-11998	FALSE	TRUE
bta-miR-11999_MIMAT0046658_Bos_taurus_miR-11999	FALSE	FALSE
bta-miR-12000_MIMAT0046659_Bos_taurus_miR-12000	FALSE	FALSE
bta-miR-12001_MIMAT0046660_Bos_taurus_miR-12001	FALSE	FALSE
bta-miR-12002a_MIMAT0046661_Bos_taurus_miR-12002a	FALSE	FALSE
bta-miR-12002b_MIMAT0046694_Bos_taurus_miR-12002b	FALSE	FALSE
bta-miR-12003_MIMAT0046662_Bos_taurus_miR-12003	TRUE	FALSE
bta-miR-12004_MIMAT0046664_Bos_taurus_miR-12004	FALSE	FALSE
bta-miR-12006_MIMAT0046667_Bos_taurus_miR-12006	FALSE	FALSE
bta-miR-12008_MIMAT0046675_Bos_taurus_miR-12008	TRUE	TRUE
bta-miR-12010_MIMAT0046678_Bos_taurus_miR-12010	FALSE	FALSE
bta-miR-12013_MIMAT0046684_Bos_taurus_miR-12013	FALSE	FALSE
bta-miR-12014_MIMAT0046689_Bos_taurus_miR-12014	FALSE	FALSE
bta-miR-12015_MIMAT0046690_Bos_taurus_miR-12015	FALSE	FALSE
bta-miR-12017_MIMAT0046697_Bos_taurus_miR-12017	FALSE	FALSE
bta-miR-12018_MIMAT0046701_Bos_taurus_miR-12018	FALSE	FALSE
bta-miR-12019_MIMAT0046708_Bos_taurus_miR-12019	FALSE	FALSE
bta-miR-12020_MIMAT0046711_Bos_taurus_miR-12020	FALSE	FALSE
bta-miR-12021_MIMAT0046714_Bos_taurus_miR-12021	FALSE	FALSE
bta-miR-12023_MIMAT0046716_Bos_taurus_miR-12023	FALSE	FALSE
bta-miR-12024_MIMAT0046717_Bos_taurus_miR-12024	FALSE	FALSE
bta-miR-12025_MIMAT0046718_Bos_taurus_miR-12025	FALSE	FALSE
bta-miR-12027_MIMAT0046720_Bos_taurus_miR-12027	FALSE	FALSE
bta-miR-12028_MIMAT0046721_Bos_taurus_miR-12028	FALSE	FALSE
bta-miR-12030_MIMAT0046723_Bos_taurus_miR-12030	FALSE	FALSE
bta-miR-12031_MIMAT0046724_Bos_taurus_miR-12031	FALSE	FALSE
bta-miR-12034_MIMAT0046727_Bos_taurus_miR-12034	TRUE	TRUE
bta-miR-12036_MIMAT0046731_Bos_taurus_miR-12036	FALSE	FALSE
bta-miR-12038_MIMAT0046733_Bos_taurus_miR-12038	FALSE	FALSE
bta-miR-12041_MIMAT0046737_Bos_taurus_miR-12041	FALSE	FALSE
bta-miR-12042_MIMAT0046739_Bos_taurus_miR-12042	FALSE	FALSE
bta-miR-12043_MIMAT0046740_Bos_taurus_miR-12043	FALSE	FALSE
bta-miR-12044_MIMAT0046742_Bos_taurus_miR-12044	FALSE	FALSE
bta-miR-12045_MIMAT0046743_Bos_taurus_miR-12045	FALSE	FALSE
bta-miR-12046_MIMAT0046748_Bos_taurus_miR-12046	FALSE	TRUE
bta-miR-12048_MIMAT0046751_Bos_taurus_miR-12048	FALSE	FALSE
bta-miR-12049_MIMAT0046752_Bos_taurus_miR-12049	FALSE	FALSE
bta-miR-12051_MIMAT0046754_Bos_taurus_miR-12051	FALSE	FALSE
bta-miR-12052_MIMAT0046759_Bos_taurus_miR-12052	FALSE	FALSE
bta-miR-12053_MIMAT0046760_Bos_taurus_miR-12053	FALSE	FALSE
bta-miR-12055_MIMAT0046762_Bos_taurus_miR-12055	FALSE	FALSE
bta-miR-12056_MIMAT0046763_Bos_taurus_miR-12056	FALSE	FALSE
bta-miR-12057_MIMAT0046764_Bos_taurus_miR-12057	FALSE	FALSE
bta-miR-12059_MIMAT0046766_Bos_taurus_miR-12059	FALSE	FALSE
bta-miR-12060_MIMAT0046767_Bos_taurus_miR-12060	FALSE	FALSE
bta-miR-12061_MIMAT0046768_Bos_taurus_miR-12061	FALSE	FALSE
bta-miR-12062_MIMAT0046769_Bos_taurus_miR-12062	FALSE	FALSE
bta-miR-12063_MIMAT0046770_Bos_taurus_miR-12063	FALSE	FALSE
bta-miR-12064_MIMAT0046771_Bos_taurus_miR-12064	FALSE	FALSE
bta-miR-1224_MIMAT0009944_Bos_taurus_miR-1224	FALSE	FALSE
bta-miR-1225-3p_MIMAT0009952_Bos_taurus_miR-1225-3p	FALSE	FALSE
bta-miR-122_MIMAT0003849_Bos_taurus_miR-122	TRUE	TRUE
bta-miR-1246_MIMAT0024567_Bos_taurus_miR-1246	TRUE	TRUE
bta-miR-1247-5p_MIMAT0025549_Bos_taurus_miR-1247-5p	TRUE	TRUE
bta-miR-1247-3p_MIMAT0025550_Bos_taurus_miR-1247-3p	FALSE	FALSE
bta-miR-1249_MIMAT0009976_Bos_taurus_miR-1249	TRUE	TRUE
bta-miR-125a_MIMAT0003538_Bos_taurus_miR-125a	TRUE	TRUE
bta-miR-1260b_MIMAT0024568_Bos_taurus_miR-1260b	TRUE	TRUE
bta-miR-126-5p_MIMAT0004328_Bos_taurus_miR-126-5p	TRUE	TRUE
bta-miR-126-3p_MIMAT0003540_Bos_taurus_miR-126-3p	TRUE	TRUE
bta-miR-1271_MIMAT0009975_Bos_taurus_miR-1271	TRUE	TRUE
bta-miR-1277_MIMAT0024569_Bos_taurus_miR-1277	FALSE	TRUE
bta-miR-127_MIMAT0003787_Bos_taurus_miR-127	TRUE	TRUE
bta-miR-129-3p_MIMAT0009222_Bos_taurus_miR-129-3p	TRUE	TRUE
bta-miR-1291_MIMAT0009956_Bos_taurus_miR-1291	TRUE	TRUE
bta-miR-1296_MIMAT0009964_Bos_taurus_miR-1296	TRUE	TRUE
bta-miR-1298_MIMAT0009970_Bos_taurus_miR-1298	FALSE	FALSE
bta-miR-1301_MIMAT0009958_Bos_taurus_miR-1301	FALSE	TRUE
bta-miR-1306_MIMAT0009974_Bos_taurus_miR-1306	TRUE	TRUE
bta-miR-1307_MIMAT0009969_Bos_taurus_miR-1307	TRUE	TRUE
bta-miR-130a_MIMAT0009223_Bos_taurus_miR-130a	TRUE	TRUE
bta-miR-130b_MIMAT0009224_Bos_taurus_miR-130b	TRUE	TRUE
bta-miR-132_MIMAT0003812_Bos_taurus_miR-132	TRUE	TRUE
bta-miR-133b_MIMAT0009226_Bos_taurus_miR-133b	TRUE	FALSE
bta-miR-1343-5p_MIMAT0011839_Bos_taurus_miR-1343-5p	TRUE	TRUE
bta-miR-1343-3p_MIMAT0011840_Bos_taurus_miR-1343-3p	TRUE	TRUE
bta-miR-134_MIMAT0009227_Bos_taurus_miR-134	TRUE	TRUE
bta-miR-135b_MIMAT0009229_Bos_taurus_miR-135b	FALSE	FALSE
bta-miR-136_MIMAT0009230_Bos_taurus_miR-136	TRUE	TRUE
bta-miR-137_MIMAT0009231_Bos_taurus_miR-137	TRUE	TRUE
bta-miR-1388-5p_MIMAT0013590_Bos_taurus_miR-1388-5p	TRUE	TRUE
bta-miR-1388-3p_MIMAT0013591_Bos_taurus_miR-1388-3p	TRUE	TRUE
bta-miR-139_MIMAT0003788_Bos_taurus_miR-139	TRUE	TRUE
bta-miR-140_MIMAT0003789_Bos_taurus_miR-140	TRUE	TRUE
bta-miR-141_MIMAT0009232_Bos_taurus_miR-141	TRUE	TRUE
bta-miR-142-5p_MIMAT0003790_Bos_taurus_miR-142-5p	TRUE	TRUE
bta-miR-142-3p_MIMAT0003791_Bos_taurus_miR-142-3p	TRUE	TRUE
bta-miR-1434-5p_MIMAT0012039_Bos_taurus_miR-1434-5p	FALSE	FALSE
bta-miR-1434-3p_MIMAT0012040_Bos_taurus_miR-1434-3p	TRUE	TRUE
bta-miR-143_MIMAT0009233_Bos_taurus_miR-143	TRUE	TRUE
bta-miR-144_MIMAT0009234_Bos_taurus_miR-144	TRUE	TRUE
bta-miR-145_MIMAT0003542_Bos_taurus_miR-145	TRUE	TRUE
bta-miR-1468_MIMAT0013592_Bos_taurus_miR-1468	TRUE	TRUE
bta-miR-146a_MIMAT0009236_Bos_taurus_miR-146a	TRUE	TRUE
bta-miR-146b_MIMAT0009235_Bos_taurus_miR-146b	TRUE	TRUE
bta-miR-147_MIMAT0009237_Bos_taurus_miR-147	TRUE	FALSE
bta-miR-148a_MIMAT0003522_Bos_taurus_miR-148a	TRUE	TRUE
bta-miR-148b_MIMAT0003814_Bos_taurus_miR-148b	TRUE	TRUE
bta-miR-148d_MIMAT0046670_Bos_taurus_miR-148d	FALSE	FALSE
bta-miR-149-5p_MIMAT0024570_Bos_taurus_miR-149-5p	TRUE	TRUE
bta-miR-149-3p_MIMAT0024571_Bos_taurus_miR-149-3p	FALSE	FALSE
bta-miR-150_MIMAT0003845_Bos_taurus_miR-150	TRUE	TRUE
bta-miR-151-5p_MIMAT0003523_Bos_taurus_miR-151-5p	TRUE	TRUE
bta-miR-151-3p_MIMAT0003524_Bos_taurus_miR-151-3p	TRUE	TRUE
bta-miR-152_MIMAT0009238_Bos_taurus_miR-152	TRUE	TRUE
bta-miR-154a_MIMAT0009240_Bos_taurus_miR-154a	TRUE	TRUE
bta-miR-154b_MIMAT0025547_Bos_taurus_miR-154b	TRUE	TRUE
bta-miR-154c_MIMAT0025542_Bos_taurus_miR-154c	TRUE	TRUE
bta-miR-155_MIMAT0009241_Bos_taurus_miR-155	TRUE	TRUE
bta-miR-1584-3p_MIMAT0011970_Bos_taurus_miR-1584-3p	FALSE	FALSE
bta-miR-15a_MIMAT0004334_Bos_taurus_miR-15a	TRUE	TRUE
bta-miR-15b_MIMAT0003792_Bos_taurus_miR-15b	TRUE	TRUE
bta-miR-1603_MIMAT0011823_Bos_taurus_miR-1603	FALSE	FALSE
bta-miR-16a_MIMAT0009242_Bos_taurus_miR-16a	TRUE	TRUE
bta-miR-16b_MIMAT0003525_Bos_taurus_miR-16b	TRUE	TRUE
bta-miR-1777a_MIMAT0012032_Bos_taurus_miR-1777a	FALSE	FALSE
bta-miR-1777b_MIMAT0012046_Bos_taurus_miR-1777b	FALSE	FALSE
bta-miR-17-5p_MIMAT0003815_Bos_taurus_miR-17-5p	TRUE	TRUE
bta-miR-17-3p_MIMAT0003816_Bos_taurus_miR-17-3p	TRUE	TRUE
bta-miR-1814a_MIMAT0011874_Bos_taurus_miR-1814a	FALSE	FALSE
bta-miR-1814c_MIMAT0011984_Bos_taurus_miR-1814c	TRUE	TRUE
bta-miR-181c_MIMAT0003817_Bos_taurus_miR-181c	TRUE	TRUE
bta-miR-181d_MIMAT0009243_Bos_taurus_miR-181d	TRUE	TRUE
bta-miR-182_MIMAT0009244_Bos_taurus_miR-182	TRUE	TRUE
bta-miR-1839_MIMAT0009968_Bos_taurus_miR-1839	TRUE	TRUE
bta-miR-183_MIMAT0009245_Bos_taurus_miR-183	TRUE	TRUE
bta-miR-1842_MIMAT0036969_Bos_taurus_miR-1842	TRUE	TRUE
bta-miR-1843_MIMAT0011990_Bos_taurus_miR-1843	FALSE	FALSE
bta-miR-184_MIMAT0009246_Bos_taurus_miR-184	FALSE	TRUE
bta-miR-185_MIMAT0009247_Bos_taurus_miR-185	TRUE	TRUE
bta-miR-186_MIMAT0003818_Bos_taurus_miR-186	TRUE	TRUE
bta-miR-187_MIMAT0009248_Bos_taurus_miR-187	TRUE	FALSE
bta-miR-188_MIMAT0009249_Bos_taurus_miR-188	TRUE	TRUE
bta-miR-18a_MIMAT0003526_Bos_taurus_miR-18a	TRUE	TRUE
bta-miR-18b_MIMAT0003517_Bos_taurus_miR-18b	TRUE	TRUE
bta-miR-190a_MIMAT0009251_Bos_taurus_miR-190a	TRUE	FALSE
bta-miR-190b_MIMAT0009252_Bos_taurus_miR-190b	TRUE	TRUE
bta-miR-191_MIMAT0003819_Bos_taurus_miR-191	TRUE	TRUE
bta-miR-191b_MIMAT0046738_Bos_taurus_miR-191b	TRUE	TRUE
bta-miR-192_MIMAT0003820_Bos_taurus_miR-192	TRUE	TRUE
bta-miR-193a_MIMAT0013837_Bos_taurus_miR-193a	FALSE	FALSE
bta-miR-193a-5p_MIMAT0003794_Bos_taurus_miR-193a-5p	TRUE	TRUE
bta-miR-193a-3p_MIMAT0003795_Bos_taurus_miR-193a-3p	TRUE	TRUE
bta-miR-193b_MIMAT0009253_Bos_taurus_miR-193b	TRUE	TRUE
bta-miR-1949_MIMAT0046755_Bos_taurus_miR-1949	TRUE	TRUE
bta-miR-194b-3p_MIMAT0040934_Bos_taurus_miR-194b-3p	TRUE	TRUE
bta-miR-195_MIMAT0004335_Bos_taurus_miR-195	TRUE	TRUE
bta-miR-196b_MIMAT0009256_Bos_taurus_miR-196b	TRUE	TRUE
bta-miR-197_MIMAT0009257_Bos_taurus_miR-197	TRUE	TRUE
bta-miR-199b_MIMAT0003821_Bos_taurus_miR-199b	TRUE	TRUE
bta-miR-19a_MIMAT0004336_Bos_taurus_miR-19a	TRUE	TRUE
bta-miR-200a_MIMAT0003822_Bos_taurus_miR-200a	TRUE	TRUE
bta-miR-200b_MIMAT0003842_Bos_taurus_miR-200b	TRUE	TRUE
bta-miR-200c_MIMAT0003823_Bos_taurus_miR-200c	TRUE	TRUE
bta-miR-202_MIMAT0009259_Bos_taurus_miR-202	FALSE	FALSE
bta-miR-204_MIMAT0004338_Bos_taurus_miR-204	TRUE	TRUE
bta-miR-205_MIMAT0003545_Bos_taurus_miR-205	FALSE	FALSE
bta-miR-206_MIMAT0009260_Bos_taurus_miR-206	FALSE	FALSE
bta-miR-20a_MIMAT0003527_Bos_taurus_miR-20a	TRUE	TRUE
bta-miR-20b_MIMAT0003796_Bos_taurus_miR-20b	TRUE	TRUE
bta-miR-210_MIMAT0003824_Bos_taurus_miR-210	TRUE	TRUE
bta-miR-211_MIMAT0009263_Bos_taurus_miR-211	TRUE	FALSE
bta-miR-212_MIMAT0009264_Bos_taurus_miR-212	FALSE	FALSE
bta-miR-214_MIMAT0003825_Bos_taurus_miR-214	TRUE	TRUE
bta-miR-215_MIMAT0003797_Bos_taurus_miR-215	TRUE	TRUE
bta-miR-216a_MIMAT0009265_Bos_taurus_miR-216a	FALSE	FALSE
bta-miR-216b_MIMAT0009266_Bos_taurus_miR-216b	TRUE	FALSE
bta-miR-217_MIMAT0009267_Bos_taurus_miR-217	FALSE	FALSE
bta-miR-219-5p_MIMAT0009269_Bos_taurus_miR-219-5p	FALSE	FALSE
bta-miR-219-3p_MIMAT0012547_Bos_taurus_miR-219-3p	FALSE	FALSE
bta-miR-219_MIMAT0030444_Bos_taurus_miR-219	FALSE	FALSE
bta-miR-219b-3p_MIMAT0040926_Bos_taurus_miR-219b-3p	FALSE	FALSE
bta-miR-21-5p_MIMAT0003528_Bos_taurus_miR-21-5p	TRUE	TRUE
bta-miR-21-3p_MIMAT0003745_Bos_taurus_miR-21-3p	TRUE	TRUE
bta-miR-221_MIMAT0003529_Bos_taurus_miR-221	TRUE	TRUE
bta-miR-222_MIMAT0003530_Bos_taurus_miR-222	TRUE	TRUE
bta-miR-223_MIMAT0009270_Bos_taurus_miR-223	TRUE	TRUE
bta-miR-224_MIMAT0009271_Bos_taurus_miR-224	TRUE	TRUE
bta-miR-2284a_MIMAT0011906_Bos_taurus_miR-2284a	FALSE	FALSE
bta-miR-2284ab_MIMAT0030437_Bos_taurus_miR-2284ab	TRUE	TRUE
bta-miR-2284b_MIMAT0011983_Bos_taurus_miR-2284b	TRUE	FALSE
bta-miR-2284c_MIMAT0011926_Bos_taurus_miR-2284c	TRUE	FALSE
bta-miR-2284d_MIMAT0011836_Bos_taurus_miR-2284d	TRUE	FALSE
bta-miR-2284f_MIMAT0011905_Bos_taurus_miR-2284f	FALSE	FALSE
bta-miR-2284g_MIMAT0011847_Bos_taurus_miR-2284g	FALSE	FALSE
bta-miR-2284h-3p_MIMAT0012020_Bos_taurus_miR-2284h-3p	FALSE	FALSE
bta-miR-2284i_MIMAT0011792_Bos_taurus_miR-2284i	FALSE	FALSE
bta-miR-2284j_MIMAT0011827_Bos_taurus_miR-2284j	FALSE	FALSE
bta-miR-2284k_MIMAT0011907_Bos_taurus_miR-2284k	TRUE	TRUE
bta-miR-2284l_MIMAT0011824_Bos_taurus_miR-2284l	FALSE	FALSE
bta-miR-2284m_MIMAT0011976_Bos_taurus_miR-2284m	TRUE	TRUE
bta-miR-2284n_MIMAT0011846_Bos_taurus_miR-2284n	TRUE	TRUE
bta-miR-2284o_MIMAT0012068_Bos_taurus_miR-2284o	FALSE	FALSE
bta-miR-2284p_MIMAT0011885_Bos_taurus_miR-2284p	FALSE	FALSE
bta-miR-2284q_MIMAT0011957_Bos_taurus_miR-2284q	FALSE	FALSE
bta-miR-2284r_MIMAT0012010_Bos_taurus_miR-2284r	FALSE	FALSE
bta-miR-2284s_MIMAT0011811_Bos_taurus_miR-2284s	FALSE	FALSE
bta-miR-2284t-5p_MIMAT0011831_Bos_taurus_miR-2284t-5p	FALSE	FALSE
bta-miR-2284t-3p_MIMAT0011832_Bos_taurus_miR-2284t-3p	FALSE	FALSE
bta-miR-2284u_MIMAT0011895_Bos_taurus_miR-2284u	FALSE	FALSE
bta-miR-2284v_MIMAT0011937_Bos_taurus_miR-2284v	TRUE	TRUE
bta-miR-2284w_MIMAT0017393_Bos_taurus_miR-2284w	TRUE	TRUE
bta-miR-2284x_MIMAT0017395_Bos_taurus_miR-2284x	TRUE	TRUE
bta-miR-2285a_MIMAT0011797_Bos_taurus_miR-2285a	FALSE	FALSE
bta-miR-2285aa_MIMAT0030435_Bos_taurus_miR-2285aa	TRUE	TRUE
bta-miR-2285ab_MIMAT0030436_Bos_taurus_miR-2285ab	FALSE	FALSE
bta-miR-2285ac_MIMAT0030440_Bos_taurus_miR-2285ac	FALSE	FALSE
bta-miR-2285ae_MIMAT0030448_Bos_taurus_miR-2285ae	FALSE	FALSE
bta-miR-2285ag-3p_MIMAT0040923_Bos_taurus_miR-2285ag-3p	FALSE	FALSE
bta-miR-2285ah-5p_MIMAT0040945_Bos_taurus_miR-2285ah-5p	FALSE	FALSE
bta-miR-2285ai-5p_MIMAT0040946_Bos_taurus_miR-2285ai-5p	TRUE	TRUE
bta-miR-2285aj-5p_MIMAT0040947_Bos_taurus_miR-2285aj-5p	TRUE	TRUE
bta-miR-2285ak-5p_MIMAT0040948_Bos_taurus_miR-2285ak-5p	FALSE	TRUE
bta-miR-2285al-5p_MIMAT0040949_Bos_taurus_miR-2285al-5p	TRUE	TRUE
bta-miR-2285an_MIMAT0046358_Bos_taurus_miR-2285an	TRUE	TRUE
bta-miR-2285ap_MIMAT0046362_Bos_taurus_miR-2285ap	TRUE	TRUE
bta-miR-2285ar_MIMAT0046337_Bos_taurus_miR-2285ar	TRUE	TRUE
bta-miR-2285ay_MIMAT0046355_Bos_taurus_miR-2285ay	TRUE	TRUE
bta-miR-2285az_MIMAT0046356_Bos_taurus_miR-2285az	FALSE	TRUE
bta-miR-2285bb_MIMAT0046375_Bos_taurus_miR-2285bb	TRUE	TRUE
bta-miR-2285bc_MIMAT0046377_Bos_taurus_miR-2285bc	TRUE	TRUE
bta-miR-2285be_MIMAT0046380_Bos_taurus_miR-2285be	TRUE	TRUE
bta-miR-2285bh_MIMAT0046388_Bos_taurus_miR-2285bh	FALSE	FALSE
bta-miR-2285bk_MIMAT0046622_Bos_taurus_miR-2285bk	FALSE	FALSE
bta-miR-2285bl_MIMAT0046623_Bos_taurus_miR-2285bl	TRUE	TRUE
bta-miR-2285bm_MIMAT0046624_Bos_taurus_miR-2285bm	FALSE	FALSE
bta-miR-2285bn_MIMAT0046625_Bos_taurus_miR-2285bn	TRUE	TRUE
bta-miR-2285bo_MIMAT0046627_Bos_taurus_miR-2285bo	FALSE	TRUE
bta-miR-2285bp_MIMAT0046633_Bos_taurus_miR-2285bp	TRUE	TRUE
bta-miR-2285bq_MIMAT0046635_Bos_taurus_miR-2285bq	TRUE	TRUE
bta-miR-2285br_MIMAT0046636_Bos_taurus_miR-2285br	TRUE	FALSE
bta-miR-2285bs_MIMAT0046637_Bos_taurus_miR-2285bs	FALSE	FALSE
bta-miR-2285bt_MIMAT0046639_Bos_taurus_miR-2285bt	TRUE	TRUE
bta-miR-2285bv_MIMAT0046642_Bos_taurus_miR-2285bv	FALSE	FALSE
bta-miR-2285bw_MIMAT0046643_Bos_taurus_miR-2285bw	FALSE	FALSE
bta-miR-2285bz_MIMAT0046646_Bos_taurus_miR-2285bz	TRUE	TRUE
bta-miR-2285c_MIMAT0011950_Bos_taurus_miR-2285c	TRUE	FALSE
bta-miR-2285ca_MIMAT0046650_Bos_taurus_miR-2285ca	FALSE	FALSE
bta-miR-2285cb_MIMAT0046651_Bos_taurus_miR-2285cb	FALSE	FALSE
bta-miR-2285cc_MIMAT0046652_Bos_taurus_miR-2285cc	TRUE	TRUE
bta-miR-2285cd_MIMAT0046655_Bos_taurus_miR-2285cd	FALSE	FALSE
bta-miR-2285ce_MIMAT0046657_Bos_taurus_miR-2285ce	TRUE	TRUE
bta-miR-2285cf_MIMAT0046663_Bos_taurus_miR-2285cf	TRUE	TRUE
bta-miR-2285ch_MIMAT0046671_Bos_taurus_miR-2285ch	TRUE	TRUE
bta-miR-2285ci_MIMAT0046672_Bos_taurus_miR-2285ci	FALSE	FALSE
bta-miR-2285cj_MIMAT0046674_Bos_taurus_miR-2285cj	TRUE	TRUE
bta-miR-2285ck_MIMAT0046676_Bos_taurus_miR-2285ck	FALSE	FALSE
bta-miR-2285cl_MIMAT0046681_Bos_taurus_miR-2285cl	FALSE	FALSE
bta-miR-2285cm_MIMAT0046682_Bos_taurus_miR-2285cm	TRUE	TRUE
bta-miR-2285cn_MIMAT0046683_Bos_taurus_miR-2285cn	TRUE	TRUE
bta-miR-2285cp_MIMAT0046687_Bos_taurus_miR-2285cp	TRUE	FALSE
bta-miR-2285cq_MIMAT0046688_Bos_taurus_miR-2285cq	FALSE	FALSE
bta-miR-2285cs_MIMAT0046693_Bos_taurus_miR-2285cs	TRUE	TRUE
bta-miR-2285ct_MIMAT0046695_Bos_taurus_miR-2285ct	FALSE	FALSE
bta-miR-2285cu_MIMAT0046698_Bos_taurus_miR-2285cu	FALSE	FALSE
bta-miR-2285cx_MIMAT0046704_Bos_taurus_miR-2285cx	FALSE	TRUE
bta-miR-2285cy_MIMAT0046705_Bos_taurus_miR-2285cy	TRUE	TRUE
bta-miR-2285cz_MIMAT0046706_Bos_taurus_miR-2285cz	TRUE	FALSE
bta-miR-2285d_MIMAT0011815_Bos_taurus_miR-2285d	FALSE	FALSE
bta-miR-2285da_MIMAT0046707_Bos_taurus_miR-2285da	TRUE	TRUE
bta-miR-2285dd_MIMAT0046712_Bos_taurus_miR-2285dd	TRUE	TRUE
bta-miR-2285de_MIMAT0046713_Bos_taurus_miR-2285de	FALSE	FALSE
bta-miR-2285df_MIMAT0046729_Bos_taurus_miR-2285df	FALSE	FALSE
bta-miR-2285dg_MIMAT0046736_Bos_taurus_miR-2285dg	FALSE	FALSE
bta-miR-2285dh_MIMAT0046745_Bos_taurus_miR-2285dh	FALSE	FALSE
bta-miR-2285di_MIMAT0046746_Bos_taurus_miR-2285di	FALSE	FALSE
bta-miR-2285dj_MIMAT0046747_Bos_taurus_miR-2285dj	FALSE	FALSE
bta-miR-2285dk_MIMAT0046749_Bos_taurus_miR-2285dk	FALSE	FALSE
bta-miR-2285h_MIMAT0024583_Bos_taurus_miR-2285h	TRUE	TRUE
bta-miR-2285i_MIMAT0024584_Bos_taurus_miR-2285i	TRUE	TRUE
bta-miR-2285l_MIMAT0024587_Bos_taurus_miR-2285l	TRUE	TRUE
bta-miR-2285p_MIMAT0025532_Bos_taurus_miR-2285p	TRUE	TRUE
bta-miR-2285q_MIMAT0025574_Bos_taurus_miR-2285q	TRUE	TRUE
bta-miR-2285r_MIMAT0025575_Bos_taurus_miR-2285r	TRUE	TRUE
bta-miR-2285s_MIMAT0025576_Bos_taurus_miR-2285s	FALSE	FALSE
bta-miR-2285t_MIMAT0025577_Bos_taurus_miR-2285t	TRUE	TRUE
bta-miR-2285v_MIMAT0025579_Bos_taurus_miR-2285v	FALSE	FALSE
bta-miR-2285w_MIMAT0029945_Bos_taurus_miR-2285w	FALSE	FALSE
bta-miR-2285x_MIMAT0029946_Bos_taurus_miR-2285x	FALSE	TRUE
bta-miR-2285y_MIMAT0029944_Bos_taurus_miR-2285y	FALSE	TRUE
bta-miR-2285z_MIMAT0029950_Bos_taurus_miR-2285z	FALSE	FALSE
bta-miR-2288_MIMAT0011795_Bos_taurus_miR-2288	FALSE	FALSE
bta-miR-2289_MIMAT0011796_Bos_taurus_miR-2289	FALSE	FALSE
bta-miR-2290_MIMAT0011798_Bos_taurus_miR-2290	FALSE	FALSE
bta-miR-2294_MIMAT0011802_Bos_taurus_miR-2294	FALSE	FALSE
bta-miR-2295_MIMAT0011803_Bos_taurus_miR-2295	FALSE	FALSE
bta-miR-2299-5p_MIMAT0011807_Bos_taurus_miR-2299-5p	TRUE	TRUE
bta-miR-2299-3p_MIMAT0011808_Bos_taurus_miR-2299-3p	TRUE	TRUE
bta-miR-22-5p_MIMAT0003826_Bos_taurus_miR-22-5p	TRUE	TRUE
bta-miR-22-3p_MIMAT0012536_Bos_taurus_miR-22-3p	TRUE	TRUE
bta-miR-2300a-5p_MIMAT0011809_Bos_taurus_miR-2300a-5p	FALSE	FALSE
bta-miR-2300b-3p_MIMAT0011810_Bos_taurus_miR-2300b-3p	FALSE	FALSE
bta-miR-2303_MIMAT0011814_Bos_taurus_miR-2303	FALSE	FALSE
bta-miR-2304_MIMAT0011816_Bos_taurus_miR-2304	FALSE	FALSE
bta-miR-2305_MIMAT0011817_Bos_taurus_miR-2305	FALSE	FALSE
bta-miR-2307_MIMAT0011819_Bos_taurus_miR-2307	FALSE	FALSE
bta-miR-2308_MIMAT0011820_Bos_taurus_miR-2308	TRUE	TRUE
bta-miR-2310_MIMAT0011822_Bos_taurus_miR-2310	TRUE	TRUE
bta-miR-2311_MIMAT0011826_Bos_taurus_miR-2311	FALSE	FALSE
bta-miR-2312_MIMAT0011828_Bos_taurus_miR-2312	FALSE	FALSE
bta-miR-2313-5p_MIMAT0011829_Bos_taurus_miR-2313-5p	FALSE	TRUE
bta-miR-2313-3p_MIMAT0011830_Bos_taurus_miR-2313-3p	FALSE	FALSE
bta-miR-2316_MIMAT0011837_Bos_taurus_miR-2316	FALSE	TRUE
bta-miR-2318_MIMAT0011841_Bos_taurus_miR-2318	FALSE	FALSE
bta-miR-2319a_MIMAT0011842_Bos_taurus_miR-2319a	FALSE	FALSE
bta-miR-2320-5p_MIMAT0011844_Bos_taurus_miR-2320-5p	TRUE	TRUE
bta-miR-2320-3p_MIMAT0011845_Bos_taurus_miR-2320-3p	TRUE	FALSE
bta-miR-2321_MIMAT0011848_Bos_taurus_miR-2321	FALSE	FALSE
bta-miR-2323_MIMAT0011852_Bos_taurus_miR-2323	FALSE	FALSE
bta-miR-2324_MIMAT0011853_Bos_taurus_miR-2324	FALSE	FALSE
bta-miR-2325a_MIMAT0011854_Bos_taurus_miR-2325a	FALSE	FALSE
bta-miR-2325c_MIMAT0011934_Bos_taurus_miR-2325c	FALSE	FALSE
bta-miR-2328-5p_MIMAT0011857_Bos_taurus_miR-2328-5p	FALSE	FALSE
bta-miR-2328-3p_MIMAT0011858_Bos_taurus_miR-2328-3p	FALSE	FALSE
bta-miR-2330-5p_MIMAT0011861_Bos_taurus_miR-2330-5p	FALSE	FALSE
bta-miR-2330-3p_MIMAT0011862_Bos_taurus_miR-2330-3p	FALSE	TRUE
bta-miR-2331-5p_MIMAT0011863_Bos_taurus_miR-2331-5p	FALSE	FALSE
bta-miR-2331-3p_MIMAT0011864_Bos_taurus_miR-2331-3p	TRUE	TRUE
bta-miR-2332_MIMAT0011865_Bos_taurus_miR-2332	TRUE	TRUE
bta-miR-2334_MIMAT0011867_Bos_taurus_miR-2334	FALSE	FALSE
bta-miR-2335_MIMAT0011868_Bos_taurus_miR-2335	FALSE	FALSE
bta-miR-2336_MIMAT0011869_Bos_taurus_miR-2336	TRUE	TRUE
bta-miR-2338_MIMAT0011872_Bos_taurus_miR-2338	FALSE	FALSE
bta-miR-2339_MIMAT0011873_Bos_taurus_miR-2339	FALSE	FALSE
bta-miR-2340_MIMAT0011875_Bos_taurus_miR-2340	TRUE	TRUE
bta-miR-2342_MIMAT0011877_Bos_taurus_miR-2342	FALSE	FALSE
bta-miR-2344_MIMAT0011879_Bos_taurus_miR-2344	FALSE	FALSE
bta-miR-2346_MIMAT0011881_Bos_taurus_miR-2346	TRUE	TRUE
bta-miR-2347_MIMAT0011882_Bos_taurus_miR-2347	FALSE	FALSE
bta-miR-2349_MIMAT0011884_Bos_taurus_miR-2349	FALSE	FALSE
bta-miR-2350_MIMAT0011886_Bos_taurus_miR-2350	FALSE	FALSE
bta-miR-2353_MIMAT0011889_Bos_taurus_miR-2353	FALSE	FALSE
bta-miR-2354_MIMAT0011890_Bos_taurus_miR-2354	FALSE	FALSE
bta-miR-2355-5p_MIMAT0011891_Bos_taurus_miR-2355-5p	FALSE	FALSE
bta-miR-2355-3p_MIMAT0011892_Bos_taurus_miR-2355-3p	TRUE	FALSE
bta-miR-2357_MIMAT0011894_Bos_taurus_miR-2357	FALSE	FALSE
bta-miR-2364_MIMAT0011902_Bos_taurus_miR-2364	FALSE	FALSE
bta-miR-2366_MIMAT0011904_Bos_taurus_miR-2366	FALSE	FALSE
bta-miR-2367-5p_MIMAT0011909_Bos_taurus_miR-2367-5p	FALSE	FALSE
bta-miR-2367-3p_MIMAT0011910_Bos_taurus_miR-2367-3p	FALSE	FALSE
bta-miR-2368-3p_MIMAT0011912_Bos_taurus_miR-2368-3p	FALSE	FALSE
bta-miR-2369_MIMAT0011913_Bos_taurus_miR-2369	FALSE	FALSE
bta-miR-2370-5p_MIMAT0011914_Bos_taurus_miR-2370-5p	FALSE	FALSE
bta-miR-2370-3p_MIMAT0011915_Bos_taurus_miR-2370-3p	FALSE	FALSE
bta-miR-2372_MIMAT0011917_Bos_taurus_miR-2372	FALSE	FALSE
bta-miR-2373-5p_MIMAT0011918_Bos_taurus_miR-2373-5p	FALSE	FALSE
bta-miR-2373-3p_MIMAT0011919_Bos_taurus_miR-2373-3p	FALSE	FALSE
bta-miR-2376_MIMAT0011922_Bos_taurus_miR-2376	FALSE	FALSE
bta-miR-2377_MIMAT0011923_Bos_taurus_miR-2377	FALSE	FALSE
bta-miR-2378_MIMAT0011924_Bos_taurus_miR-2378	FALSE	FALSE
bta-miR-2381_MIMAT0011929_Bos_taurus_miR-2381	FALSE	FALSE
bta-miR-2382-5p_MIMAT0011930_Bos_taurus_miR-2382-5p	FALSE	FALSE
bta-miR-2382-3p_MIMAT0011931_Bos_taurus_miR-2382-3p	TRUE	TRUE
bta-miR-2383_MIMAT0011932_Bos_taurus_miR-2383	FALSE	FALSE
bta-miR-2384_MIMAT0011933_Bos_taurus_miR-2384	FALSE	FALSE
bta-miR-2385-3p_MIMAT0011936_Bos_taurus_miR-2385-3p	FALSE	FALSE
bta-miR-2387_MIMAT0011939_Bos_taurus_miR-2387	TRUE	TRUE
bta-miR-2388-5p_MIMAT0011940_Bos_taurus_miR-2388-5p	FALSE	FALSE
bta-miR-2388-3p_MIMAT0011941_Bos_taurus_miR-2388-3p	FALSE	FALSE
bta-miR-2389_MIMAT0011942_Bos_taurus_miR-2389	FALSE	FALSE
bta-miR-2390_MIMAT0011943_Bos_taurus_miR-2390	FALSE	FALSE
bta-miR-2392_MIMAT0011945_Bos_taurus_miR-2392	FALSE	FALSE
bta-miR-2394_MIMAT0011947_Bos_taurus_miR-2394	FALSE	FALSE
bta-miR-2395_MIMAT0011948_Bos_taurus_miR-2395	FALSE	FALSE
bta-miR-2396_MIMAT0011949_Bos_taurus_miR-2396	FALSE	FALSE
bta-miR-2397-5p_MIMAT0011951_Bos_taurus_miR-2397-5p	FALSE	FALSE
bta-miR-2397-3p_MIMAT0011952_Bos_taurus_miR-2397-3p	TRUE	TRUE
bta-miR-2398_MIMAT0011953_Bos_taurus_miR-2398	FALSE	TRUE
bta-miR-2399-5p_MIMAT0011954_Bos_taurus_miR-2399-5p	TRUE	TRUE
bta-miR-2399-3p_MIMAT0011955_Bos_taurus_miR-2399-3p	FALSE	FALSE
bta-miR-23a_MIMAT0003827_Bos_taurus_miR-23a	TRUE	TRUE
bta-miR-24_MIMAT0009250_Bos_taurus_miR-24	TRUE	TRUE
bta-miR-2400_MIMAT0011956_Bos_taurus_miR-2400	FALSE	FALSE
bta-miR-2401_MIMAT0011958_Bos_taurus_miR-2401	FALSE	FALSE
bta-miR-2402_MIMAT0011959_Bos_taurus_miR-2402	FALSE	FALSE
bta-miR-2403_MIMAT0011960_Bos_taurus_miR-2403	TRUE	TRUE
bta-miR-2406_MIMAT0011964_Bos_taurus_miR-2406	FALSE	FALSE
bta-miR-2407_MIMAT0011965_Bos_taurus_miR-2407	FALSE	FALSE
bta-miR-2408_MIMAT0011966_Bos_taurus_miR-2408	TRUE	TRUE
bta-miR-2409_MIMAT0011967_Bos_taurus_miR-2409	FALSE	FALSE
bta-miR-2410_MIMAT0011968_Bos_taurus_miR-2410	FALSE	FALSE
bta-miR-2411-5p_MIMAT0011972_Bos_taurus_miR-2411-5p	TRUE	TRUE
bta-miR-2411-3p_MIMAT0011973_Bos_taurus_miR-2411-3p	TRUE	TRUE
bta-miR-2412_MIMAT0011974_Bos_taurus_miR-2412	FALSE	FALSE
bta-miR-2415-5p_MIMAT0011978_Bos_taurus_miR-2415-5p	FALSE	FALSE
bta-miR-2415-3p_MIMAT0011979_Bos_taurus_miR-2415-3p	FALSE	TRUE
bta-miR-2416_MIMAT0011980_Bos_taurus_miR-2416	FALSE	FALSE
bta-miR-2417_MIMAT0011981_Bos_taurus_miR-2417	FALSE	FALSE
bta-miR-2419-5p_MIMAT0011985_Bos_taurus_miR-2419-5p	TRUE	TRUE
bta-miR-2419-3p_MIMAT0011986_Bos_taurus_miR-2419-3p	TRUE	FALSE
bta-miR-2422_MIMAT0011989_Bos_taurus_miR-2422	TRUE	TRUE
bta-miR-2424_MIMAT0011993_Bos_taurus_miR-2424	FALSE	TRUE
bta-miR-2425-5p_MIMAT0011994_Bos_taurus_miR-2425-5p	FALSE	FALSE
bta-miR-2425-3p_MIMAT0011995_Bos_taurus_miR-2425-3p	FALSE	FALSE
bta-miR-2426_MIMAT0011996_Bos_taurus_miR-2426	FALSE	FALSE
bta-miR-2427_MIMAT0011997_Bos_taurus_miR-2427	FALSE	FALSE
bta-miR-2428_MIMAT0011998_Bos_taurus_miR-2428	FALSE	FALSE
bta-miR-2430_MIMAT0012000_Bos_taurus_miR-2430	FALSE	FALSE
bta-miR-2431-5p_MIMAT0012001_Bos_taurus_miR-2431-5p	TRUE	TRUE
bta-miR-2431-3p_MIMAT0012002_Bos_taurus_miR-2431-3p	TRUE	TRUE
bta-miR-2432_MIMAT0012004_Bos_taurus_miR-2432	FALSE	FALSE
bta-miR-2435_MIMAT0012007_Bos_taurus_miR-2435	TRUE	TRUE
bta-miR-2436-5p_MIMAT0012008_Bos_taurus_miR-2436-5p	FALSE	FALSE
bta-miR-2436-3p_MIMAT0012009_Bos_taurus_miR-2436-3p	FALSE	FALSE
bta-miR-2438_MIMAT0012012_Bos_taurus_miR-2438	FALSE	FALSE
bta-miR-2439-5p_MIMAT0012013_Bos_taurus_miR-2439-5p	FALSE	FALSE
bta-miR-2439-3p_MIMAT0012014_Bos_taurus_miR-2439-3p	FALSE	FALSE
bta-miR-2440_MIMAT0012015_Bos_taurus_miR-2440	FALSE	TRUE
bta-miR-2441_MIMAT0012016_Bos_taurus_miR-2441	FALSE	FALSE
bta-miR-2443_MIMAT0012018_Bos_taurus_miR-2443	FALSE	FALSE
bta-miR-2446_MIMAT0012023_Bos_taurus_miR-2446	FALSE	FALSE
bta-miR-2447_MIMAT0012024_Bos_taurus_miR-2447	TRUE	TRUE
bta-miR-2448-5p_MIMAT0012025_Bos_taurus_miR-2448-5p	FALSE	TRUE
bta-miR-2448-3p_MIMAT0012026_Bos_taurus_miR-2448-3p	TRUE	TRUE
bta-miR-2449_MIMAT0012027_Bos_taurus_miR-2449	FALSE	FALSE
bta-miR-2450a_MIMAT0012030_Bos_taurus_miR-2450a	FALSE	TRUE
bta-miR-2450b_MIMAT0012029_Bos_taurus_miR-2450b	FALSE	FALSE
bta-miR-2450c_MIMAT0012028_Bos_taurus_miR-2450c	FALSE	FALSE
bta-miR-2451_MIMAT0012031_Bos_taurus_miR-2451	FALSE	FALSE
bta-miR-2453_MIMAT0012034_Bos_taurus_miR-2453	FALSE	FALSE
bta-miR-2454-5p_MIMAT0012035_Bos_taurus_miR-2454-5p	FALSE	FALSE
bta-miR-2454-3p_MIMAT0012036_Bos_taurus_miR-2454-3p	TRUE	TRUE
bta-miR-2455_MIMAT0012037_Bos_taurus_miR-2455	FALSE	FALSE
bta-miR-2456_MIMAT0012041_Bos_taurus_miR-2456	FALSE	FALSE
bta-miR-2457_MIMAT0012042_Bos_taurus_miR-2457	FALSE	TRUE
bta-miR-2458_MIMAT0012043_Bos_taurus_miR-2458	FALSE	FALSE
bta-miR-2459_MIMAT0012044_Bos_taurus_miR-2459	FALSE	FALSE
bta-miR-2460_MIMAT0012045_Bos_taurus_miR-2460	FALSE	FALSE
bta-miR-2461-3p_MIMAT0012048_Bos_taurus_miR-2461-3p	FALSE	FALSE
bta-miR-2462_MIMAT0012049_Bos_taurus_miR-2462	FALSE	FALSE
bta-miR-2463_MIMAT0012050_Bos_taurus_miR-2463	FALSE	FALSE
bta-miR-2465_MIMAT0012053_Bos_taurus_miR-2465	FALSE	FALSE
bta-miR-2466-5p_MIMAT0012054_Bos_taurus_miR-2466-5p	FALSE	FALSE
bta-miR-2466-3p_MIMAT0012055_Bos_taurus_miR-2466-3p	FALSE	FALSE
bta-miR-2467-3p_MIMAT0012057_Bos_taurus_miR-2467-3p	FALSE	FALSE
bta-miR-2468_MIMAT0012058_Bos_taurus_miR-2468	TRUE	TRUE
bta-miR-2469_MIMAT0012059_Bos_taurus_miR-2469	FALSE	FALSE
bta-miR-2472_MIMAT0012063_Bos_taurus_miR-2472	FALSE	FALSE
bta-miR-2473_MIMAT0012064_Bos_taurus_miR-2473	FALSE	FALSE
bta-miR-2474_MIMAT0012065_Bos_taurus_miR-2474	TRUE	TRUE
bta-miR-2475_MIMAT0012066_Bos_taurus_miR-2475	FALSE	FALSE
bta-miR-2477_MIMAT0012069_Bos_taurus_miR-2477	FALSE	FALSE
bta-miR-2478_MIMAT0012070_Bos_taurus_miR-2478	TRUE	TRUE
bta-miR-2481_MIMAT0012073_Bos_taurus_miR-2481	TRUE	FALSE
bta-miR-2483-5p_MIMAT0012075_Bos_taurus_miR-2483-5p	TRUE	TRUE
bta-miR-2483-3p_MIMAT0012076_Bos_taurus_miR-2483-3p	FALSE	FALSE
bta-miR-2484_MIMAT0012077_Bos_taurus_miR-2484	TRUE	TRUE
bta-miR-2485_MIMAT0012079_Bos_taurus_miR-2485	FALSE	FALSE
bta-miR-25_MIMAT0003853_Bos_taurus_miR-25	TRUE	TRUE
bta-miR-26b_MIMAT0003531_Bos_taurus_miR-26b	TRUE	TRUE
bta-miR-27a-5p_MIMAT0012532_Bos_taurus_miR-27a-5p	TRUE	FALSE
bta-miR-27a-3p_MIMAT0003532_Bos_taurus_miR-27a-3p	TRUE	TRUE
bta-miR-27b_MIMAT0003546_Bos_taurus_miR-27b	TRUE	TRUE
bta-miR-2881_MIMAT0013839_Bos_taurus_miR-2881	FALSE	FALSE
bta-miR-2885_MIMAT0013843_Bos_taurus_miR-2885	FALSE	FALSE
bta-miR-28_MIMAT0009272_Bos_taurus_miR-28	TRUE	TRUE
bta-miR-2902_MIMAT0013860_Bos_taurus_miR-2902	FALSE	FALSE
bta-miR-2903_MIMAT0013861_Bos_taurus_miR-2903	FALSE	TRUE
bta-miR-296-5p_MIMAT0026918_Bos_taurus_miR-296-5p	TRUE	TRUE
bta-miR-296-3p_MIMAT0009273_Bos_taurus_miR-296-3p	TRUE	TRUE
bta-miR-299-2_MIMAT0046669_Bos_taurus_miR-299-2	TRUE	TRUE
bta-miR-299_MIMAT0009274_Bos_taurus_miR-299	TRUE	TRUE
bta-miR-29a_MIMAT0003518_Bos_taurus_miR-29a	TRUE	TRUE
bta-miR-29c_MIMAT0003829_Bos_taurus_miR-29c	TRUE	TRUE
bta-miR-29d-3p_MIMAT0009275_Bos_taurus_miR-29d-3p	TRUE	TRUE
bta-miR-29e_MIMAT0009953_Bos_taurus_miR-29e	FALSE	FALSE
bta-miR-301a_MIMAT0009276_Bos_taurus_miR-301a	TRUE	TRUE
bta-miR-301b_MIMAT0009277_Bos_taurus_miR-301b	FALSE	TRUE
bta-miR-302a_MIMAT0009278_Bos_taurus_miR-302a	FALSE	FALSE
bta-miR-302b_MIMAT0009280_Bos_taurus_miR-302b	FALSE	FALSE
bta-miR-302c_MIMAT0009281_Bos_taurus_miR-302c	FALSE	FALSE
bta-miR-3064_MIMAT0036974_Bos_taurus_miR-3064	FALSE	FALSE
bta-miR-3065_MIMAT0046741_Bos_taurus_miR-3065	FALSE	FALSE
bta-miR-30a-5p_MIMAT0003841_Bos_taurus_miR-30a-5p	TRUE	TRUE
bta-miR-30b-5p_MIMAT0003547_Bos_taurus_miR-30b-5p	TRUE	TRUE
bta-miR-30b-3p_MIMAT0012534_Bos_taurus_miR-30b-3p	TRUE	TRUE
bta-miR-30c_MIMAT0003850_Bos_taurus_miR-30c	TRUE	TRUE
bta-miR-30d_MIMAT0003533_Bos_taurus_miR-30d	TRUE	TRUE
bta-miR-30e-5p_MIMAT0003799_Bos_taurus_miR-30e-5p	TRUE	TRUE
bta-miR-30f_MIMAT0009282_Bos_taurus_miR-30f	TRUE	TRUE
bta-miR-3120_MIMAT0024572_Bos_taurus_miR-3120	FALSE	FALSE
bta-miR-3141_MIMAT0024573_Bos_taurus_miR-3141	FALSE	FALSE
bta-miR-3154_MIMAT0025529_Bos_taurus_miR-3154	FALSE	FALSE
bta-miR-31_MIMAT0003548_Bos_taurus_miR-31	TRUE	TRUE
bta-miR-320b_MIMAT0011991_Bos_taurus_miR-320b	FALSE	FALSE
bta-miR-323_MIMAT0009284_Bos_taurus_miR-323	TRUE	TRUE
bta-miR-323b-3p_MIMAT0040935_Bos_taurus_miR-323b-3p	TRUE	TRUE
bta-miR-324_MIMAT0009285_Bos_taurus_miR-324	TRUE	TRUE
bta-miR-326_MIMAT0009286_Bos_taurus_miR-326	TRUE	TRUE
bta-miR-328_MIMAT0009287_Bos_taurus_miR-328	TRUE	TRUE
bta-miR-329a_MIMAT0009288_Bos_taurus_miR-329a	TRUE	TRUE
bta-miR-329b_MIMAT0009289_Bos_taurus_miR-329b	FALSE	FALSE
bta-miR-32_MIMAT0009283_Bos_taurus_miR-32	TRUE	TRUE
bta-miR-330_MIMAT0009290_Bos_taurus_miR-330	TRUE	TRUE
bta-miR-331-5p_MIMAT0026716_Bos_taurus_miR-331-5p	TRUE	TRUE
bta-miR-331-3p_MIMAT0004339_Bos_taurus_miR-331-3p	TRUE	TRUE
bta-miR-335_MIMAT0009291_Bos_taurus_miR-335	TRUE	TRUE
bta-miR-338_MIMAT0009292_Bos_taurus_miR-338	TRUE	TRUE
bta-miR-339a_MIMAT0009293_Bos_taurus_miR-339a	TRUE	TRUE
bta-miR-33a_MIMAT0009294_Bos_taurus_miR-33a	TRUE	TRUE
bta-miR-33b_MIMAT0009295_Bos_taurus_miR-33b	TRUE	TRUE
bta-miR-340_MIMAT0009296_Bos_taurus_miR-340	TRUE	TRUE
bta-miR-342_MIMAT0003846_Bos_taurus_miR-342	TRUE	TRUE
bta-miR-3431_MIMAT0017394_Bos_taurus_miR-3431	TRUE	TRUE
bta-miR-3432b_MIMAT0036976_Bos_taurus_miR-3432b	TRUE	TRUE
bta-miR-345-5p_MIMAT0003800_Bos_taurus_miR-345-5p	TRUE	TRUE
bta-miR-345-3p_MIMAT0012535_Bos_taurus_miR-345-3p	TRUE	TRUE
bta-miR-346_MIMAT0009297_Bos_taurus_miR-346	FALSE	FALSE
bta-miR-34a_MIMAT0004340_Bos_taurus_miR-34a	TRUE	TRUE
bta-miR-34b_MIMAT0003549_Bos_taurus_miR-34b	FALSE	FALSE
bta-miR-34c_MIMAT0003854_Bos_taurus_miR-34c	TRUE	TRUE
bta-miR-3533_MIMAT0036975_Bos_taurus_miR-3533	FALSE	FALSE
bta-miR-3613a_MIMAT0024574_Bos_taurus_miR-3613a	TRUE	TRUE
bta-miR-361_MIMAT0003830_Bos_taurus_miR-361	TRUE	TRUE
bta-miR-362-5p_MIMAT0009298_Bos_taurus_miR-362-5p	TRUE	TRUE
bta-miR-362-3p_MIMAT0012548_Bos_taurus_miR-362-3p	TRUE	TRUE
bta-miR-363_MIMAT0003855_Bos_taurus_miR-363	TRUE	TRUE
bta-miR-365-5p_MIMAT0012539_Bos_taurus_miR-365-5p	TRUE	TRUE
bta-miR-3660_MIMAT0025555_Bos_taurus_miR-3660	FALSE	FALSE
bta-miR-367_MIMAT0009299_Bos_taurus_miR-367	FALSE	FALSE
bta-miR-369-5p_MIMAT0003801_Bos_taurus_miR-369-5p	TRUE	TRUE
bta-miR-369-3p_MIMAT0003802_Bos_taurus_miR-369-3p	TRUE	TRUE
bta-miR-370_MIMAT0009300_Bos_taurus_miR-370	TRUE	TRUE
bta-miR-374a_MIMAT0004342_Bos_taurus_miR-374a	TRUE	TRUE
bta-miR-374b_MIMAT0009302_Bos_taurus_miR-374b	TRUE	TRUE
bta-miR-374c_MIMAT0046394_Bos_taurus_miR-374c	TRUE	TRUE
bta-miR-375_MIMAT0009303_Bos_taurus_miR-375	TRUE	TRUE
bta-miR-376a_MIMAT0009946_Bos_taurus_miR-376a	TRUE	TRUE
bta-miR-376b_MIMAT0009945_Bos_taurus_miR-376b	TRUE	TRUE
bta-miR-376d_MIMAT0010199_Bos_taurus_miR-376d	TRUE	TRUE
bta-miR-376e_MIMAT0025543_Bos_taurus_miR-376e	TRUE	TRUE
bta-miR-377_MIMAT0009304_Bos_taurus_miR-377	TRUE	TRUE
bta-miR-378b_MIMAT0025535_Bos_taurus_miR-378b	TRUE	TRUE
bta-miR-378c_MIMAT0025551_Bos_taurus_miR-378c	TRUE	TRUE
bta-miR-378d_MIMAT0036972_Bos_taurus_miR-378d	TRUE	TRUE
bta-miR-379_MIMAT0009306_Bos_taurus_miR-379	TRUE	TRUE
bta-miR-380-5p_MIMAT0003803_Bos_taurus_miR-380-5p	TRUE	TRUE
bta-miR-380-3p_MIMAT0003804_Bos_taurus_miR-380-3p	TRUE	TRUE
bta-miR-381_MIMAT0009307_Bos_taurus_miR-381	TRUE	TRUE
bta-miR-382_MIMAT0009308_Bos_taurus_miR-382	TRUE	TRUE
bta-miR-383_MIMAT0009309_Bos_taurus_miR-383	TRUE	FALSE
bta-miR-3956_MIMAT0025544_Bos_taurus_miR-3956	TRUE	TRUE
bta-miR-3957_MIMAT0025548_Bos_taurus_miR-3957	TRUE	TRUE
bta-miR-409a_MIMAT0009310_Bos_taurus_miR-409a	TRUE	TRUE
bta-miR-410_MIMAT0009311_Bos_taurus_miR-410	TRUE	TRUE
bta-miR-411a_MIMAT0009312_Bos_taurus_miR-411a	TRUE	TRUE
bta-miR-411b_MIMAT0025541_Bos_taurus_miR-411b	TRUE	TRUE
bta-miR-411c-5p_MIMAT0025545_Bos_taurus_miR-411c-5p	TRUE	TRUE
bta-miR-411c-3p_MIMAT0025546_Bos_taurus_miR-411c-3p	TRUE	TRUE
bta-miR-412_MIMAT0009313_Bos_taurus_miR-412	TRUE	TRUE
bta-miR-421_MIMAT0009314_Bos_taurus_miR-421	TRUE	TRUE
bta-miR-423-5p_MIMAT0012537_Bos_taurus_miR-423-5p	TRUE	TRUE
bta-miR-423-3p_MIMAT0003831_Bos_taurus_miR-423-3p	TRUE	TRUE
bta-miR-424-5p_MIMAT0013593_Bos_taurus_miR-424-5p	TRUE	TRUE
bta-miR-424-3p_MIMAT0015304_Bos_taurus_miR-424-3p	TRUE	TRUE
bta-miR-425-5p_MIMAT0003832_Bos_taurus_miR-425-5p	TRUE	TRUE
bta-miR-425-3p_MIMAT0003833_Bos_taurus_miR-425-3p	TRUE	TRUE
bta-miR-429_MIMAT0009315_Bos_taurus_miR-429	TRUE	TRUE
bta-miR-431_MIMAT0009316_Bos_taurus_miR-431	TRUE	TRUE
bta-miR-432_MIMAT0009317_Bos_taurus_miR-432	TRUE	TRUE
bta-miR-433_MIMAT0009318_Bos_taurus_miR-433	TRUE	TRUE
bta-miR-4444_MIMAT0036978_Bos_taurus_miR-4444	FALSE	FALSE
bta-miR-4449_MIMAT0036973_Bos_taurus_miR-4449	FALSE	TRUE
bta-miR-449a_MIMAT0009320_Bos_taurus_miR-449a	TRUE	TRUE
bta-miR-449b_MIMAT0009321_Bos_taurus_miR-449b	FALSE	FALSE
bta-miR-449c_MIMAT0009322_Bos_taurus_miR-449c	FALSE	FALSE
bta-miR-449d_MIMAT0011962_Bos_taurus_miR-449d	FALSE	FALSE
bta-miR-450b_MIMAT0024576_Bos_taurus_miR-450b	TRUE	TRUE
bta-miR-451_MIMAT0009323_Bos_taurus_miR-451	TRUE	TRUE
bta-miR-4523_MIMAT0036971_Bos_taurus_miR-4523	FALSE	FALSE
bta-miR-452_MIMAT0009324_Bos_taurus_miR-452	TRUE	TRUE
bta-miR-454_MIMAT0009326_Bos_taurus_miR-454	TRUE	TRUE
bta-miR-455-5p_MIMAT0003835_Bos_taurus_miR-455-5p	TRUE	TRUE
bta-miR-455-3p_MIMAT0003836_Bos_taurus_miR-455-3p	TRUE	TRUE
bta-miR-4657_MIMAT0036970_Bos_taurus_miR-4657	FALSE	FALSE
bta-miR-4680_MIMAT0036979_Bos_taurus_miR-4680	FALSE	FALSE
bta-miR-483_MIMAT0009327_Bos_taurus_miR-483	TRUE	TRUE
bta-miR-484_MIMAT0003535_Bos_taurus_miR-484	TRUE	TRUE
bta-miR-485_MIMAT0009328_Bos_taurus_miR-485	TRUE	TRUE
bta-miR-486_MIMAT0009329_Bos_taurus_miR-486	TRUE	TRUE
bta-miR-487a_MIMAT0003805_Bos_taurus_miR-487a	TRUE	TRUE
bta-miR-487b_MIMAT0003847_Bos_taurus_miR-487b	TRUE	TRUE
bta-miR-488_MIMAT0009330_Bos_taurus_miR-488	TRUE	TRUE
bta-miR-490_MIMAT0009331_Bos_taurus_miR-490	FALSE	TRUE
bta-miR-491_MIMAT0009332_Bos_taurus_miR-491	TRUE	TRUE
bta-miR-493_MIMAT0009333_Bos_taurus_miR-493	TRUE	TRUE
bta-miR-494_MIMAT0009334_Bos_taurus_miR-494	TRUE	TRUE
bta-miR-495_MIMAT0009335_Bos_taurus_miR-495	TRUE	TRUE
bta-miR-496_MIMAT0009336_Bos_taurus_miR-496	TRUE	TRUE
bta-miR-497_MIMAT0004343_Bos_taurus_miR-497	TRUE	TRUE
bta-miR-499_MIMAT0003536_Bos_taurus_miR-499	TRUE	TRUE
bta-miR-500_MIMAT0009337_Bos_taurus_miR-500	TRUE	TRUE
bta-miR-502b_MIMAT0009339_Bos_taurus_miR-502b	TRUE	TRUE
bta-miR-503-5p_MIMAT0025557_Bos_taurus_miR-503-5p	TRUE	TRUE
bta-miR-503-3p_MIMAT0025558_Bos_taurus_miR-503-3p	TRUE	TRUE
bta-miR-504_MIMAT0009340_Bos_taurus_miR-504	TRUE	TRUE
bta-miR-505_MIMAT0009341_Bos_taurus_miR-505	TRUE	TRUE
bta-miR-507-3p_MIMAT0040915_Bos_taurus_miR-507-3p	TRUE	TRUE
bta-miR-507b_MIMAT0046744_Bos_taurus_miR-507b	TRUE	TRUE
bta-miR-532_MIMAT0003848_Bos_taurus_miR-532	TRUE	TRUE
bta-miR-539_MIMAT0009342_Bos_taurus_miR-539	TRUE	TRUE
bta-miR-541_MIMAT0009343_Bos_taurus_miR-541	TRUE	TRUE
bta-miR-542-5p_MIMAT0013594_Bos_taurus_miR-542-5p	TRUE	TRUE
bta-miR-543_MIMAT0009344_Bos_taurus_miR-543	TRUE	TRUE
bta-miR-544a_MIMAT0009346_Bos_taurus_miR-544a	TRUE	TRUE
bta-miR-545-5p_MIMAT0003806_Bos_taurus_miR-545-5p	TRUE	TRUE
bta-miR-545-3p_MIMAT0003807_Bos_taurus_miR-545-3p	FALSE	FALSE
bta-miR-551b_MIMAT0009348_Bos_taurus_miR-551b	FALSE	FALSE
bta-miR-574_MIMAT0024577_Bos_taurus_miR-574	TRUE	TRUE
bta-miR-582_MIMAT0009351_Bos_taurus_miR-582	TRUE	TRUE
bta-miR-592_MIMAT0009353_Bos_taurus_miR-592	TRUE	TRUE
bta-miR-6119-5p_MIMAT0024588_Bos_taurus_miR-6119-5p	TRUE	TRUE
bta-miR-6119-3p_MIMAT0024589_Bos_taurus_miR-6119-3p	TRUE	TRUE
bta-miR-6120-5p_MIMAT0024590_Bos_taurus_miR-6120-5p	FALSE	FALSE
bta-miR-6120-3p_MIMAT0024591_Bos_taurus_miR-6120-3p	TRUE	TRUE
bta-miR-6121-3p_MIMAT0024593_Bos_taurus_miR-6121-3p	FALSE	FALSE
bta-miR-6122-3p_MIMAT0024595_Bos_taurus_miR-6122-3p	FALSE	FALSE
bta-miR-6123_MIMAT0024596_Bos_taurus_miR-6123	TRUE	TRUE
bta-miR-628_MIMAT0009356_Bos_taurus_miR-628	TRUE	TRUE
bta-miR-6501_MIMAT0046685_Bos_taurus_miR-6501	FALSE	FALSE
bta-miR-6516_MIMAT0030443_Bos_taurus_miR-6516	TRUE	TRUE
bta-miR-6517_MIMAT0025528_Bos_taurus_miR-6517	TRUE	TRUE
bta-miR-6518_MIMAT0025536_Bos_taurus_miR-6518	FALSE	TRUE
bta-miR-6519_MIMAT0025537_Bos_taurus_miR-6519	TRUE	TRUE
bta-miR-6520_MIMAT0025538_Bos_taurus_miR-6520	TRUE	TRUE
bta-miR-6521_MIMAT0025539_Bos_taurus_miR-6521	FALSE	FALSE
bta-miR-6522_MIMAT0025540_Bos_taurus_miR-6522	TRUE	TRUE
bta-miR-6523a_MIMAT0025552_Bos_taurus_miR-6523a	TRUE	TRUE
bta-miR-6524_MIMAT0025553_Bos_taurus_miR-6524	TRUE	TRUE
bta-miR-6525_MIMAT0025554_Bos_taurus_miR-6525	TRUE	TRUE
bta-miR-6527_MIMAT0025561_Bos_taurus_miR-6527	FALSE	FALSE
bta-miR-6528_MIMAT0025562_Bos_taurus_miR-6528	FALSE	FALSE
bta-miR-6529a_MIMAT0025565_Bos_taurus_miR-6529a	TRUE	TRUE
bta-miR-652_MIMAT0024578_Bos_taurus_miR-652	TRUE	TRUE
bta-miR-6530_MIMAT0025566_Bos_taurus_miR-6530	FALSE	FALSE
bta-miR-6531_MIMAT0025567_Bos_taurus_miR-6531	TRUE	FALSE
bta-miR-6532_MIMAT0025568_Bos_taurus_miR-6532	FALSE	FALSE
bta-miR-6533_MIMAT0025569_Bos_taurus_miR-6533	FALSE	FALSE
bta-miR-6534_MIMAT0025570_Bos_taurus_miR-6534	FALSE	FALSE
bta-miR-6535_MIMAT0025571_Bos_taurus_miR-6535	FALSE	FALSE
bta-miR-653_MIMAT0009358_Bos_taurus_miR-653	FALSE	FALSE
bta-miR-654_MIMAT0009359_Bos_taurus_miR-654	TRUE	TRUE
bta-miR-655_MIMAT0009360_Bos_taurus_miR-655	TRUE	TRUE
bta-miR-656_MIMAT0009361_Bos_taurus_miR-656	TRUE	TRUE
bta-miR-658_MIMAT0009362_Bos_taurus_miR-658	FALSE	FALSE
bta-miR-660_MIMAT0004344_Bos_taurus_miR-660	TRUE	TRUE
bta-miR-664a_MIMAT0012078_Bos_taurus_miR-664a	FALSE	FALSE
bta-miR-664b_MIMAT0030438_Bos_taurus_miR-664b	TRUE	TRUE
bta-miR-665_MIMAT0009363_Bos_taurus_miR-665	TRUE	TRUE
bta-miR-668-3p_MIMAT0040936_Bos_taurus_miR-668-3p	TRUE	TRUE
bta-miR-6715_MIMAT0046369_Bos_taurus_miR-6715	FALSE	FALSE
bta-miR-671_MIMAT0009365_Bos_taurus_miR-671	FALSE	FALSE
bta-miR-6775_MIMAT0046673_Bos_taurus_miR-6775	TRUE	FALSE
bta-miR-677_MIMAT0012003_Bos_taurus_miR-677	TRUE	FALSE
bta-miR-708_MIMAT0009367_Bos_taurus_miR-708	TRUE	TRUE
bta-miR-7180_MIMAT0046626_Bos_taurus_miR-7180	TRUE	TRUE
bta-miR-744_MIMAT0009369_Bos_taurus_miR-744	TRUE	TRUE
bta-miR-758_MIMAT0009370_Bos_taurus_miR-758	TRUE	TRUE
bta-miR-760-5p_MIMAT0009372_Bos_taurus_miR-760-5p	FALSE	FALSE
bta-miR-760-3p_MIMAT0022951_Bos_taurus_miR-760-3p	TRUE	TRUE
bta-miR-761_MIMAT0009373_Bos_taurus_miR-761	FALSE	FALSE
bta-miR-767_MIMAT0009375_Bos_taurus_miR-767	TRUE	TRUE
bta-miR-769_MIMAT0009376_Bos_taurus_miR-769	TRUE	TRUE
bta-miR-7857-3p_MIMAT0040925_Bos_taurus_miR-7857-3p	TRUE	TRUE
bta-miR-7858_MIMAT0030433_Bos_taurus_miR-7858	FALSE	TRUE
bta-miR-7859_MIMAT0030434_Bos_taurus_miR-7859	TRUE	TRUE
bta-miR-7860_MIMAT0030439_Bos_taurus_miR-7860	TRUE	TRUE
bta-miR-7861_MIMAT0030441_Bos_taurus_miR-7861	FALSE	FALSE
bta-miR-7862_MIMAT0030442_Bos_taurus_miR-7862	TRUE	TRUE
bta-miR-7863_MIMAT0030445_Bos_taurus_miR-7863	FALSE	FALSE
bta-miR-7865_MIMAT0030450_Bos_taurus_miR-7865	FALSE	FALSE
bta-miR-8549_MIMAT0037488_Bos_taurus_miR-8549	FALSE	FALSE
bta-miR-8550_MIMAT0033821_Bos_taurus_miR-8550	FALSE	FALSE
bta-miR-873_MIMAT0009377_Bos_taurus_miR-873	FALSE	FALSE
bta-miR-874_MIMAT0009378_Bos_taurus_miR-874	TRUE	TRUE
bta-miR-876_MIMAT0009380_Bos_taurus_miR-876	FALSE	FALSE
bta-miR-877_MIMAT0009381_Bos_taurus_miR-877	TRUE	TRUE
bta-miR-885_MIMAT0009382_Bos_taurus_miR-885	TRUE	TRUE
bta-miR-92b_MIMAT0009384_Bos_taurus_miR-92b	TRUE	TRUE
bta-miR-935_MIMAT0009385_Bos_taurus_miR-935	FALSE	FALSE
bta-miR-93_MIMAT0003837_Bos_taurus_miR-93	TRUE	TRUE
bta-miR-940_MIMAT0009386_Bos_taurus_miR-940	FALSE	FALSE
bta-miR-95_MIMAT0009387_Bos_taurus_miR-95	TRUE	TRUE
bta-miR-96_MIMAT0009388_Bos_taurus_miR-96	TRUE	TRUE
bta-miR-9851_MIMAT0046371_Bos_taurus_miR-9851	TRUE	TRUE
bta-miR-98_MIMAT0003809_Bos_taurus_miR-98	TRUE	TRUE
bta-miR-99a-5p_MIMAT0003537_Bos_taurus_miR-99a-5p	TRUE	TRUE
bta-miR-99a-3p_MIMAT0012533_Bos_taurus_miR-99a-3p	TRUE	TRUE
bta-miR-99b_MIMAT0004345_Bos_taurus_miR-99b	TRUE	TRUE

## Sheet: maternal
	maternal_BI	maternal_BT
bta-let-7b_MIMAT0004331_Bos_taurus_let-7b	TRUE	TRUE
bta-let-7c_MIMAT0004332_Bos_taurus_let-7c	TRUE	TRUE
bta-let-7d_MIMAT0003810_Bos_taurus_let-7d	TRUE	TRUE
bta-let-7e_MIMAT0004333_Bos_taurus_let-7e	TRUE	TRUE
bta-let-7g_MIMAT0003838_Bos_taurus_let-7g	TRUE	TRUE
bta-let-7i_MIMAT0003851_Bos_taurus_let-7i	TRUE	TRUE
bta-miR-10020_MIMAT0040419_Bos_taurus_miR-10020	FALSE	FALSE
bta-miR-100_MIMAT0009215_Bos_taurus_miR-100	TRUE	TRUE
bta-miR-10162-5p_MIMAT0040909_Bos_taurus_miR-10162-5p	TRUE	TRUE
bta-miR-10164-3p_MIMAT0040911_Bos_taurus_miR-10164-3p	TRUE	TRUE
bta-miR-10165-5p_MIMAT0040912_Bos_taurus_miR-10165-5p	FALSE	FALSE
bta-miR-10166-5p_MIMAT0040913_Bos_taurus_miR-10166-5p	FALSE	FALSE
bta-miR-10167-3p_MIMAT0040914_Bos_taurus_miR-10167-3p	TRUE	TRUE
bta-miR-10168-5p_MIMAT0040916_Bos_taurus_miR-10168-5p	FALSE	FALSE
bta-miR-10170-5p_MIMAT0040918_Bos_taurus_miR-10170-5p	FALSE	FALSE
bta-miR-10171-3p_MIMAT0040919_Bos_taurus_miR-10171-3p	FALSE	FALSE
bta-miR-10172-5p_MIMAT0040920_Bos_taurus_miR-10172-5p	TRUE	TRUE
bta-miR-10172-3p_MIMAT0040921_Bos_taurus_miR-10172-3p	TRUE	TRUE
bta-miR-10173-5p_MIMAT0040922_Bos_taurus_miR-10173-5p	FALSE	FALSE
bta-miR-10174-5p_MIMAT0040927_Bos_taurus_miR-10174-5p	TRUE	TRUE
bta-miR-10174-3p_MIMAT0040928_Bos_taurus_miR-10174-3p	TRUE	TRUE
bta-miR-10175-5p_MIMAT0040929_Bos_taurus_miR-10175-5p	TRUE	TRUE
bta-miR-10175-3p_MIMAT0040930_Bos_taurus_miR-10175-3p	FALSE	FALSE
bta-miR-10176-5p_MIMAT0040931_Bos_taurus_miR-10176-5p	FALSE	FALSE
bta-miR-10177-5p_MIMAT0040932_Bos_taurus_miR-10177-5p	FALSE	FALSE
bta-miR-10178-5p_MIMAT0040933_Bos_taurus_miR-10178-5p	FALSE	FALSE
bta-miR-10179-5p_MIMAT0040937_Bos_taurus_miR-10179-5p	FALSE	FALSE
bta-miR-10180-3p_MIMAT0040938_Bos_taurus_miR-10180-3p	FALSE	FALSE
bta-miR-10181-5p_MIMAT0040939_Bos_taurus_miR-10181-5p	FALSE	FALSE
bta-miR-10182-5p_MIMAT0040940_Bos_taurus_miR-10182-5p	TRUE	TRUE
bta-miR-10182-3p_MIMAT0040941_Bos_taurus_miR-10182-3p	TRUE	TRUE
bta-miR-10183-5p_MIMAT0040942_Bos_taurus_miR-10183-5p	FALSE	FALSE
bta-miR-10185-5p_MIMAT0040944_Bos_taurus_miR-10185-5p	FALSE	FALSE
bta-miR-10225a_MIMAT0041126_Bos_taurus_miR-10225a	TRUE	TRUE
bta-miR-10225b_MIMAT0041127_Bos_taurus_miR-10225b	TRUE	TRUE
bta-miR-105a_MIMAT0009217_Bos_taurus_miR-105a	TRUE	TRUE
bta-miR-105b_MIMAT0009216_Bos_taurus_miR-105b	TRUE	TRUE
bta-miR-106a_MIMAT0003784_Bos_taurus_miR-106a	TRUE	TRUE
bta-miR-106b_MIMAT0009218_Bos_taurus_miR-106b	TRUE	TRUE
bta-miR-107_MIMAT0003785_Bos_taurus_miR-107	TRUE	TRUE
bta-miR-10a_MIMAT0003786_Bos_taurus_miR-10a	TRUE	TRUE
bta-miR-10b_MIMAT0003839_Bos_taurus_miR-10b	TRUE	TRUE
bta-miR-1185_MIMAT0009973_Bos_taurus_miR-1185	TRUE	TRUE
bta-miR-1193_MIMAT0009965_Bos_taurus_miR-1193	FALSE	FALSE
bta-miR-11971_MIMAT0046336_Bos_taurus_miR-11971	TRUE	TRUE
bta-miR-11972_MIMAT0046341_Bos_taurus_miR-11972	TRUE	TRUE
bta-miR-11973_MIMAT0046349_Bos_taurus_miR-11973	TRUE	TRUE
bta-miR-11974_MIMAT0046353_Bos_taurus_miR-11974	FALSE	FALSE
bta-miR-11977_MIMAT0046359_Bos_taurus_miR-11977	TRUE	TRUE
bta-miR-11978_MIMAT0046364_Bos_taurus_miR-11978	TRUE	TRUE
bta-miR-11979_MIMAT0046367_Bos_taurus_miR-11979	FALSE	FALSE
bta-miR-1197_MIMAT0009966_Bos_taurus_miR-1197	TRUE	TRUE
bta-miR-11980_MIMAT0046368_Bos_taurus_miR-11980	TRUE	TRUE
bta-miR-11981_MIMAT0046370_Bos_taurus_miR-11981	FALSE	FALSE
bta-miR-11982_MIMAT0046372_Bos_taurus_miR-11982	TRUE	TRUE
bta-miR-11983_MIMAT0046376_Bos_taurus_miR-11983	TRUE	FALSE
bta-miR-11984_MIMAT0046378_Bos_taurus_miR-11984	TRUE	FALSE
bta-miR-11985_MIMAT0046381_Bos_taurus_miR-11985	FALSE	FALSE
bta-miR-11986_MIMAT0046385_Bos_taurus_miR-11986	FALSE	FALSE
bta-miR-11986b_MIMAT0046621_Bos_taurus_miR-11986b	TRUE	TRUE
bta-miR-11986c_MIMAT0046638_Bos_taurus_miR-11986c	FALSE	FALSE
bta-miR-11987_MIMAT0046387_Bos_taurus_miR-11987	TRUE	TRUE
bta-miR-11988_MIMAT0046393_Bos_taurus_miR-11988	FALSE	FALSE
bta-miR-11989_MIMAT0046628_Bos_taurus_miR-11989	FALSE	FALSE
bta-miR-11990_MIMAT0046629_Bos_taurus_miR-11990	FALSE	FALSE
bta-miR-11991_MIMAT0046631_Bos_taurus_miR-11991	TRUE	TRUE
bta-miR-11992_MIMAT0046632_Bos_taurus_miR-11992	FALSE	FALSE
bta-miR-11993_MIMAT0046634_Bos_taurus_miR-11993	FALSE	FALSE
bta-miR-11994_MIMAT0046647_Bos_taurus_miR-11994	TRUE	TRUE
bta-miR-11995_MIMAT0046648_Bos_taurus_miR-11995	TRUE	TRUE
bta-miR-11996_MIMAT0046649_Bos_taurus_miR-11996	FALSE	FALSE
bta-miR-11997_MIMAT0046653_Bos_taurus_miR-11997	FALSE	FALSE
bta-miR-11998_MIMAT0046654_Bos_taurus_miR-11998	FALSE	TRUE
bta-miR-11999_MIMAT0046658_Bos_taurus_miR-11999	FALSE	FALSE
bta-miR-12000_MIMAT0046659_Bos_taurus_miR-12000	FALSE	FALSE
bta-miR-12001_MIMAT0046660_Bos_taurus_miR-12001	FALSE	FALSE
bta-miR-12002a_MIMAT0046661_Bos_taurus_miR-12002a	FALSE	FALSE
bta-miR-12002b_MIMAT0046694_Bos_taurus_miR-12002b	FALSE	FALSE
bta-miR-12003_MIMAT0046662_Bos_taurus_miR-12003	TRUE	FALSE
bta-miR-12004_MIMAT0046664_Bos_taurus_miR-12004	FALSE	FALSE
bta-miR-12006_MIMAT0046667_Bos_taurus_miR-12006	FALSE	FALSE
bta-miR-12008_MIMAT0046675_Bos_taurus_miR-12008	FALSE	FALSE
bta-miR-12010_MIMAT0046678_Bos_taurus_miR-12010	FALSE	FALSE
bta-miR-12013_MIMAT0046684_Bos_taurus_miR-12013	FALSE	FALSE
bta-miR-12014_MIMAT0046689_Bos_taurus_miR-12014	FALSE	FALSE
bta-miR-12015_MIMAT0046690_Bos_taurus_miR-12015	FALSE	FALSE
bta-miR-12017_MIMAT0046697_Bos_taurus_miR-12017	FALSE	FALSE
bta-miR-12018_MIMAT0046701_Bos_taurus_miR-12018	FALSE	FALSE
bta-miR-12019_MIMAT0046708_Bos_taurus_miR-12019	FALSE	FALSE
bta-miR-12020_MIMAT0046711_Bos_taurus_miR-12020	FALSE	FALSE
bta-miR-12021_MIMAT0046714_Bos_taurus_miR-12021	FALSE	FALSE
bta-miR-12023_MIMAT0046716_Bos_taurus_miR-12023	FALSE	FALSE
bta-miR-12024_MIMAT0046717_Bos_taurus_miR-12024	FALSE	FALSE
bta-miR-12025_MIMAT0046718_Bos_taurus_miR-12025	FALSE	FALSE
bta-miR-12027_MIMAT0046720_Bos_taurus_miR-12027	FALSE	FALSE
bta-miR-12028_MIMAT0046721_Bos_taurus_miR-12028	FALSE	FALSE
bta-miR-12030_MIMAT0046723_Bos_taurus_miR-12030	FALSE	FALSE
bta-miR-12031_MIMAT0046724_Bos_taurus_miR-12031	FALSE	FALSE
bta-miR-12034_MIMAT0046727_Bos_taurus_miR-12034	TRUE	TRUE
bta-miR-12036_MIMAT0046731_Bos_taurus_miR-12036	FALSE	FALSE
bta-miR-12038_MIMAT0046733_Bos_taurus_miR-12038	FALSE	FALSE
bta-miR-12041_MIMAT0046737_Bos_taurus_miR-12041	FALSE	FALSE
bta-miR-12042_MIMAT0046739_Bos_taurus_miR-12042	FALSE	FALSE
bta-miR-12043_MIMAT0046740_Bos_taurus_miR-12043	FALSE	FALSE
bta-miR-12044_MIMAT0046742_Bos_taurus_miR-12044	FALSE	FALSE
bta-miR-12045_MIMAT0046743_Bos_taurus_miR-12045	FALSE	FALSE
bta-miR-12046_MIMAT0046748_Bos_taurus_miR-12046	FALSE	TRUE
bta-miR-12048_MIMAT0046751_Bos_taurus_miR-12048	FALSE	FALSE
bta-miR-12049_MIMAT0046752_Bos_taurus_miR-12049	FALSE	FALSE
bta-miR-12051_MIMAT0046754_Bos_taurus_miR-12051	FALSE	FALSE
bta-miR-12052_MIMAT0046759_Bos_taurus_miR-12052	FALSE	FALSE
bta-miR-12053_MIMAT0046760_Bos_taurus_miR-12053	FALSE	FALSE
bta-miR-12055_MIMAT0046762_Bos_taurus_miR-12055	FALSE	FALSE
bta-miR-12056_MIMAT0046763_Bos_taurus_miR-12056	FALSE	FALSE
bta-miR-12057_MIMAT0046764_Bos_taurus_miR-12057	FALSE	FALSE
bta-miR-12059_MIMAT0046766_Bos_taurus_miR-12059	FALSE	FALSE
bta-miR-12060_MIMAT0046767_Bos_taurus_miR-12060	FALSE	FALSE
bta-miR-12061_MIMAT0046768_Bos_taurus_miR-12061	FALSE	FALSE
bta-miR-12062_MIMAT0046769_Bos_taurus_miR-12062	FALSE	FALSE
bta-miR-12063_MIMAT0046770_Bos_taurus_miR-12063	FALSE	FALSE
bta-miR-12064_MIMAT0046771_Bos_taurus_miR-12064	FALSE	FALSE
bta-miR-1224_MIMAT0009944_Bos_taurus_miR-1224	FALSE	FALSE
bta-miR-1225-3p_MIMAT0009952_Bos_taurus_miR-1225-3p	FALSE	FALSE
bta-miR-122_MIMAT0003849_Bos_taurus_miR-122	TRUE	TRUE
bta-miR-1246_MIMAT0024567_Bos_taurus_miR-1246	TRUE	TRUE
bta-miR-1247-5p_MIMAT0025549_Bos_taurus_miR-1247-5p	TRUE	TRUE
bta-miR-1247-3p_MIMAT0025550_Bos_taurus_miR-1247-3p	FALSE	FALSE
bta-miR-1249_MIMAT0009976_Bos_taurus_miR-1249	TRUE	TRUE
bta-miR-125a_MIMAT0003538_Bos_taurus_miR-125a	TRUE	TRUE
bta-miR-1260b_MIMAT0024568_Bos_taurus_miR-1260b	TRUE	TRUE
bta-miR-126-5p_MIMAT0004328_Bos_taurus_miR-126-5p	TRUE	TRUE
bta-miR-126-3p_MIMAT0003540_Bos_taurus_miR-126-3p	TRUE	TRUE
bta-miR-1271_MIMAT0009975_Bos_taurus_miR-1271	TRUE	TRUE
bta-miR-1277_MIMAT0024569_Bos_taurus_miR-1277	FALSE	TRUE
bta-miR-127_MIMAT0003787_Bos_taurus_miR-127	TRUE	TRUE
bta-miR-129-3p_MIMAT0009222_Bos_taurus_miR-129-3p	TRUE	TRUE
bta-miR-1291_MIMAT0009956_Bos_taurus_miR-1291	TRUE	FALSE
bta-miR-1296_MIMAT0009964_Bos_taurus_miR-1296	TRUE	TRUE
bta-miR-1298_MIMAT0009970_Bos_taurus_miR-1298	FALSE	FALSE
bta-miR-1301_MIMAT0009958_Bos_taurus_miR-1301	FALSE	FALSE
bta-miR-1306_MIMAT0009974_Bos_taurus_miR-1306	TRUE	TRUE
bta-miR-1307_MIMAT0009969_Bos_taurus_miR-1307	TRUE	TRUE
bta-miR-130a_MIMAT0009223_Bos_taurus_miR-130a	TRUE	TRUE
bta-miR-130b_MIMAT0009224_Bos_taurus_miR-130b	TRUE	TRUE
bta-miR-132_MIMAT0003812_Bos_taurus_miR-132	TRUE	TRUE
bta-miR-133b_MIMAT0009226_Bos_taurus_miR-133b	TRUE	FALSE
bta-miR-1343-5p_MIMAT0011839_Bos_taurus_miR-1343-5p	TRUE	FALSE
bta-miR-1343-3p_MIMAT0011840_Bos_taurus_miR-1343-3p	TRUE	TRUE
bta-miR-134_MIMAT0009227_Bos_taurus_miR-134	TRUE	TRUE
bta-miR-135b_MIMAT0009229_Bos_taurus_miR-135b	FALSE	FALSE
bta-miR-136_MIMAT0009230_Bos_taurus_miR-136	TRUE	TRUE
bta-miR-137_MIMAT0009231_Bos_taurus_miR-137	TRUE	FALSE
bta-miR-1388-5p_MIMAT0013590_Bos_taurus_miR-1388-5p	TRUE	TRUE
bta-miR-1388-3p_MIMAT0013591_Bos_taurus_miR-1388-3p	TRUE	TRUE
bta-miR-139_MIMAT0003788_Bos_taurus_miR-139	TRUE	TRUE
bta-miR-140_MIMAT0003789_Bos_taurus_miR-140	TRUE	TRUE
bta-miR-141_MIMAT0009232_Bos_taurus_miR-141	TRUE	TRUE
bta-miR-142-5p_MIMAT0003790_Bos_taurus_miR-142-5p	TRUE	TRUE
bta-miR-142-3p_MIMAT0003791_Bos_taurus_miR-142-3p	TRUE	TRUE
bta-miR-1434-5p_MIMAT0012039_Bos_taurus_miR-1434-5p	FALSE	FALSE
bta-miR-1434-3p_MIMAT0012040_Bos_taurus_miR-1434-3p	TRUE	FALSE
bta-miR-143_MIMAT0009233_Bos_taurus_miR-143	TRUE	TRUE
bta-miR-144_MIMAT0009234_Bos_taurus_miR-144	TRUE	TRUE
bta-miR-145_MIMAT0003542_Bos_taurus_miR-145	TRUE	TRUE
bta-miR-1468_MIMAT0013592_Bos_taurus_miR-1468	TRUE	TRUE
bta-miR-146a_MIMAT0009236_Bos_taurus_miR-146a	TRUE	TRUE
bta-miR-146b_MIMAT0009235_Bos_taurus_miR-146b	TRUE	TRUE
bta-miR-147_MIMAT0009237_Bos_taurus_miR-147	TRUE	FALSE
bta-miR-148a_MIMAT0003522_Bos_taurus_miR-148a	TRUE	TRUE
bta-miR-148b_MIMAT0003814_Bos_taurus_miR-148b	TRUE	TRUE
bta-miR-148d_MIMAT0046670_Bos_taurus_miR-148d	FALSE	FALSE
bta-miR-149-5p_MIMAT0024570_Bos_taurus_miR-149-5p	TRUE	TRUE
bta-miR-149-3p_MIMAT0024571_Bos_taurus_miR-149-3p	FALSE	FALSE
bta-miR-150_MIMAT0003845_Bos_taurus_miR-150	TRUE	TRUE
bta-miR-151-5p_MIMAT0003523_Bos_taurus_miR-151-5p	TRUE	TRUE
bta-miR-151-3p_MIMAT0003524_Bos_taurus_miR-151-3p	TRUE	TRUE
bta-miR-152_MIMAT0009238_Bos_taurus_miR-152	TRUE	TRUE
bta-miR-154a_MIMAT0009240_Bos_taurus_miR-154a	TRUE	TRUE
bta-miR-154b_MIMAT0025547_Bos_taurus_miR-154b	TRUE	TRUE
bta-miR-154c_MIMAT0025542_Bos_taurus_miR-154c	TRUE	TRUE
bta-miR-155_MIMAT0009241_Bos_taurus_miR-155	TRUE	TRUE
bta-miR-1584-3p_MIMAT0011970_Bos_taurus_miR-1584-3p	FALSE	FALSE
bta-miR-15a_MIMAT0004334_Bos_taurus_miR-15a	TRUE	TRUE
bta-miR-15b_MIMAT0003792_Bos_taurus_miR-15b	TRUE	TRUE
bta-miR-1603_MIMAT0011823_Bos_taurus_miR-1603	FALSE	FALSE
bta-miR-16a_MIMAT0009242_Bos_taurus_miR-16a	TRUE	TRUE
bta-miR-16b_MIMAT0003525_Bos_taurus_miR-16b	TRUE	TRUE
bta-miR-1777a_MIMAT0012032_Bos_taurus_miR-1777a	FALSE	FALSE
bta-miR-1777b_MIMAT0012046_Bos_taurus_miR-1777b	FALSE	FALSE
bta-miR-17-5p_MIMAT0003815_Bos_taurus_miR-17-5p	TRUE	TRUE
bta-miR-17-3p_MIMAT0003816_Bos_taurus_miR-17-3p	TRUE	TRUE
bta-miR-1814a_MIMAT0011874_Bos_taurus_miR-1814a	FALSE	FALSE
bta-miR-1814c_MIMAT0011984_Bos_taurus_miR-1814c	TRUE	TRUE
bta-miR-181c_MIMAT0003817_Bos_taurus_miR-181c	TRUE	TRUE
bta-miR-181d_MIMAT0009243_Bos_taurus_miR-181d	TRUE	TRUE
bta-miR-182_MIMAT0009244_Bos_taurus_miR-182	TRUE	TRUE
bta-miR-1839_MIMAT0009968_Bos_taurus_miR-1839	TRUE	TRUE
bta-miR-183_MIMAT0009245_Bos_taurus_miR-183	TRUE	TRUE
bta-miR-1842_MIMAT0036969_Bos_taurus_miR-1842	TRUE	TRUE
bta-miR-1843_MIMAT0011990_Bos_taurus_miR-1843	FALSE	FALSE
bta-miR-184_MIMAT0009246_Bos_taurus_miR-184	FALSE	FALSE
bta-miR-185_MIMAT0009247_Bos_taurus_miR-185	TRUE	TRUE
bta-miR-186_MIMAT0003818_Bos_taurus_miR-186	TRUE	TRUE
bta-miR-187_MIMAT0009248_Bos_taurus_miR-187	TRUE	FALSE
bta-miR-188_MIMAT0009249_Bos_taurus_miR-188	TRUE	TRUE
bta-miR-18a_MIMAT0003526_Bos_taurus_miR-18a	TRUE	TRUE
bta-miR-18b_MIMAT0003517_Bos_taurus_miR-18b	TRUE	TRUE
bta-miR-190a_MIMAT0009251_Bos_taurus_miR-190a	TRUE	FALSE
bta-miR-190b_MIMAT0009252_Bos_taurus_miR-190b	TRUE	FALSE
bta-miR-191_MIMAT0003819_Bos_taurus_miR-191	TRUE	TRUE
bta-miR-191b_MIMAT0046738_Bos_taurus_miR-191b	TRUE	TRUE
bta-miR-192_MIMAT0003820_Bos_taurus_miR-192	TRUE	TRUE
bta-miR-193a_MIMAT0013837_Bos_taurus_miR-193a	FALSE	FALSE
bta-miR-193a-5p_MIMAT0003794_Bos_taurus_miR-193a-5p	TRUE	TRUE
bta-miR-193a-3p_MIMAT0003795_Bos_taurus_miR-193a-3p	TRUE	TRUE
bta-miR-193b_MIMAT0009253_Bos_taurus_miR-193b	TRUE	TRUE
bta-miR-1949_MIMAT0046755_Bos_taurus_miR-1949	TRUE	TRUE
bta-miR-194b-3p_MIMAT0040934_Bos_taurus_miR-194b-3p	FALSE	FALSE
bta-miR-195_MIMAT0004335_Bos_taurus_miR-195	TRUE	TRUE
bta-miR-196b_MIMAT0009256_Bos_taurus_miR-196b	TRUE	TRUE
bta-miR-197_MIMAT0009257_Bos_taurus_miR-197	TRUE	TRUE
bta-miR-199b_MIMAT0003821_Bos_taurus_miR-199b	TRUE	TRUE
bta-miR-19a_MIMAT0004336_Bos_taurus_miR-19a	TRUE	TRUE
bta-miR-200a_MIMAT0003822_Bos_taurus_miR-200a	TRUE	TRUE
bta-miR-200b_MIMAT0003842_Bos_taurus_miR-200b	TRUE	TRUE
bta-miR-200c_MIMAT0003823_Bos_taurus_miR-200c	TRUE	TRUE
bta-miR-202_MIMAT0009259_Bos_taurus_miR-202	FALSE	FALSE
bta-miR-204_MIMAT0004338_Bos_taurus_miR-204	TRUE	TRUE
bta-miR-205_MIMAT0003545_Bos_taurus_miR-205	FALSE	FALSE
bta-miR-206_MIMAT0009260_Bos_taurus_miR-206	FALSE	FALSE
bta-miR-20a_MIMAT0003527_Bos_taurus_miR-20a	TRUE	TRUE
bta-miR-20b_MIMAT0003796_Bos_taurus_miR-20b	TRUE	TRUE
bta-miR-210_MIMAT0003824_Bos_taurus_miR-210	TRUE	TRUE
bta-miR-211_MIMAT0009263_Bos_taurus_miR-211	TRUE	FALSE
bta-miR-212_MIMAT0009264_Bos_taurus_miR-212	FALSE	FALSE
bta-miR-214_MIMAT0003825_Bos_taurus_miR-214	TRUE	TRUE
bta-miR-215_MIMAT0003797_Bos_taurus_miR-215	TRUE	TRUE
bta-miR-216a_MIMAT0009265_Bos_taurus_miR-216a	FALSE	FALSE
bta-miR-216b_MIMAT0009266_Bos_taurus_miR-216b	FALSE	FALSE
bta-miR-217_MIMAT0009267_Bos_taurus_miR-217	FALSE	FALSE
bta-miR-219-5p_MIMAT0009269_Bos_taurus_miR-219-5p	FALSE	FALSE
bta-miR-219-3p_MIMAT0012547_Bos_taurus_miR-219-3p	FALSE	FALSE
bta-miR-219_MIMAT0030444_Bos_taurus_miR-219	FALSE	FALSE
bta-miR-219b-3p_MIMAT0040926_Bos_taurus_miR-219b-3p	FALSE	FALSE
bta-miR-21-5p_MIMAT0003528_Bos_taurus_miR-21-5p	TRUE	TRUE
bta-miR-21-3p_MIMAT0003745_Bos_taurus_miR-21-3p	TRUE	FALSE
bta-miR-221_MIMAT0003529_Bos_taurus_miR-221	TRUE	TRUE
bta-miR-222_MIMAT0003530_Bos_taurus_miR-222	TRUE	TRUE
bta-miR-223_MIMAT0009270_Bos_taurus_miR-223	TRUE	TRUE
bta-miR-224_MIMAT0009271_Bos_taurus_miR-224	TRUE	TRUE
bta-miR-2284a_MIMAT0011906_Bos_taurus_miR-2284a	FALSE	FALSE
bta-miR-2284ab_MIMAT0030437_Bos_taurus_miR-2284ab	TRUE	TRUE
bta-miR-2284b_MIMAT0011983_Bos_taurus_miR-2284b	FALSE	FALSE
bta-miR-2284c_MIMAT0011926_Bos_taurus_miR-2284c	TRUE	FALSE
bta-miR-2284d_MIMAT0011836_Bos_taurus_miR-2284d	FALSE	FALSE
bta-miR-2284f_MIMAT0011905_Bos_taurus_miR-2284f	FALSE	FALSE
bta-miR-2284g_MIMAT0011847_Bos_taurus_miR-2284g	FALSE	FALSE
bta-miR-2284h-3p_MIMAT0012020_Bos_taurus_miR-2284h-3p	FALSE	FALSE
bta-miR-2284i_MIMAT0011792_Bos_taurus_miR-2284i	FALSE	FALSE
bta-miR-2284j_MIMAT0011827_Bos_taurus_miR-2284j	FALSE	FALSE
bta-miR-2284k_MIMAT0011907_Bos_taurus_miR-2284k	TRUE	TRUE
bta-miR-2284l_MIMAT0011824_Bos_taurus_miR-2284l	FALSE	FALSE
bta-miR-2284m_MIMAT0011976_Bos_taurus_miR-2284m	TRUE	TRUE
bta-miR-2284n_MIMAT0011846_Bos_taurus_miR-2284n	TRUE	FALSE
bta-miR-2284o_MIMAT0012068_Bos_taurus_miR-2284o	FALSE	FALSE
bta-miR-2284p_MIMAT0011885_Bos_taurus_miR-2284p	FALSE	FALSE
bta-miR-2284q_MIMAT0011957_Bos_taurus_miR-2284q	FALSE	FALSE
bta-miR-2284r_MIMAT0012010_Bos_taurus_miR-2284r	FALSE	FALSE
bta-miR-2284s_MIMAT0011811_Bos_taurus_miR-2284s	FALSE	FALSE
bta-miR-2284t-5p_MIMAT0011831_Bos_taurus_miR-2284t-5p	FALSE	FALSE
bta-miR-2284t-3p_MIMAT0011832_Bos_taurus_miR-2284t-3p	FALSE	FALSE
bta-miR-2284u_MIMAT0011895_Bos_taurus_miR-2284u	FALSE	FALSE
bta-miR-2284v_MIMAT0011937_Bos_taurus_miR-2284v	TRUE	TRUE
bta-miR-2284w_MIMAT0017393_Bos_taurus_miR-2284w	TRUE	TRUE
bta-miR-2284x_MIMAT0017395_Bos_taurus_miR-2284x	TRUE	TRUE
bta-miR-2285a_MIMAT0011797_Bos_taurus_miR-2285a	FALSE	FALSE
bta-miR-2285aa_MIMAT0030435_Bos_taurus_miR-2285aa	TRUE	TRUE
bta-miR-2285ab_MIMAT0030436_Bos_taurus_miR-2285ab	FALSE	FALSE
bta-miR-2285ac_MIMAT0030440_Bos_taurus_miR-2285ac	FALSE	FALSE
bta-miR-2285ae_MIMAT0030448_Bos_taurus_miR-2285ae	FALSE	FALSE
bta-miR-2285ag-3p_MIMAT0040923_Bos_taurus_miR-2285ag-3p	FALSE	FALSE
bta-miR-2285ah-5p_MIMAT0040945_Bos_taurus_miR-2285ah-5p	FALSE	FALSE
bta-miR-2285ai-5p_MIMAT0040946_Bos_taurus_miR-2285ai-5p	TRUE	TRUE
bta-miR-2285aj-5p_MIMAT0040947_Bos_taurus_miR-2285aj-5p	TRUE	TRUE
bta-miR-2285ak-5p_MIMAT0040948_Bos_taurus_miR-2285ak-5p	FALSE	TRUE
bta-miR-2285al-5p_MIMAT0040949_Bos_taurus_miR-2285al-5p	TRUE	FALSE
bta-miR-2285an_MIMAT0046358_Bos_taurus_miR-2285an	TRUE	TRUE
bta-miR-2285ap_MIMAT0046362_Bos_taurus_miR-2285ap	TRUE	TRUE
bta-miR-2285ar_MIMAT0046337_Bos_taurus_miR-2285ar	TRUE	TRUE
bta-miR-2285ay_MIMAT0046355_Bos_taurus_miR-2285ay	TRUE	TRUE
bta-miR-2285az_MIMAT0046356_Bos_taurus_miR-2285az	FALSE	FALSE
bta-miR-2285bb_MIMAT0046375_Bos_taurus_miR-2285bb	TRUE	TRUE
bta-miR-2285bc_MIMAT0046377_Bos_taurus_miR-2285bc	TRUE	TRUE
bta-miR-2285be_MIMAT0046380_Bos_taurus_miR-2285be	TRUE	FALSE
bta-miR-2285bh_MIMAT0046388_Bos_taurus_miR-2285bh	FALSE	FALSE
bta-miR-2285bk_MIMAT0046622_Bos_taurus_miR-2285bk	FALSE	FALSE
bta-miR-2285bl_MIMAT0046623_Bos_taurus_miR-2285bl	TRUE	FALSE
bta-miR-2285bm_MIMAT0046624_Bos_taurus_miR-2285bm	FALSE	FALSE
bta-miR-2285bn_MIMAT0046625_Bos_taurus_miR-2285bn	TRUE	TRUE
bta-miR-2285bo_MIMAT0046627_Bos_taurus_miR-2285bo	FALSE	TRUE
bta-miR-2285bp_MIMAT0046633_Bos_taurus_miR-2285bp	TRUE	FALSE
bta-miR-2285bq_MIMAT0046635_Bos_taurus_miR-2285bq	TRUE	TRUE
bta-miR-2285br_MIMAT0046636_Bos_taurus_miR-2285br	TRUE	FALSE
bta-miR-2285bs_MIMAT0046637_Bos_taurus_miR-2285bs	FALSE	FALSE
bta-miR-2285bt_MIMAT0046639_Bos_taurus_miR-2285bt	TRUE	TRUE
bta-miR-2285bv_MIMAT0046642_Bos_taurus_miR-2285bv	FALSE	FALSE
bta-miR-2285bw_MIMAT0046643_Bos_taurus_miR-2285bw	FALSE	FALSE
bta-miR-2285bz_MIMAT0046646_Bos_taurus_miR-2285bz	TRUE	TRUE
bta-miR-2285c_MIMAT0011950_Bos_taurus_miR-2285c	TRUE	FALSE
bta-miR-2285ca_MIMAT0046650_Bos_taurus_miR-2285ca	FALSE	FALSE
bta-miR-2285cb_MIMAT0046651_Bos_taurus_miR-2285cb	FALSE	FALSE
bta-miR-2285cc_MIMAT0046652_Bos_taurus_miR-2285cc	TRUE	TRUE
bta-miR-2285cd_MIMAT0046655_Bos_taurus_miR-2285cd	FALSE	FALSE
bta-miR-2285ce_MIMAT0046657_Bos_taurus_miR-2285ce	TRUE	TRUE
bta-miR-2285cf_MIMAT0046663_Bos_taurus_miR-2285cf	TRUE	TRUE
bta-miR-2285ch_MIMAT0046671_Bos_taurus_miR-2285ch	FALSE	FALSE
bta-miR-2285ci_MIMAT0046672_Bos_taurus_miR-2285ci	FALSE	FALSE
bta-miR-2285cj_MIMAT0046674_Bos_taurus_miR-2285cj	TRUE	TRUE
bta-miR-2285ck_MIMAT0046676_Bos_taurus_miR-2285ck	FALSE	FALSE
bta-miR-2285cl_MIMAT0046681_Bos_taurus_miR-2285cl	FALSE	FALSE
bta-miR-2285cm_MIMAT0046682_Bos_taurus_miR-2285cm	TRUE	TRUE
bta-miR-2285cn_MIMAT0046683_Bos_taurus_miR-2285cn	TRUE	TRUE
bta-miR-2285cp_MIMAT0046687_Bos_taurus_miR-2285cp	TRUE	FALSE
bta-miR-2285cq_MIMAT0046688_Bos_taurus_miR-2285cq	FALSE	FALSE
bta-miR-2285cs_MIMAT0046693_Bos_taurus_miR-2285cs	FALSE	TRUE
bta-miR-2285ct_MIMAT0046695_Bos_taurus_miR-2285ct	FALSE	FALSE
bta-miR-2285cu_MIMAT0046698_Bos_taurus_miR-2285cu	FALSE	FALSE
bta-miR-2285cx_MIMAT0046704_Bos_taurus_miR-2285cx	FALSE	TRUE
bta-miR-2285cy_MIMAT0046705_Bos_taurus_miR-2285cy	TRUE	TRUE
bta-miR-2285cz_MIMAT0046706_Bos_taurus_miR-2285cz	TRUE	FALSE
bta-miR-2285d_MIMAT0011815_Bos_taurus_miR-2285d	FALSE	FALSE
bta-miR-2285da_MIMAT0046707_Bos_taurus_miR-2285da	TRUE	TRUE
bta-miR-2285dd_MIMAT0046712_Bos_taurus_miR-2285dd	TRUE	TRUE
bta-miR-2285de_MIMAT0046713_Bos_taurus_miR-2285de	FALSE	FALSE
bta-miR-2285df_MIMAT0046729_Bos_taurus_miR-2285df	FALSE	FALSE
bta-miR-2285dg_MIMAT0046736_Bos_taurus_miR-2285dg	FALSE	FALSE
bta-miR-2285dh_MIMAT0046745_Bos_taurus_miR-2285dh	FALSE	FALSE
bta-miR-2285di_MIMAT0046746_Bos_taurus_miR-2285di	FALSE	FALSE
bta-miR-2285dj_MIMAT0046747_Bos_taurus_miR-2285dj	FALSE	FALSE
bta-miR-2285dk_MIMAT0046749_Bos_taurus_miR-2285dk	FALSE	FALSE
bta-miR-2285h_MIMAT0024583_Bos_taurus_miR-2285h	TRUE	FALSE
bta-miR-2285i_MIMAT0024584_Bos_taurus_miR-2285i	TRUE	TRUE
bta-miR-2285l_MIMAT0024587_Bos_taurus_miR-2285l	TRUE	TRUE
bta-miR-2285p_MIMAT0025532_Bos_taurus_miR-2285p	TRUE	TRUE
bta-miR-2285q_MIMAT0025574_Bos_taurus_miR-2285q	TRUE	TRUE
bta-miR-2285r_MIMAT0025575_Bos_taurus_miR-2285r	TRUE	TRUE
bta-miR-2285s_MIMAT0025576_Bos_taurus_miR-2285s	FALSE	FALSE
bta-miR-2285t_MIMAT0025577_Bos_taurus_miR-2285t	TRUE	TRUE
bta-miR-2285v_MIMAT0025579_Bos_taurus_miR-2285v	FALSE	FALSE
bta-miR-2285w_MIMAT0029945_Bos_taurus_miR-2285w	FALSE	FALSE
bta-miR-2285x_MIMAT0029946_Bos_taurus_miR-2285x	FALSE	TRUE
bta-miR-2285y_MIMAT0029944_Bos_taurus_miR-2285y	FALSE	FALSE
bta-miR-2285z_MIMAT0029950_Bos_taurus_miR-2285z	FALSE	FALSE
bta-miR-2288_MIMAT0011795_Bos_taurus_miR-2288	FALSE	FALSE
bta-miR-2289_MIMAT0011796_Bos_taurus_miR-2289	FALSE	FALSE
bta-miR-2290_MIMAT0011798_Bos_taurus_miR-2290	FALSE	FALSE
bta-miR-2294_MIMAT0011802_Bos_taurus_miR-2294	FALSE	FALSE
bta-miR-2295_MIMAT0011803_Bos_taurus_miR-2295	FALSE	FALSE
bta-miR-2299-5p_MIMAT0011807_Bos_taurus_miR-2299-5p	TRUE	TRUE
bta-miR-2299-3p_MIMAT0011808_Bos_taurus_miR-2299-3p	TRUE	TRUE
bta-miR-22-5p_MIMAT0003826_Bos_taurus_miR-22-5p	TRUE	TRUE
bta-miR-22-3p_MIMAT0012536_Bos_taurus_miR-22-3p	TRUE	TRUE
bta-miR-2300a-5p_MIMAT0011809_Bos_taurus_miR-2300a-5p	FALSE	FALSE
bta-miR-2300b-3p_MIMAT0011810_Bos_taurus_miR-2300b-3p	FALSE	FALSE
bta-miR-2303_MIMAT0011814_Bos_taurus_miR-2303	FALSE	FALSE
bta-miR-2304_MIMAT0011816_Bos_taurus_miR-2304	FALSE	FALSE
bta-miR-2305_MIMAT0011817_Bos_taurus_miR-2305	FALSE	FALSE
bta-miR-2307_MIMAT0011819_Bos_taurus_miR-2307	FALSE	FALSE
bta-miR-2308_MIMAT0011820_Bos_taurus_miR-2308	TRUE	TRUE
bta-miR-2310_MIMAT0011822_Bos_taurus_miR-2310	TRUE	TRUE
bta-miR-2311_MIMAT0011826_Bos_taurus_miR-2311	FALSE	FALSE
bta-miR-2312_MIMAT0011828_Bos_taurus_miR-2312	FALSE	FALSE
bta-miR-2313-5p_MIMAT0011829_Bos_taurus_miR-2313-5p	FALSE	TRUE
bta-miR-2313-3p_MIMAT0011830_Bos_taurus_miR-2313-3p	FALSE	FALSE
bta-miR-2316_MIMAT0011837_Bos_taurus_miR-2316	FALSE	FALSE
bta-miR-2318_MIMAT0011841_Bos_taurus_miR-2318	FALSE	FALSE
bta-miR-2319a_MIMAT0011842_Bos_taurus_miR-2319a	FALSE	FALSE
bta-miR-2320-5p_MIMAT0011844_Bos_taurus_miR-2320-5p	TRUE	TRUE
bta-miR-2320-3p_MIMAT0011845_Bos_taurus_miR-2320-3p	FALSE	FALSE
bta-miR-2321_MIMAT0011848_Bos_taurus_miR-2321	FALSE	FALSE
bta-miR-2323_MIMAT0011852_Bos_taurus_miR-2323	FALSE	FALSE
bta-miR-2324_MIMAT0011853_Bos_taurus_miR-2324	FALSE	FALSE
bta-miR-2325a_MIMAT0011854_Bos_taurus_miR-2325a	FALSE	FALSE
bta-miR-2325c_MIMAT0011934_Bos_taurus_miR-2325c	FALSE	FALSE
bta-miR-2328-5p_MIMAT0011857_Bos_taurus_miR-2328-5p	FALSE	FALSE
bta-miR-2328-3p_MIMAT0011858_Bos_taurus_miR-2328-3p	FALSE	FALSE
bta-miR-2330-5p_MIMAT0011861_Bos_taurus_miR-2330-5p	FALSE	FALSE
bta-miR-2330-3p_MIMAT0011862_Bos_taurus_miR-2330-3p	FALSE	FALSE
bta-miR-2331-5p_MIMAT0011863_Bos_taurus_miR-2331-5p	FALSE	FALSE
bta-miR-2331-3p_MIMAT0011864_Bos_taurus_miR-2331-3p	TRUE	FALSE
bta-miR-2332_MIMAT0011865_Bos_taurus_miR-2332	TRUE	TRUE
bta-miR-2334_MIMAT0011867_Bos_taurus_miR-2334	FALSE	FALSE
bta-miR-2335_MIMAT0011868_Bos_taurus_miR-2335	FALSE	FALSE
bta-miR-2336_MIMAT0011869_Bos_taurus_miR-2336	TRUE	FALSE
bta-miR-2338_MIMAT0011872_Bos_taurus_miR-2338	FALSE	FALSE
bta-miR-2339_MIMAT0011873_Bos_taurus_miR-2339	FALSE	FALSE
bta-miR-2340_MIMAT0011875_Bos_taurus_miR-2340	TRUE	TRUE
bta-miR-2342_MIMAT0011877_Bos_taurus_miR-2342	FALSE	FALSE
bta-miR-2344_MIMAT0011879_Bos_taurus_miR-2344	FALSE	FALSE
bta-miR-2346_MIMAT0011881_Bos_taurus_miR-2346	TRUE	TRUE
bta-miR-2347_MIMAT0011882_Bos_taurus_miR-2347	FALSE	FALSE
bta-miR-2349_MIMAT0011884_Bos_taurus_miR-2349	FALSE	FALSE
bta-miR-2350_MIMAT0011886_Bos_taurus_miR-2350	FALSE	FALSE
bta-miR-2353_MIMAT0011889_Bos_taurus_miR-2353	FALSE	FALSE
bta-miR-2354_MIMAT0011890_Bos_taurus_miR-2354	FALSE	FALSE
bta-miR-2355-5p_MIMAT0011891_Bos_taurus_miR-2355-5p	FALSE	FALSE
bta-miR-2355-3p_MIMAT0011892_Bos_taurus_miR-2355-3p	TRUE	FALSE
bta-miR-2357_MIMAT0011894_Bos_taurus_miR-2357	FALSE	FALSE
bta-miR-2364_MIMAT0011902_Bos_taurus_miR-2364	FALSE	FALSE
bta-miR-2366_MIMAT0011904_Bos_taurus_miR-2366	FALSE	FALSE
bta-miR-2367-5p_MIMAT0011909_Bos_taurus_miR-2367-5p	FALSE	FALSE
bta-miR-2367-3p_MIMAT0011910_Bos_taurus_miR-2367-3p	FALSE	FALSE
bta-miR-2368-3p_MIMAT0011912_Bos_taurus_miR-2368-3p	FALSE	FALSE
bta-miR-2369_MIMAT0011913_Bos_taurus_miR-2369	FALSE	FALSE
bta-miR-2370-5p_MIMAT0011914_Bos_taurus_miR-2370-5p	FALSE	FALSE
bta-miR-2370-3p_MIMAT0011915_Bos_taurus_miR-2370-3p	FALSE	FALSE
bta-miR-2372_MIMAT0011917_Bos_taurus_miR-2372	FALSE	FALSE
bta-miR-2373-5p_MIMAT0011918_Bos_taurus_miR-2373-5p	FALSE	FALSE
bta-miR-2373-3p_MIMAT0011919_Bos_taurus_miR-2373-3p	FALSE	FALSE
bta-miR-2376_MIMAT0011922_Bos_taurus_miR-2376	FALSE	FALSE
bta-miR-2377_MIMAT0011923_Bos_taurus_miR-2377	FALSE	FALSE
bta-miR-2378_MIMAT0011924_Bos_taurus_miR-2378	FALSE	FALSE
bta-miR-2381_MIMAT0011929_Bos_taurus_miR-2381	FALSE	FALSE
bta-miR-2382-5p_MIMAT0011930_Bos_taurus_miR-2382-5p	FALSE	FALSE
bta-miR-2382-3p_MIMAT0011931_Bos_taurus_miR-2382-3p	FALSE	FALSE
bta-miR-2383_MIMAT0011932_Bos_taurus_miR-2383	FALSE	FALSE
bta-miR-2384_MIMAT0011933_Bos_taurus_miR-2384	FALSE	FALSE
bta-miR-2385-3p_MIMAT0011936_Bos_taurus_miR-2385-3p	FALSE	FALSE
bta-miR-2387_MIMAT0011939_Bos_taurus_miR-2387	TRUE	TRUE
bta-miR-2388-5p_MIMAT0011940_Bos_taurus_miR-2388-5p	FALSE	FALSE
bta-miR-2388-3p_MIMAT0011941_Bos_taurus_miR-2388-3p	FALSE	FALSE
bta-miR-2389_MIMAT0011942_Bos_taurus_miR-2389	FALSE	FALSE
bta-miR-2390_MIMAT0011943_Bos_taurus_miR-2390	FALSE	FALSE
bta-miR-2392_MIMAT0011945_Bos_taurus_miR-2392	FALSE	FALSE
bta-miR-2394_MIMAT0011947_Bos_taurus_miR-2394	FALSE	FALSE
bta-miR-2395_MIMAT0011948_Bos_taurus_miR-2395	FALSE	FALSE
bta-miR-2396_MIMAT0011949_Bos_taurus_miR-2396	FALSE	FALSE
bta-miR-2397-5p_MIMAT0011951_Bos_taurus_miR-2397-5p	FALSE	FALSE
bta-miR-2397-3p_MIMAT0011952_Bos_taurus_miR-2397-3p	FALSE	TRUE
bta-miR-2398_MIMAT0011953_Bos_taurus_miR-2398	FALSE	FALSE
bta-miR-2399-5p_MIMAT0011954_Bos_taurus_miR-2399-5p	TRUE	TRUE
bta-miR-2399-3p_MIMAT0011955_Bos_taurus_miR-2399-3p	FALSE	FALSE
bta-miR-23a_MIMAT0003827_Bos_taurus_miR-23a	TRUE	TRUE
bta-miR-24_MIMAT0009250_Bos_taurus_miR-24	TRUE	TRUE
bta-miR-2400_MIMAT0011956_Bos_taurus_miR-2400	FALSE	FALSE
bta-miR-2401_MIMAT0011958_Bos_taurus_miR-2401	FALSE	FALSE
bta-miR-2402_MIMAT0011959_Bos_taurus_miR-2402	FALSE	FALSE
bta-miR-2403_MIMAT0011960_Bos_taurus_miR-2403	TRUE	TRUE
bta-miR-2406_MIMAT0011964_Bos_taurus_miR-2406	FALSE	FALSE
bta-miR-2407_MIMAT0011965_Bos_taurus_miR-2407	FALSE	FALSE
bta-miR-2408_MIMAT0011966_Bos_taurus_miR-2408	TRUE	TRUE
bta-miR-2409_MIMAT0011967_Bos_taurus_miR-2409	FALSE	FALSE
bta-miR-2410_MIMAT0011968_Bos_taurus_miR-2410	FALSE	FALSE
bta-miR-2411-5p_MIMAT0011972_Bos_taurus_miR-2411-5p	TRUE	TRUE
bta-miR-2411-3p_MIMAT0011973_Bos_taurus_miR-2411-3p	TRUE	TRUE
bta-miR-2412_MIMAT0011974_Bos_taurus_miR-2412	FALSE	FALSE
bta-miR-2415-5p_MIMAT0011978_Bos_taurus_miR-2415-5p	FALSE	FALSE
bta-miR-2415-3p_MIMAT0011979_Bos_taurus_miR-2415-3p	FALSE	TRUE
bta-miR-2416_MIMAT0011980_Bos_taurus_miR-2416	FALSE	FALSE
bta-miR-2417_MIMAT0011981_Bos_taurus_miR-2417	FALSE	FALSE
bta-miR-2419-5p_MIMAT0011985_Bos_taurus_miR-2419-5p	TRUE	TRUE
bta-miR-2419-3p_MIMAT0011986_Bos_taurus_miR-2419-3p	FALSE	FALSE
bta-miR-2422_MIMAT0011989_Bos_taurus_miR-2422	TRUE	TRUE
bta-miR-2424_MIMAT0011993_Bos_taurus_miR-2424	FALSE	TRUE
bta-miR-2425-5p_MIMAT0011994_Bos_taurus_miR-2425-5p	FALSE	FALSE
bta-miR-2425-3p_MIMAT0011995_Bos_taurus_miR-2425-3p	FALSE	FALSE
bta-miR-2426_MIMAT0011996_Bos_taurus_miR-2426	FALSE	FALSE
bta-miR-2427_MIMAT0011997_Bos_taurus_miR-2427	FALSE	FALSE
bta-miR-2428_MIMAT0011998_Bos_taurus_miR-2428	FALSE	FALSE
bta-miR-2430_MIMAT0012000_Bos_taurus_miR-2430	FALSE	FALSE
bta-miR-2431-5p_MIMAT0012001_Bos_taurus_miR-2431-5p	TRUE	TRUE
bta-miR-2431-3p_MIMAT0012002_Bos_taurus_miR-2431-3p	TRUE	TRUE
bta-miR-2432_MIMAT0012004_Bos_taurus_miR-2432	FALSE	FALSE
bta-miR-2435_MIMAT0012007_Bos_taurus_miR-2435	TRUE	FALSE
bta-miR-2436-5p_MIMAT0012008_Bos_taurus_miR-2436-5p	FALSE	FALSE
bta-miR-2436-3p_MIMAT0012009_Bos_taurus_miR-2436-3p	FALSE	FALSE
bta-miR-2438_MIMAT0012012_Bos_taurus_miR-2438	FALSE	FALSE
bta-miR-2439-5p_MIMAT0012013_Bos_taurus_miR-2439-5p	FALSE	FALSE
bta-miR-2439-3p_MIMAT0012014_Bos_taurus_miR-2439-3p	FALSE	FALSE
bta-miR-2440_MIMAT0012015_Bos_taurus_miR-2440	FALSE	TRUE
bta-miR-2441_MIMAT0012016_Bos_taurus_miR-2441	FALSE	FALSE
bta-miR-2443_MIMAT0012018_Bos_taurus_miR-2443	FALSE	FALSE
bta-miR-2446_MIMAT0012023_Bos_taurus_miR-2446	FALSE	FALSE
bta-miR-2447_MIMAT0012024_Bos_taurus_miR-2447	TRUE	TRUE
bta-miR-2448-5p_MIMAT0012025_Bos_taurus_miR-2448-5p	FALSE	FALSE
bta-miR-2448-3p_MIMAT0012026_Bos_taurus_miR-2448-3p	TRUE	TRUE
bta-miR-2449_MIMAT0012027_Bos_taurus_miR-2449	FALSE	FALSE
bta-miR-2450a_MIMAT0012030_Bos_taurus_miR-2450a	FALSE	FALSE
bta-miR-2450b_MIMAT0012029_Bos_taurus_miR-2450b	FALSE	FALSE
bta-miR-2450c_MIMAT0012028_Bos_taurus_miR-2450c	FALSE	FALSE
bta-miR-2451_MIMAT0012031_Bos_taurus_miR-2451	FALSE	FALSE
bta-miR-2453_MIMAT0012034_Bos_taurus_miR-2453	FALSE	FALSE
bta-miR-2454-5p_MIMAT0012035_Bos_taurus_miR-2454-5p	FALSE	FALSE
bta-miR-2454-3p_MIMAT0012036_Bos_taurus_miR-2454-3p	TRUE	TRUE
bta-miR-2455_MIMAT0012037_Bos_taurus_miR-2455	FALSE	FALSE
bta-miR-2456_MIMAT0012041_Bos_taurus_miR-2456	FALSE	FALSE
bta-miR-2457_MIMAT0012042_Bos_taurus_miR-2457	FALSE	TRUE
bta-miR-2458_MIMAT0012043_Bos_taurus_miR-2458	FALSE	FALSE
bta-miR-2459_MIMAT0012044_Bos_taurus_miR-2459	FALSE	FALSE
bta-miR-2460_MIMAT0012045_Bos_taurus_miR-2460	FALSE	FALSE
bta-miR-2461-3p_MIMAT0012048_Bos_taurus_miR-2461-3p	FALSE	FALSE
bta-miR-2462_MIMAT0012049_Bos_taurus_miR-2462	FALSE	FALSE
bta-miR-2463_MIMAT0012050_Bos_taurus_miR-2463	FALSE	FALSE
bta-miR-2465_MIMAT0012053_Bos_taurus_miR-2465	FALSE	FALSE
bta-miR-2466-5p_MIMAT0012054_Bos_taurus_miR-2466-5p	FALSE	FALSE
bta-miR-2466-3p_MIMAT0012055_Bos_taurus_miR-2466-3p	FALSE	FALSE
bta-miR-2467-3p_MIMAT0012057_Bos_taurus_miR-2467-3p	FALSE	FALSE
bta-miR-2468_MIMAT0012058_Bos_taurus_miR-2468	FALSE	FALSE
bta-miR-2469_MIMAT0012059_Bos_taurus_miR-2469	FALSE	FALSE
bta-miR-2472_MIMAT0012063_Bos_taurus_miR-2472	FALSE	FALSE
bta-miR-2473_MIMAT0012064_Bos_taurus_miR-2473	FALSE	FALSE
bta-miR-2474_MIMAT0012065_Bos_taurus_miR-2474	FALSE	FALSE
bta-miR-2475_MIMAT0012066_Bos_taurus_miR-2475	FALSE	FALSE
bta-miR-2477_MIMAT0012069_Bos_taurus_miR-2477	FALSE	FALSE
bta-miR-2478_MIMAT0012070_Bos_taurus_miR-2478	TRUE	TRUE
bta-miR-2481_MIMAT0012073_Bos_taurus_miR-2481	FALSE	FALSE
bta-miR-2483-5p_MIMAT0012075_Bos_taurus_miR-2483-5p	TRUE	FALSE
bta-miR-2483-3p_MIMAT0012076_Bos_taurus_miR-2483-3p	FALSE	FALSE
bta-miR-2484_MIMAT0012077_Bos_taurus_miR-2484	TRUE	TRUE
bta-miR-2485_MIMAT0012079_Bos_taurus_miR-2485	FALSE	FALSE
bta-miR-25_MIMAT0003853_Bos_taurus_miR-25	TRUE	TRUE
bta-miR-26b_MIMAT0003531_Bos_taurus_miR-26b	TRUE	TRUE
bta-miR-27a-5p_MIMAT0012532_Bos_taurus_miR-27a-5p	TRUE	FALSE
bta-miR-27a-3p_MIMAT0003532_Bos_taurus_miR-27a-3p	TRUE	TRUE
bta-miR-27b_MIMAT0003546_Bos_taurus_miR-27b	TRUE	TRUE
bta-miR-2881_MIMAT0013839_Bos_taurus_miR-2881	FALSE	FALSE
bta-miR-2885_MIMAT0013843_Bos_taurus_miR-2885	FALSE	FALSE
bta-miR-28_MIMAT0009272_Bos_taurus_miR-28	TRUE	TRUE
bta-miR-2902_MIMAT0013860_Bos_taurus_miR-2902	FALSE	FALSE
bta-miR-2903_MIMAT0013861_Bos_taurus_miR-2903	FALSE	FALSE
bta-miR-296-5p_MIMAT0026918_Bos_taurus_miR-296-5p	TRUE	TRUE
bta-miR-296-3p_MIMAT0009273_Bos_taurus_miR-296-3p	TRUE	TRUE
bta-miR-299-2_MIMAT0046669_Bos_taurus_miR-299-2	TRUE	TRUE
bta-miR-299_MIMAT0009274_Bos_taurus_miR-299	TRUE	TRUE
bta-miR-29a_MIMAT0003518_Bos_taurus_miR-29a	TRUE	TRUE
bta-miR-29c_MIMAT0003829_Bos_taurus_miR-29c	TRUE	TRUE
bta-miR-29d-3p_MIMAT0009275_Bos_taurus_miR-29d-3p	TRUE	TRUE
bta-miR-29e_MIMAT0009953_Bos_taurus_miR-29e	FALSE	FALSE
bta-miR-301a_MIMAT0009276_Bos_taurus_miR-301a	TRUE	TRUE
bta-miR-301b_MIMAT0009277_Bos_taurus_miR-301b	FALSE	FALSE
bta-miR-302a_MIMAT0009278_Bos_taurus_miR-302a	FALSE	FALSE
bta-miR-302b_MIMAT0009280_Bos_taurus_miR-302b	FALSE	FALSE
bta-miR-302c_MIMAT0009281_Bos_taurus_miR-302c	FALSE	FALSE
bta-miR-3064_MIMAT0036974_Bos_taurus_miR-3064	FALSE	FALSE
bta-miR-3065_MIMAT0046741_Bos_taurus_miR-3065	FALSE	FALSE
bta-miR-30a-5p_MIMAT0003841_Bos_taurus_miR-30a-5p	TRUE	TRUE
bta-miR-30b-5p_MIMAT0003547_Bos_taurus_miR-30b-5p	TRUE	TRUE
bta-miR-30b-3p_MIMAT0012534_Bos_taurus_miR-30b-3p	TRUE	TRUE
bta-miR-30c_MIMAT0003850_Bos_taurus_miR-30c	TRUE	TRUE
bta-miR-30d_MIMAT0003533_Bos_taurus_miR-30d	TRUE	TRUE
bta-miR-30e-5p_MIMAT0003799_Bos_taurus_miR-30e-5p	TRUE	TRUE
bta-miR-30f_MIMAT0009282_Bos_taurus_miR-30f	TRUE	TRUE
bta-miR-3120_MIMAT0024572_Bos_taurus_miR-3120	FALSE	FALSE
bta-miR-3141_MIMAT0024573_Bos_taurus_miR-3141	FALSE	FALSE
bta-miR-3154_MIMAT0025529_Bos_taurus_miR-3154	FALSE	FALSE
bta-miR-31_MIMAT0003548_Bos_taurus_miR-31	TRUE	TRUE
bta-miR-320b_MIMAT0011991_Bos_taurus_miR-320b	FALSE	FALSE
bta-miR-323_MIMAT0009284_Bos_taurus_miR-323	TRUE	TRUE
bta-miR-323b-3p_MIMAT0040935_Bos_taurus_miR-323b-3p	TRUE	TRUE
bta-miR-324_MIMAT0009285_Bos_taurus_miR-324	TRUE	TRUE
bta-miR-326_MIMAT0009286_Bos_taurus_miR-326	TRUE	TRUE
bta-miR-328_MIMAT0009287_Bos_taurus_miR-328	TRUE	TRUE
bta-miR-329a_MIMAT0009288_Bos_taurus_miR-329a	TRUE	TRUE
bta-miR-329b_MIMAT0009289_Bos_taurus_miR-329b	FALSE	FALSE
bta-miR-32_MIMAT0009283_Bos_taurus_miR-32	TRUE	TRUE
bta-miR-330_MIMAT0009290_Bos_taurus_miR-330	TRUE	TRUE
bta-miR-331-5p_MIMAT0026716_Bos_taurus_miR-331-5p	TRUE	TRUE
bta-miR-331-3p_MIMAT0004339_Bos_taurus_miR-331-3p	TRUE	TRUE
bta-miR-335_MIMAT0009291_Bos_taurus_miR-335	TRUE	TRUE
bta-miR-338_MIMAT0009292_Bos_taurus_miR-338	TRUE	TRUE
bta-miR-339a_MIMAT0009293_Bos_taurus_miR-339a	TRUE	TRUE
bta-miR-33a_MIMAT0009294_Bos_taurus_miR-33a	TRUE	TRUE
bta-miR-33b_MIMAT0009295_Bos_taurus_miR-33b	TRUE	TRUE
bta-miR-340_MIMAT0009296_Bos_taurus_miR-340	TRUE	TRUE
bta-miR-342_MIMAT0003846_Bos_taurus_miR-342	TRUE	TRUE
bta-miR-3431_MIMAT0017394_Bos_taurus_miR-3431	TRUE	TRUE
bta-miR-3432b_MIMAT0036976_Bos_taurus_miR-3432b	TRUE	TRUE
bta-miR-345-5p_MIMAT0003800_Bos_taurus_miR-345-5p	TRUE	TRUE
bta-miR-345-3p_MIMAT0012535_Bos_taurus_miR-345-3p	TRUE	TRUE
bta-miR-346_MIMAT0009297_Bos_taurus_miR-346	FALSE	FALSE
bta-miR-34a_MIMAT0004340_Bos_taurus_miR-34a	TRUE	TRUE
bta-miR-34b_MIMAT0003549_Bos_taurus_miR-34b	FALSE	FALSE
bta-miR-34c_MIMAT0003854_Bos_taurus_miR-34c	TRUE	TRUE
bta-miR-3533_MIMAT0036975_Bos_taurus_miR-3533	FALSE	FALSE
bta-miR-3613a_MIMAT0024574_Bos_taurus_miR-3613a	TRUE	TRUE
bta-miR-361_MIMAT0003830_Bos_taurus_miR-361	TRUE	TRUE
bta-miR-362-5p_MIMAT0009298_Bos_taurus_miR-362-5p	TRUE	TRUE
bta-miR-362-3p_MIMAT0012548_Bos_taurus_miR-362-3p	TRUE	TRUE
bta-miR-363_MIMAT0003855_Bos_taurus_miR-363	TRUE	TRUE
bta-miR-365-5p_MIMAT0012539_Bos_taurus_miR-365-5p	TRUE	FALSE
bta-miR-3660_MIMAT0025555_Bos_taurus_miR-3660	FALSE	FALSE
bta-miR-367_MIMAT0009299_Bos_taurus_miR-367	FALSE	FALSE
bta-miR-369-5p_MIMAT0003801_Bos_taurus_miR-369-5p	TRUE	TRUE
bta-miR-369-3p_MIMAT0003802_Bos_taurus_miR-369-3p	TRUE	TRUE
bta-miR-370_MIMAT0009300_Bos_taurus_miR-370	TRUE	TRUE
bta-miR-374a_MIMAT0004342_Bos_taurus_miR-374a	TRUE	TRUE
bta-miR-374b_MIMAT0009302_Bos_taurus_miR-374b	TRUE	TRUE
bta-miR-374c_MIMAT0046394_Bos_taurus_miR-374c	TRUE	FALSE
bta-miR-375_MIMAT0009303_Bos_taurus_miR-375	TRUE	TRUE
bta-miR-376a_MIMAT0009946_Bos_taurus_miR-376a	TRUE	TRUE
bta-miR-376b_MIMAT0009945_Bos_taurus_miR-376b	TRUE	TRUE
bta-miR-376d_MIMAT0010199_Bos_taurus_miR-376d	TRUE	TRUE
bta-miR-376e_MIMAT0025543_Bos_taurus_miR-376e	TRUE	TRUE
bta-miR-377_MIMAT0009304_Bos_taurus_miR-377	TRUE	TRUE
bta-miR-378b_MIMAT0025535_Bos_taurus_miR-378b	TRUE	TRUE
bta-miR-378c_MIMAT0025551_Bos_taurus_miR-378c	TRUE	TRUE
bta-miR-378d_MIMAT0036972_Bos_taurus_miR-378d	TRUE	TRUE
bta-miR-379_MIMAT0009306_Bos_taurus_miR-379	TRUE	TRUE
bta-miR-380-5p_MIMAT0003803_Bos_taurus_miR-380-5p	TRUE	TRUE
bta-miR-380-3p_MIMAT0003804_Bos_taurus_miR-380-3p	TRUE	TRUE
bta-miR-381_MIMAT0009307_Bos_taurus_miR-381	TRUE	TRUE
bta-miR-382_MIMAT0009308_Bos_taurus_miR-382	TRUE	TRUE
bta-miR-383_MIMAT0009309_Bos_taurus_miR-383	FALSE	FALSE
bta-miR-3956_MIMAT0025544_Bos_taurus_miR-3956	TRUE	TRUE
bta-miR-3957_MIMAT0025548_Bos_taurus_miR-3957	TRUE	TRUE
bta-miR-409a_MIMAT0009310_Bos_taurus_miR-409a	TRUE	TRUE
bta-miR-410_MIMAT0009311_Bos_taurus_miR-410	TRUE	TRUE
bta-miR-411a_MIMAT0009312_Bos_taurus_miR-411a	TRUE	TRUE
bta-miR-411b_MIMAT0025541_Bos_taurus_miR-411b	TRUE	TRUE
bta-miR-411c-5p_MIMAT0025545_Bos_taurus_miR-411c-5p	TRUE	TRUE
bta-miR-411c-3p_MIMAT0025546_Bos_taurus_miR-411c-3p	TRUE	TRUE
bta-miR-412_MIMAT0009313_Bos_taurus_miR-412	TRUE	TRUE
bta-miR-421_MIMAT0009314_Bos_taurus_miR-421	TRUE	TRUE
bta-miR-423-5p_MIMAT0012537_Bos_taurus_miR-423-5p	TRUE	TRUE
bta-miR-423-3p_MIMAT0003831_Bos_taurus_miR-423-3p	TRUE	TRUE
bta-miR-424-5p_MIMAT0013593_Bos_taurus_miR-424-5p	TRUE	TRUE
bta-miR-424-3p_MIMAT0015304_Bos_taurus_miR-424-3p	TRUE	TRUE
bta-miR-425-5p_MIMAT0003832_Bos_taurus_miR-425-5p	TRUE	TRUE
bta-miR-425-3p_MIMAT0003833_Bos_taurus_miR-425-3p	TRUE	TRUE
bta-miR-429_MIMAT0009315_Bos_taurus_miR-429	TRUE	TRUE
bta-miR-431_MIMAT0009316_Bos_taurus_miR-431	TRUE	TRUE
bta-miR-432_MIMAT0009317_Bos_taurus_miR-432	TRUE	TRUE
bta-miR-433_MIMAT0009318_Bos_taurus_miR-433	TRUE	TRUE
bta-miR-4444_MIMAT0036978_Bos_taurus_miR-4444	FALSE	FALSE
bta-miR-4449_MIMAT0036973_Bos_taurus_miR-4449	FALSE	TRUE
bta-miR-449a_MIMAT0009320_Bos_taurus_miR-449a	TRUE	TRUE
bta-miR-449b_MIMAT0009321_Bos_taurus_miR-449b	FALSE	FALSE
bta-miR-449c_MIMAT0009322_Bos_taurus_miR-449c	FALSE	FALSE
bta-miR-449d_MIMAT0011962_Bos_taurus_miR-449d	FALSE	FALSE
bta-miR-450b_MIMAT0024576_Bos_taurus_miR-450b	TRUE	TRUE
bta-miR-451_MIMAT0009323_Bos_taurus_miR-451	TRUE	TRUE
bta-miR-4523_MIMAT0036971_Bos_taurus_miR-4523	FALSE	FALSE
bta-miR-452_MIMAT0009324_Bos_taurus_miR-452	TRUE	TRUE
bta-miR-454_MIMAT0009326_Bos_taurus_miR-454	TRUE	TRUE
bta-miR-455-5p_MIMAT0003835_Bos_taurus_miR-455-5p	TRUE	TRUE
bta-miR-455-3p_MIMAT0003836_Bos_taurus_miR-455-3p	TRUE	TRUE
bta-miR-4657_MIMAT0036970_Bos_taurus_miR-4657	FALSE	FALSE
bta-miR-4680_MIMAT0036979_Bos_taurus_miR-4680	FALSE	FALSE
bta-miR-483_MIMAT0009327_Bos_taurus_miR-483	TRUE	TRUE
bta-miR-484_MIMAT0003535_Bos_taurus_miR-484	TRUE	TRUE
bta-miR-485_MIMAT0009328_Bos_taurus_miR-485	TRUE	TRUE
bta-miR-486_MIMAT0009329_Bos_taurus_miR-486	TRUE	TRUE
bta-miR-487a_MIMAT0003805_Bos_taurus_miR-487a	TRUE	TRUE
bta-miR-487b_MIMAT0003847_Bos_taurus_miR-487b	TRUE	TRUE
bta-miR-488_MIMAT0009330_Bos_taurus_miR-488	TRUE	TRUE
bta-miR-490_MIMAT0009331_Bos_taurus_miR-490	FALSE	FALSE
bta-miR-491_MIMAT0009332_Bos_taurus_miR-491	TRUE	TRUE
bta-miR-493_MIMAT0009333_Bos_taurus_miR-493	TRUE	TRUE
bta-miR-494_MIMAT0009334_Bos_taurus_miR-494	TRUE	TRUE
bta-miR-495_MIMAT0009335_Bos_taurus_miR-495	TRUE	TRUE
bta-miR-496_MIMAT0009336_Bos_taurus_miR-496	TRUE	TRUE
bta-miR-497_MIMAT0004343_Bos_taurus_miR-497	TRUE	TRUE
bta-miR-499_MIMAT0003536_Bos_taurus_miR-499	TRUE	TRUE
bta-miR-500_MIMAT0009337_Bos_taurus_miR-500	TRUE	TRUE
bta-miR-502b_MIMAT0009339_Bos_taurus_miR-502b	TRUE	TRUE
bta-miR-503-5p_MIMAT0025557_Bos_taurus_miR-503-5p	TRUE	TRUE
bta-miR-503-3p_MIMAT0025558_Bos_taurus_miR-503-3p	TRUE	TRUE
bta-miR-504_MIMAT0009340_Bos_taurus_miR-504	TRUE	TRUE
bta-miR-505_MIMAT0009341_Bos_taurus_miR-505	TRUE	TRUE
bta-miR-507-3p_MIMAT0040915_Bos_taurus_miR-507-3p	TRUE	TRUE
bta-miR-507b_MIMAT0046744_Bos_taurus_miR-507b	TRUE	TRUE
bta-miR-532_MIMAT0003848_Bos_taurus_miR-532	TRUE	TRUE
bta-miR-539_MIMAT0009342_Bos_taurus_miR-539	TRUE	TRUE
bta-miR-541_MIMAT0009343_Bos_taurus_miR-541	TRUE	TRUE
bta-miR-542-5p_MIMAT0013594_Bos_taurus_miR-542-5p	TRUE	TRUE
bta-miR-543_MIMAT0009344_Bos_taurus_miR-543	TRUE	TRUE
bta-miR-544a_MIMAT0009346_Bos_taurus_miR-544a	TRUE	TRUE
bta-miR-545-5p_MIMAT0003806_Bos_taurus_miR-545-5p	TRUE	TRUE
bta-miR-545-3p_MIMAT0003807_Bos_taurus_miR-545-3p	FALSE	FALSE
bta-miR-551b_MIMAT0009348_Bos_taurus_miR-551b	FALSE	FALSE
bta-miR-574_MIMAT0024577_Bos_taurus_miR-574	TRUE	TRUE
bta-miR-582_MIMAT0009351_Bos_taurus_miR-582	TRUE	TRUE
bta-miR-592_MIMAT0009353_Bos_taurus_miR-592	TRUE	TRUE
bta-miR-6119-5p_MIMAT0024588_Bos_taurus_miR-6119-5p	TRUE	TRUE
bta-miR-6119-3p_MIMAT0024589_Bos_taurus_miR-6119-3p	TRUE	TRUE
bta-miR-6120-5p_MIMAT0024590_Bos_taurus_miR-6120-5p	FALSE	FALSE
bta-miR-6120-3p_MIMAT0024591_Bos_taurus_miR-6120-3p	TRUE	TRUE
bta-miR-6121-3p_MIMAT0024593_Bos_taurus_miR-6121-3p	FALSE	FALSE
bta-miR-6122-3p_MIMAT0024595_Bos_taurus_miR-6122-3p	FALSE	FALSE
bta-miR-6123_MIMAT0024596_Bos_taurus_miR-6123	TRUE	TRUE
bta-miR-628_MIMAT0009356_Bos_taurus_miR-628	TRUE	TRUE
bta-miR-6501_MIMAT0046685_Bos_taurus_miR-6501	FALSE	FALSE
bta-miR-6516_MIMAT0030443_Bos_taurus_miR-6516	TRUE	TRUE
bta-miR-6517_MIMAT0025528_Bos_taurus_miR-6517	TRUE	TRUE
bta-miR-6518_MIMAT0025536_Bos_taurus_miR-6518	FALSE	FALSE
bta-miR-6519_MIMAT0025537_Bos_taurus_miR-6519	TRUE	TRUE
bta-miR-6520_MIMAT0025538_Bos_taurus_miR-6520	TRUE	FALSE
bta-miR-6521_MIMAT0025539_Bos_taurus_miR-6521	FALSE	FALSE
bta-miR-6522_MIMAT0025540_Bos_taurus_miR-6522	TRUE	TRUE
bta-miR-6523a_MIMAT0025552_Bos_taurus_miR-6523a	TRUE	TRUE
bta-miR-6524_MIMAT0025553_Bos_taurus_miR-6524	TRUE	TRUE
bta-miR-6525_MIMAT0025554_Bos_taurus_miR-6525	TRUE	TRUE
bta-miR-6527_MIMAT0025561_Bos_taurus_miR-6527	FALSE	FALSE
bta-miR-6528_MIMAT0025562_Bos_taurus_miR-6528	FALSE	FALSE
bta-miR-6529a_MIMAT0025565_Bos_taurus_miR-6529a	TRUE	TRUE
bta-miR-652_MIMAT0024578_Bos_taurus_miR-652	TRUE	TRUE
bta-miR-6530_MIMAT0025566_Bos_taurus_miR-6530	FALSE	FALSE
bta-miR-6531_MIMAT0025567_Bos_taurus_miR-6531	TRUE	FALSE
bta-miR-6532_MIMAT0025568_Bos_taurus_miR-6532	FALSE	FALSE
bta-miR-6533_MIMAT0025569_Bos_taurus_miR-6533	FALSE	FALSE
bta-miR-6534_MIMAT0025570_Bos_taurus_miR-6534	FALSE	FALSE
bta-miR-6535_MIMAT0025571_Bos_taurus_miR-6535	FALSE	FALSE
bta-miR-653_MIMAT0009358_Bos_taurus_miR-653	FALSE	FALSE
bta-miR-654_MIMAT0009359_Bos_taurus_miR-654	TRUE	TRUE
bta-miR-655_MIMAT0009360_Bos_taurus_miR-655	TRUE	TRUE
bta-miR-656_MIMAT0009361_Bos_taurus_miR-656	TRUE	TRUE
bta-miR-658_MIMAT0009362_Bos_taurus_miR-658	FALSE	FALSE
bta-miR-660_MIMAT0004344_Bos_taurus_miR-660	TRUE	TRUE
bta-miR-664a_MIMAT0012078_Bos_taurus_miR-664a	FALSE	FALSE
bta-miR-664b_MIMAT0030438_Bos_taurus_miR-664b	TRUE	TRUE
bta-miR-665_MIMAT0009363_Bos_taurus_miR-665	TRUE	TRUE
bta-miR-668-3p_MIMAT0040936_Bos_taurus_miR-668-3p	TRUE	TRUE
bta-miR-6715_MIMAT0046369_Bos_taurus_miR-6715	FALSE	FALSE
bta-miR-671_MIMAT0009365_Bos_taurus_miR-671	FALSE	FALSE
bta-miR-6775_MIMAT0046673_Bos_taurus_miR-6775	TRUE	FALSE
bta-miR-677_MIMAT0012003_Bos_taurus_miR-677	TRUE	FALSE
bta-miR-708_MIMAT0009367_Bos_taurus_miR-708	TRUE	TRUE
bta-miR-7180_MIMAT0046626_Bos_taurus_miR-7180	TRUE	TRUE
bta-miR-744_MIMAT0009369_Bos_taurus_miR-744	TRUE	TRUE
bta-miR-758_MIMAT0009370_Bos_taurus_miR-758	TRUE	TRUE
bta-miR-760-5p_MIMAT0009372_Bos_taurus_miR-760-5p	FALSE	FALSE
bta-miR-760-3p_MIMAT0022951_Bos_taurus_miR-760-3p	TRUE	TRUE
bta-miR-761_MIMAT0009373_Bos_taurus_miR-761	FALSE	FALSE
bta-miR-767_MIMAT0009375_Bos_taurus_miR-767	TRUE	TRUE
bta-miR-769_MIMAT0009376_Bos_taurus_miR-769	TRUE	TRUE
bta-miR-7857-3p_MIMAT0040925_Bos_taurus_miR-7857-3p	TRUE	TRUE
bta-miR-7858_MIMAT0030433_Bos_taurus_miR-7858	FALSE	FALSE
bta-miR-7859_MIMAT0030434_Bos_taurus_miR-7859	TRUE	TRUE
bta-miR-7860_MIMAT0030439_Bos_taurus_miR-7860	TRUE	TRUE
bta-miR-7861_MIMAT0030441_Bos_taurus_miR-7861	FALSE	FALSE
bta-miR-7862_MIMAT0030442_Bos_taurus_miR-7862	TRUE	TRUE
bta-miR-7863_MIMAT0030445_Bos_taurus_miR-7863	FALSE	FALSE
bta-miR-7865_MIMAT0030450_Bos_taurus_miR-7865	FALSE	FALSE
bta-miR-8549_MIMAT0037488_Bos_taurus_miR-8549	FALSE	FALSE
bta-miR-8550_MIMAT0033821_Bos_taurus_miR-8550	FALSE	FALSE
bta-miR-873_MIMAT0009377_Bos_taurus_miR-873	FALSE	FALSE
bta-miR-874_MIMAT0009378_Bos_taurus_miR-874	TRUE	TRUE
bta-miR-876_MIMAT0009380_Bos_taurus_miR-876	FALSE	FALSE
bta-miR-877_MIMAT0009381_Bos_taurus_miR-877	TRUE	TRUE
bta-miR-885_MIMAT0009382_Bos_taurus_miR-885	TRUE	TRUE
bta-miR-92b_MIMAT0009384_Bos_taurus_miR-92b	TRUE	TRUE
bta-miR-935_MIMAT0009385_Bos_taurus_miR-935	FALSE	FALSE
bta-miR-93_MIMAT0003837_Bos_taurus_miR-93	TRUE	TRUE
bta-miR-940_MIMAT0009386_Bos_taurus_miR-940	FALSE	FALSE
bta-miR-95_MIMAT0009387_Bos_taurus_miR-95	TRUE	TRUE
bta-miR-96_MIMAT0009388_Bos_taurus_miR-96	TRUE	TRUE
bta-miR-9851_MIMAT0046371_Bos_taurus_miR-9851	TRUE	TRUE
bta-miR-98_MIMAT0003809_Bos_taurus_miR-98	TRUE	TRUE
bta-miR-99a-5p_MIMAT0003537_Bos_taurus_miR-99a-5p	TRUE	TRUE
bta-miR-99a-3p_MIMAT0012533_Bos_taurus_miR-99a-3p	TRUE	TRUE
bta-miR-99b_MIMAT0004345_Bos_taurus_miR-99b	TRUE	TRUE

## Sheet: paternal
	paternal_BI	paternal_BT
bta-let-7b_MIMAT0004331_Bos_taurus_let-7b	TRUE	TRUE
bta-let-7c_MIMAT0004332_Bos_taurus_let-7c	TRUE	TRUE
bta-let-7d_MIMAT0003810_Bos_taurus_let-7d	TRUE	TRUE
bta-let-7e_MIMAT0004333_Bos_taurus_let-7e	TRUE	TRUE
bta-let-7g_MIMAT0003838_Bos_taurus_let-7g	TRUE	TRUE
bta-let-7i_MIMAT0003851_Bos_taurus_let-7i	TRUE	TRUE
bta-miR-10020_MIMAT0040419_Bos_taurus_miR-10020	FALSE	FALSE
bta-miR-100_MIMAT0009215_Bos_taurus_miR-100	TRUE	TRUE
bta-miR-10162-5p_MIMAT0040909_Bos_taurus_miR-10162-5p	TRUE	TRUE
bta-miR-10164-3p_MIMAT0040911_Bos_taurus_miR-10164-3p	TRUE	TRUE
bta-miR-10165-5p_MIMAT0040912_Bos_taurus_miR-10165-5p	FALSE	FALSE
bta-miR-10166-5p_MIMAT0040913_Bos_taurus_miR-10166-5p	FALSE	FALSE
bta-miR-10167-3p_MIMAT0040914_Bos_taurus_miR-10167-3p	TRUE	TRUE
bta-miR-10168-5p_MIMAT0040916_Bos_taurus_miR-10168-5p	FALSE	FALSE
bta-miR-10170-5p_MIMAT0040918_Bos_taurus_miR-10170-5p	FALSE	FALSE
bta-miR-10171-3p_MIMAT0040919_Bos_taurus_miR-10171-3p	FALSE	FALSE
bta-miR-10172-5p_MIMAT0040920_Bos_taurus_miR-10172-5p	TRUE	TRUE
bta-miR-10172-3p_MIMAT0040921_Bos_taurus_miR-10172-3p	TRUE	TRUE
bta-miR-10173-5p_MIMAT0040922_Bos_taurus_miR-10173-5p	FALSE	FALSE
bta-miR-10174-5p_MIMAT0040927_Bos_taurus_miR-10174-5p	TRUE	TRUE
bta-miR-10174-3p_MIMAT0040928_Bos_taurus_miR-10174-3p	TRUE	TRUE
bta-miR-10175-5p_MIMAT0040929_Bos_taurus_miR-10175-5p	TRUE	TRUE
bta-miR-10175-3p_MIMAT0040930_Bos_taurus_miR-10175-3p	FALSE	FALSE
bta-miR-10176-5p_MIMAT0040931_Bos_taurus_miR-10176-5p	FALSE	FALSE
bta-miR-10177-5p_MIMAT0040932_Bos_taurus_miR-10177-5p	FALSE	FALSE
bta-miR-10178-5p_MIMAT0040933_Bos_taurus_miR-10178-5p	FALSE	FALSE
bta-miR-10179-5p_MIMAT0040937_Bos_taurus_miR-10179-5p	FALSE	FALSE
bta-miR-10180-3p_MIMAT0040938_Bos_taurus_miR-10180-3p	FALSE	FALSE
bta-miR-10181-5p_MIMAT0040939_Bos_taurus_miR-10181-5p	FALSE	FALSE
bta-miR-10182-5p_MIMAT0040940_Bos_taurus_miR-10182-5p	TRUE	TRUE
bta-miR-10182-3p_MIMAT0040941_Bos_taurus_miR-10182-3p	TRUE	TRUE
bta-miR-10183-5p_MIMAT0040942_Bos_taurus_miR-10183-5p	FALSE	FALSE
bta-miR-10185-5p_MIMAT0040944_Bos_taurus_miR-10185-5p	FALSE	FALSE
bta-miR-10225a_MIMAT0041126_Bos_taurus_miR-10225a	TRUE	TRUE
bta-miR-10225b_MIMAT0041127_Bos_taurus_miR-10225b	TRUE	TRUE
bta-miR-105a_MIMAT0009217_Bos_taurus_miR-105a	TRUE	TRUE
bta-miR-105b_MIMAT0009216_Bos_taurus_miR-105b	TRUE	TRUE
bta-miR-106a_MIMAT0003784_Bos_taurus_miR-106a	TRUE	TRUE
bta-miR-106b_MIMAT0009218_Bos_taurus_miR-106b	TRUE	TRUE
bta-miR-107_MIMAT0003785_Bos_taurus_miR-107	TRUE	TRUE
bta-miR-10a_MIMAT0003786_Bos_taurus_miR-10a	TRUE	TRUE
bta-miR-10b_MIMAT0003839_Bos_taurus_miR-10b	TRUE	TRUE
bta-miR-1185_MIMAT0009973_Bos_taurus_miR-1185	TRUE	TRUE
bta-miR-1193_MIMAT0009965_Bos_taurus_miR-1193	FALSE	FALSE
bta-miR-11971_MIMAT0046336_Bos_taurus_miR-11971	TRUE	TRUE
bta-miR-11972_MIMAT0046341_Bos_taurus_miR-11972	TRUE	TRUE
bta-miR-11973_MIMAT0046349_Bos_taurus_miR-11973	TRUE	TRUE
bta-miR-11974_MIMAT0046353_Bos_taurus_miR-11974	FALSE	FALSE
bta-miR-11977_MIMAT0046359_Bos_taurus_miR-11977	TRUE	TRUE
bta-miR-11978_MIMAT0046364_Bos_taurus_miR-11978	TRUE	TRUE
bta-miR-11979_MIMAT0046367_Bos_taurus_miR-11979	FALSE	FALSE
bta-miR-1197_MIMAT0009966_Bos_taurus_miR-1197	TRUE	TRUE
bta-miR-11980_MIMAT0046368_Bos_taurus_miR-11980	TRUE	TRUE
bta-miR-11981_MIMAT0046370_Bos_taurus_miR-11981	FALSE	FALSE
bta-miR-11982_MIMAT0046372_Bos_taurus_miR-11982	TRUE	TRUE
bta-miR-11983_MIMAT0046376_Bos_taurus_miR-11983	FALSE	FALSE
bta-miR-11984_MIMAT0046378_Bos_taurus_miR-11984	TRUE	FALSE
bta-miR-11985_MIMAT0046381_Bos_taurus_miR-11985	TRUE	FALSE
bta-miR-11986_MIMAT0046385_Bos_taurus_miR-11986	FALSE	FALSE
bta-miR-11986b_MIMAT0046621_Bos_taurus_miR-11986b	TRUE	TRUE
bta-miR-11986c_MIMAT0046638_Bos_taurus_miR-11986c	FALSE	FALSE
bta-miR-11987_MIMAT0046387_Bos_taurus_miR-11987	TRUE	TRUE
bta-miR-11988_MIMAT0046393_Bos_taurus_miR-11988	FALSE	FALSE
bta-miR-11989_MIMAT0046628_Bos_taurus_miR-11989	FALSE	FALSE
bta-miR-11990_MIMAT0046629_Bos_taurus_miR-11990	FALSE	FALSE
bta-miR-11991_MIMAT0046631_Bos_taurus_miR-11991	TRUE	TRUE
bta-miR-11992_MIMAT0046632_Bos_taurus_miR-11992	FALSE	FALSE
bta-miR-11993_MIMAT0046634_Bos_taurus_miR-11993	FALSE	FALSE
bta-miR-11994_MIMAT0046647_Bos_taurus_miR-11994	TRUE	TRUE
bta-miR-11995_MIMAT0046648_Bos_taurus_miR-11995	TRUE	TRUE
bta-miR-11996_MIMAT0046649_Bos_taurus_miR-11996	FALSE	FALSE
bta-miR-11997_MIMAT0046653_Bos_taurus_miR-11997	FALSE	FALSE
bta-miR-11998_MIMAT0046654_Bos_taurus_miR-11998	FALSE	TRUE
bta-miR-11999_MIMAT0046658_Bos_taurus_miR-11999	FALSE	FALSE
bta-miR-12000_MIMAT0046659_Bos_taurus_miR-12000	FALSE	FALSE
bta-miR-12001_MIMAT0046660_Bos_taurus_miR-12001	FALSE	FALSE
bta-miR-12002a_MIMAT0046661_Bos_taurus_miR-12002a	FALSE	FALSE
bta-miR-12002b_MIMAT0046694_Bos_taurus_miR-12002b	FALSE	FALSE
bta-miR-12003_MIMAT0046662_Bos_taurus_miR-12003	FALSE	FALSE
bta-miR-12004_MIMAT0046664_Bos_taurus_miR-12004	FALSE	FALSE
bta-miR-12006_MIMAT0046667_Bos_taurus_miR-12006	FALSE	FALSE
bta-miR-12008_MIMAT0046675_Bos_taurus_miR-12008	FALSE	FALSE
bta-miR-12010_MIMAT0046678_Bos_taurus_miR-12010	FALSE	FALSE
bta-miR-12013_MIMAT0046684_Bos_taurus_miR-12013	FALSE	FALSE
bta-miR-12014_MIMAT0046689_Bos_taurus_miR-12014	FALSE	FALSE
bta-miR-12015_MIMAT0046690_Bos_taurus_miR-12015	FALSE	FALSE
bta-miR-12017_MIMAT0046697_Bos_taurus_miR-12017	FALSE	FALSE
bta-miR-12018_MIMAT0046701_Bos_taurus_miR-12018	FALSE	FALSE
bta-miR-12019_MIMAT0046708_Bos_taurus_miR-12019	FALSE	FALSE
bta-miR-12020_MIMAT0046711_Bos_taurus_miR-12020	FALSE	FALSE
bta-miR-12021_MIMAT0046714_Bos_taurus_miR-12021	FALSE	FALSE
bta-miR-12023_MIMAT0046716_Bos_taurus_miR-12023	FALSE	FALSE
bta-miR-12024_MIMAT0046717_Bos_taurus_miR-12024	FALSE	FALSE
bta-miR-12025_MIMAT0046718_Bos_taurus_miR-12025	FALSE	FALSE
bta-miR-12027_MIMAT0046720_Bos_taurus_miR-12027	FALSE	FALSE
bta-miR-12028_MIMAT0046721_Bos_taurus_miR-12028	FALSE	FALSE
bta-miR-12030_MIMAT0046723_Bos_taurus_miR-12030	FALSE	FALSE
bta-miR-12031_MIMAT0046724_Bos_taurus_miR-12031	FALSE	FALSE
bta-miR-12034_MIMAT0046727_Bos_taurus_miR-12034	TRUE	TRUE
bta-miR-12036_MIMAT0046731_Bos_taurus_miR-12036	FALSE	FALSE
bta-miR-12038_MIMAT0046733_Bos_taurus_miR-12038	FALSE	FALSE
bta-miR-12041_MIMAT0046737_Bos_taurus_miR-12041	FALSE	FALSE
bta-miR-12042_MIMAT0046739_Bos_taurus_miR-12042	FALSE	FALSE
bta-miR-12043_MIMAT0046740_Bos_taurus_miR-12043	FALSE	FALSE
bta-miR-12044_MIMAT0046742_Bos_taurus_miR-12044	FALSE	FALSE
bta-miR-12045_MIMAT0046743_Bos_taurus_miR-12045	FALSE	FALSE
bta-miR-12046_MIMAT0046748_Bos_taurus_miR-12046	FALSE	FALSE
bta-miR-12048_MIMAT0046751_Bos_taurus_miR-12048	FALSE	FALSE
bta-miR-12049_MIMAT0046752_Bos_taurus_miR-12049	FALSE	FALSE
bta-miR-12051_MIMAT0046754_Bos_taurus_miR-12051	FALSE	FALSE
bta-miR-12052_MIMAT0046759_Bos_taurus_miR-12052	FALSE	FALSE
bta-miR-12053_MIMAT0046760_Bos_taurus_miR-12053	FALSE	FALSE
bta-miR-12055_MIMAT0046762_Bos_taurus_miR-12055	FALSE	FALSE
bta-miR-12056_MIMAT0046763_Bos_taurus_miR-12056	FALSE	FALSE
bta-miR-12057_MIMAT0046764_Bos_taurus_miR-12057	FALSE	FALSE
bta-miR-12059_MIMAT0046766_Bos_taurus_miR-12059	FALSE	FALSE
bta-miR-12060_MIMAT0046767_Bos_taurus_miR-12060	FALSE	FALSE
bta-miR-12061_MIMAT0046768_Bos_taurus_miR-12061	FALSE	FALSE
bta-miR-12062_MIMAT0046769_Bos_taurus_miR-12062	FALSE	FALSE
bta-miR-12063_MIMAT0046770_Bos_taurus_miR-12063	FALSE	FALSE
bta-miR-12064_MIMAT0046771_Bos_taurus_miR-12064	FALSE	FALSE
bta-miR-1224_MIMAT0009944_Bos_taurus_miR-1224	FALSE	FALSE
bta-miR-1225-3p_MIMAT0009952_Bos_taurus_miR-1225-3p	FALSE	FALSE
bta-miR-122_MIMAT0003849_Bos_taurus_miR-122	TRUE	TRUE
bta-miR-1246_MIMAT0024567_Bos_taurus_miR-1246	TRUE	TRUE
bta-miR-1247-5p_MIMAT0025549_Bos_taurus_miR-1247-5p	TRUE	TRUE
bta-miR-1247-3p_MIMAT0025550_Bos_taurus_miR-1247-3p	FALSE	FALSE
bta-miR-1249_MIMAT0009976_Bos_taurus_miR-1249	TRUE	TRUE
bta-miR-125a_MIMAT0003538_Bos_taurus_miR-125a	TRUE	TRUE
bta-miR-1260b_MIMAT0024568_Bos_taurus_miR-1260b	TRUE	TRUE
bta-miR-126-5p_MIMAT0004328_Bos_taurus_miR-126-5p	TRUE	TRUE
bta-miR-126-3p_MIMAT0003540_Bos_taurus_miR-126-3p	TRUE	TRUE
bta-miR-1271_MIMAT0009975_Bos_taurus_miR-1271	TRUE	TRUE
bta-miR-1277_MIMAT0024569_Bos_taurus_miR-1277	FALSE	TRUE
bta-miR-127_MIMAT0003787_Bos_taurus_miR-127	TRUE	TRUE
bta-miR-129-3p_MIMAT0009222_Bos_taurus_miR-129-3p	TRUE	TRUE
bta-miR-1291_MIMAT0009956_Bos_taurus_miR-1291	FALSE	TRUE
bta-miR-1296_MIMAT0009964_Bos_taurus_miR-1296	TRUE	TRUE
bta-miR-1298_MIMAT0009970_Bos_taurus_miR-1298	FALSE	FALSE
bta-miR-1301_MIMAT0009958_Bos_taurus_miR-1301	FALSE	FALSE
bta-miR-1306_MIMAT0009974_Bos_taurus_miR-1306	TRUE	TRUE
bta-miR-1307_MIMAT0009969_Bos_taurus_miR-1307	TRUE	TRUE
bta-miR-130a_MIMAT0009223_Bos_taurus_miR-130a	TRUE	TRUE
bta-miR-130b_MIMAT0009224_Bos_taurus_miR-130b	TRUE	TRUE
bta-miR-132_MIMAT0003812_Bos_taurus_miR-132	TRUE	TRUE
bta-miR-133b_MIMAT0009226_Bos_taurus_miR-133b	TRUE	FALSE
bta-miR-1343-5p_MIMAT0011839_Bos_taurus_miR-1343-5p	FALSE	TRUE
bta-miR-1343-3p_MIMAT0011840_Bos_taurus_miR-1343-3p	TRUE	TRUE
bta-miR-134_MIMAT0009227_Bos_taurus_miR-134	TRUE	TRUE
bta-miR-135b_MIMAT0009229_Bos_taurus_miR-135b	FALSE	FALSE
bta-miR-136_MIMAT0009230_Bos_taurus_miR-136	TRUE	TRUE
bta-miR-137_MIMAT0009231_Bos_taurus_miR-137	FALSE	TRUE
bta-miR-1388-5p_MIMAT0013590_Bos_taurus_miR-1388-5p	TRUE	TRUE
bta-miR-1388-3p_MIMAT0013591_Bos_taurus_miR-1388-3p	TRUE	TRUE
bta-miR-139_MIMAT0003788_Bos_taurus_miR-139	TRUE	TRUE
bta-miR-140_MIMAT0003789_Bos_taurus_miR-140	TRUE	TRUE
bta-miR-141_MIMAT0009232_Bos_taurus_miR-141	TRUE	TRUE
bta-miR-142-5p_MIMAT0003790_Bos_taurus_miR-142-5p	TRUE	TRUE
bta-miR-142-3p_MIMAT0003791_Bos_taurus_miR-142-3p	TRUE	TRUE
bta-miR-1434-5p_MIMAT0012039_Bos_taurus_miR-1434-5p	FALSE	FALSE
bta-miR-1434-3p_MIMAT0012040_Bos_taurus_miR-1434-3p	FALSE	TRUE
bta-miR-143_MIMAT0009233_Bos_taurus_miR-143	TRUE	TRUE
bta-miR-144_MIMAT0009234_Bos_taurus_miR-144	TRUE	TRUE
bta-miR-145_MIMAT0003542_Bos_taurus_miR-145	TRUE	TRUE
bta-miR-1468_MIMAT0013592_Bos_taurus_miR-1468	TRUE	TRUE
bta-miR-146a_MIMAT0009236_Bos_taurus_miR-146a	TRUE	TRUE
bta-miR-146b_MIMAT0009235_Bos_taurus_miR-146b	TRUE	TRUE
bta-miR-147_MIMAT0009237_Bos_taurus_miR-147	TRUE	FALSE
bta-miR-148a_MIMAT0003522_Bos_taurus_miR-148a	TRUE	TRUE
bta-miR-148b_MIMAT0003814_Bos_taurus_miR-148b	TRUE	TRUE
bta-miR-148d_MIMAT0046670_Bos_taurus_miR-148d	FALSE	FALSE
bta-miR-149-5p_MIMAT0024570_Bos_taurus_miR-149-5p	TRUE	TRUE
bta-miR-149-3p_MIMAT0024571_Bos_taurus_miR-149-3p	FALSE	FALSE
bta-miR-150_MIMAT0003845_Bos_taurus_miR-150	TRUE	TRUE
bta-miR-151-5p_MIMAT0003523_Bos_taurus_miR-151-5p	TRUE	TRUE
bta-miR-151-3p_MIMAT0003524_Bos_taurus_miR-151-3p	TRUE	TRUE
bta-miR-152_MIMAT0009238_Bos_taurus_miR-152	TRUE	TRUE
bta-miR-154a_MIMAT0009240_Bos_taurus_miR-154a	TRUE	TRUE
bta-miR-154b_MIMAT0025547_Bos_taurus_miR-154b	TRUE	TRUE
bta-miR-154c_MIMAT0025542_Bos_taurus_miR-154c	TRUE	TRUE
bta-miR-155_MIMAT0009241_Bos_taurus_miR-155	TRUE	TRUE
bta-miR-1584-3p_MIMAT0011970_Bos_taurus_miR-1584-3p	FALSE	FALSE
bta-miR-15a_MIMAT0004334_Bos_taurus_miR-15a	TRUE	TRUE
bta-miR-15b_MIMAT0003792_Bos_taurus_miR-15b	TRUE	TRUE
bta-miR-1603_MIMAT0011823_Bos_taurus_miR-1603	FALSE	FALSE
bta-miR-16a_MIMAT0009242_Bos_taurus_miR-16a	TRUE	TRUE
bta-miR-16b_MIMAT0003525_Bos_taurus_miR-16b	TRUE	TRUE
bta-miR-1777a_MIMAT0012032_Bos_taurus_miR-1777a	FALSE	FALSE
bta-miR-1777b_MIMAT0012046_Bos_taurus_miR-1777b	FALSE	FALSE
bta-miR-17-5p_MIMAT0003815_Bos_taurus_miR-17-5p	TRUE	TRUE
bta-miR-17-3p_MIMAT0003816_Bos_taurus_miR-17-3p	TRUE	TRUE
bta-miR-1814a_MIMAT0011874_Bos_taurus_miR-1814a	FALSE	FALSE
bta-miR-1814c_MIMAT0011984_Bos_taurus_miR-1814c	TRUE	TRUE
bta-miR-181c_MIMAT0003817_Bos_taurus_miR-181c	TRUE	TRUE
bta-miR-181d_MIMAT0009243_Bos_taurus_miR-181d	TRUE	TRUE
bta-miR-182_MIMAT0009244_Bos_taurus_miR-182	TRUE	TRUE
bta-miR-1839_MIMAT0009968_Bos_taurus_miR-1839	TRUE	TRUE
bta-miR-183_MIMAT0009245_Bos_taurus_miR-183	TRUE	TRUE
bta-miR-1842_MIMAT0036969_Bos_taurus_miR-1842	TRUE	TRUE
bta-miR-1843_MIMAT0011990_Bos_taurus_miR-1843	FALSE	FALSE
bta-miR-184_MIMAT0009246_Bos_taurus_miR-184	FALSE	TRUE
bta-miR-185_MIMAT0009247_Bos_taurus_miR-185	TRUE	TRUE
bta-miR-186_MIMAT0003818_Bos_taurus_miR-186	TRUE	TRUE
bta-miR-187_MIMAT0009248_Bos_taurus_miR-187	TRUE	FALSE
bta-miR-188_MIMAT0009249_Bos_taurus_miR-188	TRUE	TRUE
bta-miR-18a_MIMAT0003526_Bos_taurus_miR-18a	TRUE	TRUE
bta-miR-18b_MIMAT0003517_Bos_taurus_miR-18b	TRUE	TRUE
bta-miR-190a_MIMAT0009251_Bos_taurus_miR-190a	TRUE	FALSE
bta-miR-190b_MIMAT0009252_Bos_taurus_miR-190b	FALSE	TRUE
bta-miR-191_MIMAT0003819_Bos_taurus_miR-191	TRUE	TRUE
bta-miR-191b_MIMAT0046738_Bos_taurus_miR-191b	TRUE	TRUE
bta-miR-192_MIMAT0003820_Bos_taurus_miR-192	TRUE	TRUE
bta-miR-193a_MIMAT0013837_Bos_taurus_miR-193a	FALSE	FALSE
bta-miR-193a-5p_MIMAT0003794_Bos_taurus_miR-193a-5p	TRUE	TRUE
bta-miR-193a-3p_MIMAT0003795_Bos_taurus_miR-193a-3p	TRUE	TRUE
bta-miR-193b_MIMAT0009253_Bos_taurus_miR-193b	TRUE	TRUE
bta-miR-1949_MIMAT0046755_Bos_taurus_miR-1949	TRUE	TRUE
bta-miR-194b-3p_MIMAT0040934_Bos_taurus_miR-194b-3p	FALSE	FALSE
bta-miR-195_MIMAT0004335_Bos_taurus_miR-195	TRUE	TRUE
bta-miR-196b_MIMAT0009256_Bos_taurus_miR-196b	TRUE	TRUE
bta-miR-197_MIMAT0009257_Bos_taurus_miR-197	TRUE	TRUE
bta-miR-199b_MIMAT0003821_Bos_taurus_miR-199b	TRUE	TRUE
bta-miR-19a_MIMAT0004336_Bos_taurus_miR-19a	TRUE	TRUE
bta-miR-200a_MIMAT0003822_Bos_taurus_miR-200a	TRUE	TRUE
bta-miR-200b_MIMAT0003842_Bos_taurus_miR-200b	TRUE	TRUE
bta-miR-200c_MIMAT0003823_Bos_taurus_miR-200c	TRUE	TRUE
bta-miR-202_MIMAT0009259_Bos_taurus_miR-202	FALSE	FALSE
bta-miR-204_MIMAT0004338_Bos_taurus_miR-204	TRUE	TRUE
bta-miR-205_MIMAT0003545_Bos_taurus_miR-205	FALSE	FALSE
bta-miR-206_MIMAT0009260_Bos_taurus_miR-206	FALSE	FALSE
bta-miR-20a_MIMAT0003527_Bos_taurus_miR-20a	TRUE	TRUE
bta-miR-20b_MIMAT0003796_Bos_taurus_miR-20b	TRUE	TRUE
bta-miR-210_MIMAT0003824_Bos_taurus_miR-210	TRUE	TRUE
bta-miR-211_MIMAT0009263_Bos_taurus_miR-211	TRUE	FALSE
bta-miR-212_MIMAT0009264_Bos_taurus_miR-212	FALSE	FALSE
bta-miR-214_MIMAT0003825_Bos_taurus_miR-214	TRUE	TRUE
bta-miR-215_MIMAT0003797_Bos_taurus_miR-215	TRUE	TRUE
bta-miR-216a_MIMAT0009265_Bos_taurus_miR-216a	FALSE	FALSE
bta-miR-216b_MIMAT0009266_Bos_taurus_miR-216b	TRUE	FALSE
bta-miR-217_MIMAT0009267_Bos_taurus_miR-217	FALSE	FALSE
bta-miR-219-5p_MIMAT0009269_Bos_taurus_miR-219-5p	FALSE	FALSE
bta-miR-219-3p_MIMAT0012547_Bos_taurus_miR-219-3p	FALSE	FALSE
bta-miR-219_MIMAT0030444_Bos_taurus_miR-219	FALSE	FALSE
bta-miR-219b-3p_MIMAT0040926_Bos_taurus_miR-219b-3p	FALSE	FALSE
bta-miR-21-5p_MIMAT0003528_Bos_taurus_miR-21-5p	TRUE	TRUE
bta-miR-21-3p_MIMAT0003745_Bos_taurus_miR-21-3p	FALSE	TRUE
bta-miR-221_MIMAT0003529_Bos_taurus_miR-221	TRUE	TRUE
bta-miR-222_MIMAT0003530_Bos_taurus_miR-222	TRUE	TRUE
bta-miR-223_MIMAT0009270_Bos_taurus_miR-223	TRUE	TRUE
bta-miR-224_MIMAT0009271_Bos_taurus_miR-224	TRUE	TRUE
bta-miR-2284a_MIMAT0011906_Bos_taurus_miR-2284a	FALSE	FALSE
bta-miR-2284ab_MIMAT0030437_Bos_taurus_miR-2284ab	TRUE	TRUE
bta-miR-2284b_MIMAT0011983_Bos_taurus_miR-2284b	FALSE	FALSE
bta-miR-2284c_MIMAT0011926_Bos_taurus_miR-2284c	TRUE	FALSE
bta-miR-2284d_MIMAT0011836_Bos_taurus_miR-2284d	FALSE	FALSE
bta-miR-2284f_MIMAT0011905_Bos_taurus_miR-2284f	FALSE	FALSE
bta-miR-2284g_MIMAT0011847_Bos_taurus_miR-2284g	FALSE	FALSE
bta-miR-2284h-3p_MIMAT0012020_Bos_taurus_miR-2284h-3p	FALSE	FALSE
bta-miR-2284i_MIMAT0011792_Bos_taurus_miR-2284i	FALSE	FALSE
bta-miR-2284j_MIMAT0011827_Bos_taurus_miR-2284j	FALSE	FALSE
bta-miR-2284k_MIMAT0011907_Bos_taurus_miR-2284k	TRUE	TRUE
bta-miR-2284l_MIMAT0011824_Bos_taurus_miR-2284l	FALSE	FALSE
bta-miR-2284m_MIMAT0011976_Bos_taurus_miR-2284m	TRUE	TRUE
bta-miR-2284n_MIMAT0011846_Bos_taurus_miR-2284n	FALSE	TRUE
bta-miR-2284o_MIMAT0012068_Bos_taurus_miR-2284o	FALSE	FALSE
bta-miR-2284p_MIMAT0011885_Bos_taurus_miR-2284p	FALSE	FALSE
bta-miR-2284q_MIMAT0011957_Bos_taurus_miR-2284q	FALSE	FALSE
bta-miR-2284r_MIMAT0012010_Bos_taurus_miR-2284r	FALSE	FALSE
bta-miR-2284s_MIMAT0011811_Bos_taurus_miR-2284s	FALSE	FALSE
bta-miR-2284t-5p_MIMAT0011831_Bos_taurus_miR-2284t-5p	FALSE	FALSE
bta-miR-2284t-3p_MIMAT0011832_Bos_taurus_miR-2284t-3p	FALSE	FALSE
bta-miR-2284u_MIMAT0011895_Bos_taurus_miR-2284u	FALSE	FALSE
bta-miR-2284v_MIMAT0011937_Bos_taurus_miR-2284v	TRUE	TRUE
bta-miR-2284w_MIMAT0017393_Bos_taurus_miR-2284w	TRUE	TRUE
bta-miR-2284x_MIMAT0017395_Bos_taurus_miR-2284x	TRUE	TRUE
bta-miR-2285a_MIMAT0011797_Bos_taurus_miR-2285a	FALSE	FALSE
bta-miR-2285aa_MIMAT0030435_Bos_taurus_miR-2285aa	TRUE	TRUE
bta-miR-2285ab_MIMAT0030436_Bos_taurus_miR-2285ab	FALSE	FALSE
bta-miR-2285ac_MIMAT0030440_Bos_taurus_miR-2285ac	FALSE	FALSE
bta-miR-2285ae_MIMAT0030448_Bos_taurus_miR-2285ae	FALSE	FALSE
bta-miR-2285ag-3p_MIMAT0040923_Bos_taurus_miR-2285ag-3p	FALSE	FALSE
bta-miR-2285ah-5p_MIMAT0040945_Bos_taurus_miR-2285ah-5p	FALSE	FALSE
bta-miR-2285ai-5p_MIMAT0040946_Bos_taurus_miR-2285ai-5p	TRUE	TRUE
bta-miR-2285aj-5p_MIMAT0040947_Bos_taurus_miR-2285aj-5p	TRUE	TRUE
bta-miR-2285ak-5p_MIMAT0040948_Bos_taurus_miR-2285ak-5p	FALSE	TRUE
bta-miR-2285al-5p_MIMAT0040949_Bos_taurus_miR-2285al-5p	FALSE	TRUE
bta-miR-2285an_MIMAT0046358_Bos_taurus_miR-2285an	TRUE	TRUE
bta-miR-2285ap_MIMAT0046362_Bos_taurus_miR-2285ap	TRUE	TRUE
bta-miR-2285ar_MIMAT0046337_Bos_taurus_miR-2285ar	TRUE	TRUE
bta-miR-2285ay_MIMAT0046355_Bos_taurus_miR-2285ay	TRUE	TRUE
bta-miR-2285az_MIMAT0046356_Bos_taurus_miR-2285az	FALSE	FALSE
bta-miR-2285bb_MIMAT0046375_Bos_taurus_miR-2285bb	TRUE	TRUE
bta-miR-2285bc_MIMAT0046377_Bos_taurus_miR-2285bc	TRUE	TRUE
bta-miR-2285be_MIMAT0046380_Bos_taurus_miR-2285be	FALSE	TRUE
bta-miR-2285bh_MIMAT0046388_Bos_taurus_miR-2285bh	FALSE	FALSE
bta-miR-2285bk_MIMAT0046622_Bos_taurus_miR-2285bk	FALSE	FALSE
bta-miR-2285bl_MIMAT0046623_Bos_taurus_miR-2285bl	FALSE	TRUE
bta-miR-2285bm_MIMAT0046624_Bos_taurus_miR-2285bm	FALSE	FALSE
bta-miR-2285bn_MIMAT0046625_Bos_taurus_miR-2285bn	TRUE	TRUE
bta-miR-2285bo_MIMAT0046627_Bos_taurus_miR-2285bo	FALSE	FALSE
bta-miR-2285bp_MIMAT0046633_Bos_taurus_miR-2285bp	FALSE	TRUE
bta-miR-2285bq_MIMAT0046635_Bos_taurus_miR-2285bq	TRUE	TRUE
bta-miR-2285br_MIMAT0046636_Bos_taurus_miR-2285br	FALSE	FALSE
bta-miR-2285bs_MIMAT0046637_Bos_taurus_miR-2285bs	FALSE	FALSE
bta-miR-2285bt_MIMAT0046639_Bos_taurus_miR-2285bt	TRUE	TRUE
bta-miR-2285bv_MIMAT0046642_Bos_taurus_miR-2285bv	FALSE	FALSE
bta-miR-2285bw_MIMAT0046643_Bos_taurus_miR-2285bw	FALSE	FALSE
bta-miR-2285bz_MIMAT0046646_Bos_taurus_miR-2285bz	TRUE	TRUE
bta-miR-2285c_MIMAT0011950_Bos_taurus_miR-2285c	TRUE	FALSE
bta-miR-2285ca_MIMAT0046650_Bos_taurus_miR-2285ca	FALSE	FALSE
bta-miR-2285cb_MIMAT0046651_Bos_taurus_miR-2285cb	FALSE	FALSE
bta-miR-2285cc_MIMAT0046652_Bos_taurus_miR-2285cc	TRUE	TRUE
bta-miR-2285cd_MIMAT0046655_Bos_taurus_miR-2285cd	FALSE	FALSE
bta-miR-2285ce_MIMAT0046657_Bos_taurus_miR-2285ce	TRUE	TRUE
bta-miR-2285cf_MIMAT0046663_Bos_taurus_miR-2285cf	TRUE	TRUE
bta-miR-2285ch_MIMAT0046671_Bos_taurus_miR-2285ch	FALSE	FALSE
bta-miR-2285ci_MIMAT0046672_Bos_taurus_miR-2285ci	FALSE	FALSE
bta-miR-2285cj_MIMAT0046674_Bos_taurus_miR-2285cj	TRUE	TRUE
bta-miR-2285ck_MIMAT0046676_Bos_taurus_miR-2285ck	FALSE	FALSE
bta-miR-2285cl_MIMAT0046681_Bos_taurus_miR-2285cl	FALSE	FALSE
bta-miR-2285cm_MIMAT0046682_Bos_taurus_miR-2285cm	TRUE	TRUE
bta-miR-2285cn_MIMAT0046683_Bos_taurus_miR-2285cn	TRUE	TRUE
bta-miR-2285cp_MIMAT0046687_Bos_taurus_miR-2285cp	TRUE	FALSE
bta-miR-2285cq_MIMAT0046688_Bos_taurus_miR-2285cq	FALSE	FALSE
bta-miR-2285cs_MIMAT0046693_Bos_taurus_miR-2285cs	TRUE	FALSE
bta-miR-2285ct_MIMAT0046695_Bos_taurus_miR-2285ct	FALSE	FALSE
bta-miR-2285cu_MIMAT0046698_Bos_taurus_miR-2285cu	FALSE	FALSE
bta-miR-2285cx_MIMAT0046704_Bos_taurus_miR-2285cx	FALSE	FALSE
bta-miR-2285cy_MIMAT0046705_Bos_taurus_miR-2285cy	TRUE	TRUE
bta-miR-2285cz_MIMAT0046706_Bos_taurus_miR-2285cz	FALSE	FALSE
bta-miR-2285d_MIMAT0011815_Bos_taurus_miR-2285d	FALSE	FALSE
bta-miR-2285da_MIMAT0046707_Bos_taurus_miR-2285da	TRUE	TRUE
bta-miR-2285dd_MIMAT0046712_Bos_taurus_miR-2285dd	TRUE	TRUE
bta-miR-2285de_MIMAT0046713_Bos_taurus_miR-2285de	FALSE	FALSE
bta-miR-2285df_MIMAT0046729_Bos_taurus_miR-2285df	FALSE	FALSE
bta-miR-2285dg_MIMAT0046736_Bos_taurus_miR-2285dg	FALSE	FALSE
bta-miR-2285dh_MIMAT0046745_Bos_taurus_miR-2285dh	FALSE	FALSE
bta-miR-2285di_MIMAT0046746_Bos_taurus_miR-2285di	FALSE	FALSE
bta-miR-2285dj_MIMAT0046747_Bos_taurus_miR-2285dj	FALSE	FALSE
bta-miR-2285dk_MIMAT0046749_Bos_taurus_miR-2285dk	FALSE	FALSE
bta-miR-2285h_MIMAT0024583_Bos_taurus_miR-2285h	FALSE	TRUE
bta-miR-2285i_MIMAT0024584_Bos_taurus_miR-2285i	TRUE	TRUE
bta-miR-2285l_MIMAT0024587_Bos_taurus_miR-2285l	TRUE	TRUE
bta-miR-2285p_MIMAT0025532_Bos_taurus_miR-2285p	TRUE	TRUE
bta-miR-2285q_MIMAT0025574_Bos_taurus_miR-2285q	TRUE	TRUE
bta-miR-2285r_MIMAT0025575_Bos_taurus_miR-2285r	TRUE	TRUE
bta-miR-2285s_MIMAT0025576_Bos_taurus_miR-2285s	FALSE	FALSE
bta-miR-2285t_MIMAT0025577_Bos_taurus_miR-2285t	TRUE	TRUE
bta-miR-2285v_MIMAT0025579_Bos_taurus_miR-2285v	FALSE	FALSE
bta-miR-2285w_MIMAT0029945_Bos_taurus_miR-2285w	FALSE	FALSE
bta-miR-2285x_MIMAT0029946_Bos_taurus_miR-2285x	FALSE	TRUE
bta-miR-2285y_MIMAT0029944_Bos_taurus_miR-2285y	FALSE	FALSE
bta-miR-2285z_MIMAT0029950_Bos_taurus_miR-2285z	FALSE	FALSE
bta-miR-2288_MIMAT0011795_Bos_taurus_miR-2288	FALSE	FALSE
bta-miR-2289_MIMAT0011796_Bos_taurus_miR-2289	FALSE	FALSE
bta-miR-2290_MIMAT0011798_Bos_taurus_miR-2290	FALSE	FALSE
bta-miR-2294_MIMAT0011802_Bos_taurus_miR-2294	FALSE	FALSE
bta-miR-2295_MIMAT0011803_Bos_taurus_miR-2295	FALSE	FALSE
bta-miR-2299-5p_MIMAT0011807_Bos_taurus_miR-2299-5p	TRUE	TRUE
bta-miR-2299-3p_MIMAT0011808_Bos_taurus_miR-2299-3p	TRUE	TRUE
bta-miR-22-5p_MIMAT0003826_Bos_taurus_miR-22-5p	TRUE	TRUE
bta-miR-22-3p_MIMAT0012536_Bos_taurus_miR-22-3p	TRUE	TRUE
bta-miR-2300a-5p_MIMAT0011809_Bos_taurus_miR-2300a-5p	FALSE	FALSE
bta-miR-2300b-3p_MIMAT0011810_Bos_taurus_miR-2300b-3p	FALSE	FALSE
bta-miR-2303_MIMAT0011814_Bos_taurus_miR-2303	FALSE	FALSE
bta-miR-2304_MIMAT0011816_Bos_taurus_miR-2304	FALSE	FALSE
bta-miR-2305_MIMAT0011817_Bos_taurus_miR-2305	FALSE	FALSE
bta-miR-2307_MIMAT0011819_Bos_taurus_miR-2307	FALSE	FALSE
bta-miR-2308_MIMAT0011820_Bos_taurus_miR-2308	TRUE	TRUE
bta-miR-2310_MIMAT0011822_Bos_taurus_miR-2310	TRUE	TRUE
bta-miR-2311_MIMAT0011826_Bos_taurus_miR-2311	FALSE	FALSE
bta-miR-2312_MIMAT0011828_Bos_taurus_miR-2312	FALSE	FALSE
bta-miR-2313-5p_MIMAT0011829_Bos_taurus_miR-2313-5p	FALSE	TRUE
bta-miR-2313-3p_MIMAT0011830_Bos_taurus_miR-2313-3p	FALSE	FALSE
bta-miR-2316_MIMAT0011837_Bos_taurus_miR-2316	FALSE	FALSE
bta-miR-2318_MIMAT0011841_Bos_taurus_miR-2318	FALSE	FALSE
bta-miR-2319a_MIMAT0011842_Bos_taurus_miR-2319a	FALSE	FALSE
bta-miR-2320-5p_MIMAT0011844_Bos_taurus_miR-2320-5p	TRUE	TRUE
bta-miR-2320-3p_MIMAT0011845_Bos_taurus_miR-2320-3p	FALSE	FALSE
bta-miR-2321_MIMAT0011848_Bos_taurus_miR-2321	FALSE	FALSE
bta-miR-2323_MIMAT0011852_Bos_taurus_miR-2323	FALSE	FALSE
bta-miR-2324_MIMAT0011853_Bos_taurus_miR-2324	FALSE	FALSE
bta-miR-2325a_MIMAT0011854_Bos_taurus_miR-2325a	FALSE	FALSE
bta-miR-2325c_MIMAT0011934_Bos_taurus_miR-2325c	FALSE	FALSE
bta-miR-2328-5p_MIMAT0011857_Bos_taurus_miR-2328-5p	FALSE	FALSE
bta-miR-2328-3p_MIMAT0011858_Bos_taurus_miR-2328-3p	FALSE	FALSE
bta-miR-2330-5p_MIMAT0011861_Bos_taurus_miR-2330-5p	FALSE	FALSE
bta-miR-2330-3p_MIMAT0011862_Bos_taurus_miR-2330-3p	FALSE	FALSE
bta-miR-2331-5p_MIMAT0011863_Bos_taurus_miR-2331-5p	FALSE	FALSE
bta-miR-2331-3p_MIMAT0011864_Bos_taurus_miR-2331-3p	FALSE	TRUE
bta-miR-2332_MIMAT0011865_Bos_taurus_miR-2332	TRUE	TRUE
bta-miR-2334_MIMAT0011867_Bos_taurus_miR-2334	FALSE	FALSE
bta-miR-2335_MIMAT0011868_Bos_taurus_miR-2335	FALSE	FALSE
bta-miR-2336_MIMAT0011869_Bos_taurus_miR-2336	FALSE	TRUE
bta-miR-2338_MIMAT0011872_Bos_taurus_miR-2338	FALSE	FALSE
bta-miR-2339_MIMAT0011873_Bos_taurus_miR-2339	FALSE	FALSE
bta-miR-2340_MIMAT0011875_Bos_taurus_miR-2340	TRUE	TRUE
bta-miR-2342_MIMAT0011877_Bos_taurus_miR-2342	FALSE	FALSE
bta-miR-2344_MIMAT0011879_Bos_taurus_miR-2344	FALSE	FALSE
bta-miR-2346_MIMAT0011881_Bos_taurus_miR-2346	TRUE	TRUE
bta-miR-2347_MIMAT0011882_Bos_taurus_miR-2347	FALSE	FALSE
bta-miR-2349_MIMAT0011884_Bos_taurus_miR-2349	FALSE	FALSE
bta-miR-2350_MIMAT0011886_Bos_taurus_miR-2350	FALSE	FALSE
bta-miR-2353_MIMAT0011889_Bos_taurus_miR-2353	FALSE	FALSE
bta-miR-2354_MIMAT0011890_Bos_taurus_miR-2354	FALSE	FALSE
bta-miR-2355-5p_MIMAT0011891_Bos_taurus_miR-2355-5p	FALSE	FALSE
bta-miR-2355-3p_MIMAT0011892_Bos_taurus_miR-2355-3p	TRUE	FALSE
bta-miR-2357_MIMAT0011894_Bos_taurus_miR-2357	FALSE	FALSE
bta-miR-2364_MIMAT0011902_Bos_taurus_miR-2364	FALSE	FALSE
bta-miR-2366_MIMAT0011904_Bos_taurus_miR-2366	FALSE	FALSE
bta-miR-2367-5p_MIMAT0011909_Bos_taurus_miR-2367-5p	FALSE	FALSE
bta-miR-2367-3p_MIMAT0011910_Bos_taurus_miR-2367-3p	FALSE	FALSE
bta-miR-2368-3p_MIMAT0011912_Bos_taurus_miR-2368-3p	FALSE	FALSE
bta-miR-2369_MIMAT0011913_Bos_taurus_miR-2369	FALSE	FALSE
bta-miR-2370-5p_MIMAT0011914_Bos_taurus_miR-2370-5p	FALSE	FALSE
bta-miR-2370-3p_MIMAT0011915_Bos_taurus_miR-2370-3p	FALSE	FALSE
bta-miR-2372_MIMAT0011917_Bos_taurus_miR-2372	FALSE	FALSE
bta-miR-2373-5p_MIMAT0011918_Bos_taurus_miR-2373-5p	FALSE	FALSE
bta-miR-2373-3p_MIMAT0011919_Bos_taurus_miR-2373-3p	FALSE	FALSE
bta-miR-2376_MIMAT0011922_Bos_taurus_miR-2376	FALSE	FALSE
bta-miR-2377_MIMAT0011923_Bos_taurus_miR-2377	FALSE	FALSE
bta-miR-2378_MIMAT0011924_Bos_taurus_miR-2378	FALSE	FALSE
bta-miR-2381_MIMAT0011929_Bos_taurus_miR-2381	FALSE	FALSE
bta-miR-2382-5p_MIMAT0011930_Bos_taurus_miR-2382-5p	FALSE	FALSE
bta-miR-2382-3p_MIMAT0011931_Bos_taurus_miR-2382-3p	FALSE	FALSE
bta-miR-2383_MIMAT0011932_Bos_taurus_miR-2383	FALSE	FALSE
bta-miR-2384_MIMAT0011933_Bos_taurus_miR-2384	FALSE	FALSE
bta-miR-2385-3p_MIMAT0011936_Bos_taurus_miR-2385-3p	FALSE	FALSE
bta-miR-2387_MIMAT0011939_Bos_taurus_miR-2387	TRUE	TRUE
bta-miR-2388-5p_MIMAT0011940_Bos_taurus_miR-2388-5p	FALSE	FALSE
bta-miR-2388-3p_MIMAT0011941_Bos_taurus_miR-2388-3p	FALSE	FALSE
bta-miR-2389_MIMAT0011942_Bos_taurus_miR-2389	FALSE	FALSE
bta-miR-2390_MIMAT0011943_Bos_taurus_miR-2390	FALSE	FALSE
bta-miR-2392_MIMAT0011945_Bos_taurus_miR-2392	FALSE	FALSE
bta-miR-2394_MIMAT0011947_Bos_taurus_miR-2394	FALSE	FALSE
bta-miR-2395_MIMAT0011948_Bos_taurus_miR-2395	FALSE	FALSE
bta-miR-2396_MIMAT0011949_Bos_taurus_miR-2396	FALSE	FALSE
bta-miR-2397-5p_MIMAT0011951_Bos_taurus_miR-2397-5p	FALSE	FALSE
bta-miR-2397-3p_MIMAT0011952_Bos_taurus_miR-2397-3p	TRUE	FALSE
bta-miR-2398_MIMAT0011953_Bos_taurus_miR-2398	FALSE	FALSE
bta-miR-2399-5p_MIMAT0011954_Bos_taurus_miR-2399-5p	TRUE	TRUE
bta-miR-2399-3p_MIMAT0011955_Bos_taurus_miR-2399-3p	FALSE	FALSE
bta-miR-23a_MIMAT0003827_Bos_taurus_miR-23a	TRUE	TRUE
bta-miR-24_MIMAT0009250_Bos_taurus_miR-24	TRUE	TRUE
bta-miR-2400_MIMAT0011956_Bos_taurus_miR-2400	FALSE	FALSE
bta-miR-2401_MIMAT0011958_Bos_taurus_miR-2401	FALSE	FALSE
bta-miR-2402_MIMAT0011959_Bos_taurus_miR-2402	FALSE	FALSE
bta-miR-2403_MIMAT0011960_Bos_taurus_miR-2403	TRUE	TRUE
bta-miR-2406_MIMAT0011964_Bos_taurus_miR-2406	FALSE	FALSE
bta-miR-2407_MIMAT0011965_Bos_taurus_miR-2407	FALSE	FALSE
bta-miR-2408_MIMAT0011966_Bos_taurus_miR-2408	TRUE	TRUE
bta-miR-2409_MIMAT0011967_Bos_taurus_miR-2409	FALSE	FALSE
bta-miR-2410_MIMAT0011968_Bos_taurus_miR-2410	FALSE	FALSE
bta-miR-2411-5p_MIMAT0011972_Bos_taurus_miR-2411-5p	TRUE	TRUE
bta-miR-2411-3p_MIMAT0011973_Bos_taurus_miR-2411-3p	TRUE	TRUE
bta-miR-2412_MIMAT0011974_Bos_taurus_miR-2412	FALSE	FALSE
bta-miR-2415-5p_MIMAT0011978_Bos_taurus_miR-2415-5p	FALSE	FALSE
bta-miR-2415-3p_MIMAT0011979_Bos_taurus_miR-2415-3p	FALSE	TRUE
bta-miR-2416_MIMAT0011980_Bos_taurus_miR-2416	FALSE	FALSE
bta-miR-2417_MIMAT0011981_Bos_taurus_miR-2417	FALSE	FALSE
bta-miR-2419-5p_MIMAT0011985_Bos_taurus_miR-2419-5p	TRUE	TRUE
bta-miR-2419-3p_MIMAT0011986_Bos_taurus_miR-2419-3p	TRUE	FALSE
bta-miR-2422_MIMAT0011989_Bos_taurus_miR-2422	TRUE	TRUE
bta-miR-2424_MIMAT0011993_Bos_taurus_miR-2424	FALSE	TRUE
bta-miR-2425-5p_MIMAT0011994_Bos_taurus_miR-2425-5p	FALSE	FALSE
bta-miR-2425-3p_MIMAT0011995_Bos_taurus_miR-2425-3p	FALSE	FALSE
bta-miR-2426_MIMAT0011996_Bos_taurus_miR-2426	FALSE	FALSE
bta-miR-2427_MIMAT0011997_Bos_taurus_miR-2427	FALSE	FALSE
bta-miR-2428_MIMAT0011998_Bos_taurus_miR-2428	FALSE	FALSE
bta-miR-2430_MIMAT0012000_Bos_taurus_miR-2430	FALSE	FALSE
bta-miR-2431-5p_MIMAT0012001_Bos_taurus_miR-2431-5p	TRUE	TRUE
bta-miR-2431-3p_MIMAT0012002_Bos_taurus_miR-2431-3p	TRUE	TRUE
bta-miR-2432_MIMAT0012004_Bos_taurus_miR-2432	FALSE	FALSE
bta-miR-2435_MIMAT0012007_Bos_taurus_miR-2435	FALSE	TRUE
bta-miR-2436-5p_MIMAT0012008_Bos_taurus_miR-2436-5p	FALSE	FALSE
bta-miR-2436-3p_MIMAT0012009_Bos_taurus_miR-2436-3p	FALSE	FALSE
bta-miR-2438_MIMAT0012012_Bos_taurus_miR-2438	FALSE	FALSE
bta-miR-2439-5p_MIMAT0012013_Bos_taurus_miR-2439-5p	FALSE	FALSE
bta-miR-2439-3p_MIMAT0012014_Bos_taurus_miR-2439-3p	FALSE	FALSE
bta-miR-2440_MIMAT0012015_Bos_taurus_miR-2440	FALSE	TRUE
bta-miR-2441_MIMAT0012016_Bos_taurus_miR-2441	FALSE	FALSE
bta-miR-2443_MIMAT0012018_Bos_taurus_miR-2443	FALSE	FALSE
bta-miR-2446_MIMAT0012023_Bos_taurus_miR-2446	FALSE	FALSE
bta-miR-2447_MIMAT0012024_Bos_taurus_miR-2447	TRUE	TRUE
bta-miR-2448-5p_MIMAT0012025_Bos_taurus_miR-2448-5p	FALSE	FALSE
bta-miR-2448-3p_MIMAT0012026_Bos_taurus_miR-2448-3p	TRUE	TRUE
bta-miR-2449_MIMAT0012027_Bos_taurus_miR-2449	FALSE	FALSE
bta-miR-2450a_MIMAT0012030_Bos_taurus_miR-2450a	FALSE	TRUE
bta-miR-2450b_MIMAT0012029_Bos_taurus_miR-2450b	FALSE	FALSE
bta-miR-2450c_MIMAT0012028_Bos_taurus_miR-2450c	FALSE	FALSE
bta-miR-2451_MIMAT0012031_Bos_taurus_miR-2451	FALSE	FALSE
bta-miR-2453_MIMAT0012034_Bos_taurus_miR-2453	FALSE	FALSE
bta-miR-2454-5p_MIMAT0012035_Bos_taurus_miR-2454-5p	FALSE	FALSE
bta-miR-2454-3p_MIMAT0012036_Bos_taurus_miR-2454-3p	TRUE	TRUE
bta-miR-2455_MIMAT0012037_Bos_taurus_miR-2455	FALSE	FALSE
bta-miR-2456_MIMAT0012041_Bos_taurus_miR-2456	FALSE	FALSE
bta-miR-2457_MIMAT0012042_Bos_taurus_miR-2457	FALSE	TRUE
bta-miR-2458_MIMAT0012043_Bos_taurus_miR-2458	FALSE	FALSE
bta-miR-2459_MIMAT0012044_Bos_taurus_miR-2459	FALSE	FALSE
bta-miR-2460_MIMAT0012045_Bos_taurus_miR-2460	FALSE	FALSE
bta-miR-2461-3p_MIMAT0012048_Bos_taurus_miR-2461-3p	FALSE	FALSE
bta-miR-2462_MIMAT0012049_Bos_taurus_miR-2462	FALSE	FALSE
bta-miR-2463_MIMAT0012050_Bos_taurus_miR-2463	FALSE	FALSE
bta-miR-2465_MIMAT0012053_Bos_taurus_miR-2465	FALSE	FALSE
bta-miR-2466-5p_MIMAT0012054_Bos_taurus_miR-2466-5p	FALSE	FALSE
bta-miR-2466-3p_MIMAT0012055_Bos_taurus_miR-2466-3p	FALSE	FALSE
bta-miR-2467-3p_MIMAT0012057_Bos_taurus_miR-2467-3p	FALSE	FALSE
bta-miR-2468_MIMAT0012058_Bos_taurus_miR-2468	FALSE	FALSE
bta-miR-2469_MIMAT0012059_Bos_taurus_miR-2469	FALSE	FALSE
bta-miR-2472_MIMAT0012063_Bos_taurus_miR-2472	FALSE	FALSE
bta-miR-2473_MIMAT0012064_Bos_taurus_miR-2473	FALSE	FALSE
bta-miR-2474_MIMAT0012065_Bos_taurus_miR-2474	FALSE	FALSE
bta-miR-2475_MIMAT0012066_Bos_taurus_miR-2475	FALSE	FALSE
bta-miR-2477_MIMAT0012069_Bos_taurus_miR-2477	FALSE	FALSE
bta-miR-2478_MIMAT0012070_Bos_taurus_miR-2478	TRUE	TRUE
bta-miR-2481_MIMAT0012073_Bos_taurus_miR-2481	FALSE	FALSE
bta-miR-2483-5p_MIMAT0012075_Bos_taurus_miR-2483-5p	FALSE	TRUE
bta-miR-2483-3p_MIMAT0012076_Bos_taurus_miR-2483-3p	FALSE	FALSE
bta-miR-2484_MIMAT0012077_Bos_taurus_miR-2484	TRUE	TRUE
bta-miR-2485_MIMAT0012079_Bos_taurus_miR-2485	FALSE	FALSE
bta-miR-25_MIMAT0003853_Bos_taurus_miR-25	TRUE	TRUE
bta-miR-26b_MIMAT0003531_Bos_taurus_miR-26b	TRUE	TRUE
bta-miR-27a-5p_MIMAT0012532_Bos_taurus_miR-27a-5p	FALSE	FALSE
bta-miR-27a-3p_MIMAT0003532_Bos_taurus_miR-27a-3p	TRUE	TRUE
bta-miR-27b_MIMAT0003546_Bos_taurus_miR-27b	TRUE	TRUE
bta-miR-2881_MIMAT0013839_Bos_taurus_miR-2881	FALSE	FALSE
bta-miR-2885_MIMAT0013843_Bos_taurus_miR-2885	FALSE	FALSE
bta-miR-28_MIMAT0009272_Bos_taurus_miR-28	TRUE	TRUE
bta-miR-2902_MIMAT0013860_Bos_taurus_miR-2902	FALSE	FALSE
bta-miR-2903_MIMAT0013861_Bos_taurus_miR-2903	FALSE	FALSE
bta-miR-296-5p_MIMAT0026918_Bos_taurus_miR-296-5p	TRUE	TRUE
bta-miR-296-3p_MIMAT0009273_Bos_taurus_miR-296-3p	TRUE	TRUE
bta-miR-299-2_MIMAT0046669_Bos_taurus_miR-299-2	TRUE	TRUE
bta-miR-299_MIMAT0009274_Bos_taurus_miR-299	TRUE	TRUE
bta-miR-29a_MIMAT0003518_Bos_taurus_miR-29a	TRUE	TRUE
bta-miR-29c_MIMAT0003829_Bos_taurus_miR-29c	TRUE	TRUE
bta-miR-29d-3p_MIMAT0009275_Bos_taurus_miR-29d-3p	TRUE	TRUE
bta-miR-29e_MIMAT0009953_Bos_taurus_miR-29e	FALSE	FALSE
bta-miR-301a_MIMAT0009276_Bos_taurus_miR-301a	TRUE	TRUE
bta-miR-301b_MIMAT0009277_Bos_taurus_miR-301b	FALSE	FALSE
bta-miR-302a_MIMAT0009278_Bos_taurus_miR-302a	FALSE	FALSE
bta-miR-302b_MIMAT0009280_Bos_taurus_miR-302b	FALSE	FALSE
bta-miR-302c_MIMAT0009281_Bos_taurus_miR-302c	FALSE	FALSE
bta-miR-3064_MIMAT0036974_Bos_taurus_miR-3064	FALSE	FALSE
bta-miR-3065_MIMAT0046741_Bos_taurus_miR-3065	FALSE	FALSE
bta-miR-30a-5p_MIMAT0003841_Bos_taurus_miR-30a-5p	TRUE	TRUE
bta-miR-30b-5p_MIMAT0003547_Bos_taurus_miR-30b-5p	TRUE	TRUE
bta-miR-30b-3p_MIMAT0012534_Bos_taurus_miR-30b-3p	TRUE	TRUE
bta-miR-30c_MIMAT0003850_Bos_taurus_miR-30c	TRUE	TRUE
bta-miR-30d_MIMAT0003533_Bos_taurus_miR-30d	TRUE	TRUE
bta-miR-30e-5p_MIMAT0003799_Bos_taurus_miR-30e-5p	TRUE	TRUE
bta-miR-30f_MIMAT0009282_Bos_taurus_miR-30f	TRUE	TRUE
bta-miR-3120_MIMAT0024572_Bos_taurus_miR-3120	FALSE	FALSE
bta-miR-3141_MIMAT0024573_Bos_taurus_miR-3141	FALSE	FALSE
bta-miR-3154_MIMAT0025529_Bos_taurus_miR-3154	FALSE	FALSE
bta-miR-31_MIMAT0003548_Bos_taurus_miR-31	TRUE	TRUE
bta-miR-320b_MIMAT0011991_Bos_taurus_miR-320b	FALSE	FALSE
bta-miR-323_MIMAT0009284_Bos_taurus_miR-323	TRUE	TRUE
bta-miR-323b-3p_MIMAT0040935_Bos_taurus_miR-323b-3p	TRUE	TRUE
bta-miR-324_MIMAT0009285_Bos_taurus_miR-324	TRUE	TRUE
bta-miR-326_MIMAT0009286_Bos_taurus_miR-326	TRUE	TRUE
bta-miR-328_MIMAT0009287_Bos_taurus_miR-328	TRUE	TRUE
bta-miR-329a_MIMAT0009288_Bos_taurus_miR-329a	TRUE	TRUE
bta-miR-329b_MIMAT0009289_Bos_taurus_miR-329b	FALSE	FALSE
bta-miR-32_MIMAT0009283_Bos_taurus_miR-32	TRUE	TRUE
bta-miR-330_MIMAT0009290_Bos_taurus_miR-330	TRUE	TRUE
bta-miR-331-5p_MIMAT0026716_Bos_taurus_miR-331-5p	TRUE	TRUE
bta-miR-331-3p_MIMAT0004339_Bos_taurus_miR-331-3p	TRUE	TRUE
bta-miR-335_MIMAT0009291_Bos_taurus_miR-335	TRUE	TRUE
bta-miR-338_MIMAT0009292_Bos_taurus_miR-338	TRUE	TRUE
bta-miR-339a_MIMAT0009293_Bos_taurus_miR-339a	TRUE	TRUE
bta-miR-33a_MIMAT0009294_Bos_taurus_miR-33a	TRUE	TRUE
bta-miR-33b_MIMAT0009295_Bos_taurus_miR-33b	TRUE	TRUE
bta-miR-340_MIMAT0009296_Bos_taurus_miR-340	TRUE	TRUE
bta-miR-342_MIMAT0003846_Bos_taurus_miR-342	TRUE	TRUE
bta-miR-3431_MIMAT0017394_Bos_taurus_miR-3431	TRUE	TRUE
bta-miR-3432b_MIMAT0036976_Bos_taurus_miR-3432b	TRUE	TRUE
bta-miR-345-5p_MIMAT0003800_Bos_taurus_miR-345-5p	TRUE	TRUE
bta-miR-345-3p_MIMAT0012535_Bos_taurus_miR-345-3p	TRUE	TRUE
bta-miR-346_MIMAT0009297_Bos_taurus_miR-346	FALSE	FALSE
bta-miR-34a_MIMAT0004340_Bos_taurus_miR-34a	TRUE	TRUE
bta-miR-34b_MIMAT0003549_Bos_taurus_miR-34b	FALSE	FALSE
bta-miR-34c_MIMAT0003854_Bos_taurus_miR-34c	TRUE	TRUE
bta-miR-3533_MIMAT0036975_Bos_taurus_miR-3533	FALSE	FALSE
bta-miR-3613a_MIMAT0024574_Bos_taurus_miR-3613a	TRUE	TRUE
bta-miR-361_MIMAT0003830_Bos_taurus_miR-361	TRUE	TRUE
bta-miR-362-5p_MIMAT0009298_Bos_taurus_miR-362-5p	TRUE	TRUE
bta-miR-362-3p_MIMAT0012548_Bos_taurus_miR-362-3p	TRUE	TRUE
bta-miR-363_MIMAT0003855_Bos_taurus_miR-363	TRUE	TRUE
bta-miR-365-5p_MIMAT0012539_Bos_taurus_miR-365-5p	FALSE	TRUE
bta-miR-3660_MIMAT0025555_Bos_taurus_miR-3660	FALSE	FALSE
bta-miR-367_MIMAT0009299_Bos_taurus_miR-367	FALSE	FALSE
bta-miR-369-5p_MIMAT0003801_Bos_taurus_miR-369-5p	TRUE	TRUE
bta-miR-369-3p_MIMAT0003802_Bos_taurus_miR-369-3p	TRUE	TRUE
bta-miR-370_MIMAT0009300_Bos_taurus_miR-370	TRUE	TRUE
bta-miR-374a_MIMAT0004342_Bos_taurus_miR-374a	TRUE	TRUE
bta-miR-374b_MIMAT0009302_Bos_taurus_miR-374b	TRUE	TRUE
bta-miR-374c_MIMAT0046394_Bos_taurus_miR-374c	FALSE	TRUE
bta-miR-375_MIMAT0009303_Bos_taurus_miR-375	TRUE	TRUE
bta-miR-376a_MIMAT0009946_Bos_taurus_miR-376a	TRUE	TRUE
bta-miR-376b_MIMAT0009945_Bos_taurus_miR-376b	TRUE	TRUE
bta-miR-376d_MIMAT0010199_Bos_taurus_miR-376d	TRUE	TRUE
bta-miR-376e_MIMAT0025543_Bos_taurus_miR-376e	TRUE	TRUE
bta-miR-377_MIMAT0009304_Bos_taurus_miR-377	TRUE	TRUE
bta-miR-378b_MIMAT0025535_Bos_taurus_miR-378b	TRUE	TRUE
bta-miR-378c_MIMAT0025551_Bos_taurus_miR-378c	TRUE	TRUE
bta-miR-378d_MIMAT0036972_Bos_taurus_miR-378d	TRUE	TRUE
bta-miR-379_MIMAT0009306_Bos_taurus_miR-379	TRUE	TRUE
bta-miR-380-5p_MIMAT0003803_Bos_taurus_miR-380-5p	TRUE	TRUE
bta-miR-380-3p_MIMAT0003804_Bos_taurus_miR-380-3p	TRUE	TRUE
bta-miR-381_MIMAT0009307_Bos_taurus_miR-381	TRUE	TRUE
bta-miR-382_MIMAT0009308_Bos_taurus_miR-382	TRUE	TRUE
bta-miR-383_MIMAT0009309_Bos_taurus_miR-383	TRUE	FALSE
bta-miR-3956_MIMAT0025544_Bos_taurus_miR-3956	TRUE	TRUE
bta-miR-3957_MIMAT0025548_Bos_taurus_miR-3957	TRUE	TRUE
bta-miR-409a_MIMAT0009310_Bos_taurus_miR-409a	TRUE	TRUE
bta-miR-410_MIMAT0009311_Bos_taurus_miR-410	TRUE	TRUE
bta-miR-411a_MIMAT0009312_Bos_taurus_miR-411a	TRUE	TRUE
bta-miR-411b_MIMAT0025541_Bos_taurus_miR-411b	TRUE	TRUE
bta-miR-411c-5p_MIMAT0025545_Bos_taurus_miR-411c-5p	TRUE	TRUE
bta-miR-411c-3p_MIMAT0025546_Bos_taurus_miR-411c-3p	TRUE	TRUE
bta-miR-412_MIMAT0009313_Bos_taurus_miR-412	TRUE	TRUE
bta-miR-421_MIMAT0009314_Bos_taurus_miR-421	TRUE	TRUE
bta-miR-423-5p_MIMAT0012537_Bos_taurus_miR-423-5p	TRUE	TRUE
bta-miR-423-3p_MIMAT0003831_Bos_taurus_miR-423-3p	TRUE	TRUE
bta-miR-424-5p_MIMAT0013593_Bos_taurus_miR-424-5p	TRUE	TRUE
bta-miR-424-3p_MIMAT0015304_Bos_taurus_miR-424-3p	TRUE	TRUE
bta-miR-425-5p_MIMAT0003832_Bos_taurus_miR-425-5p	TRUE	TRUE
bta-miR-425-3p_MIMAT0003833_Bos_taurus_miR-425-3p	TRUE	TRUE
bta-miR-429_MIMAT0009315_Bos_taurus_miR-429	TRUE	TRUE
bta-miR-431_MIMAT0009316_Bos_taurus_miR-431	TRUE	TRUE
bta-miR-432_MIMAT0009317_Bos_taurus_miR-432	TRUE	TRUE
bta-miR-433_MIMAT0009318_Bos_taurus_miR-433	TRUE	TRUE
bta-miR-4444_MIMAT0036978_Bos_taurus_miR-4444	FALSE	FALSE
bta-miR-4449_MIMAT0036973_Bos_taurus_miR-4449	FALSE	TRUE
bta-miR-449a_MIMAT0009320_Bos_taurus_miR-449a	TRUE	TRUE
bta-miR-449b_MIMAT0009321_Bos_taurus_miR-449b	FALSE	FALSE
bta-miR-449c_MIMAT0009322_Bos_taurus_miR-449c	FALSE	FALSE
bta-miR-449d_MIMAT0011962_Bos_taurus_miR-449d	FALSE	FALSE
bta-miR-450b_MIMAT0024576_Bos_taurus_miR-450b	TRUE	TRUE
bta-miR-451_MIMAT0009323_Bos_taurus_miR-451	TRUE	TRUE
bta-miR-4523_MIMAT0036971_Bos_taurus_miR-4523	FALSE	FALSE
bta-miR-452_MIMAT0009324_Bos_taurus_miR-452	TRUE	TRUE
bta-miR-454_MIMAT0009326_Bos_taurus_miR-454	TRUE	TRUE
bta-miR-455-5p_MIMAT0003835_Bos_taurus_miR-455-5p	TRUE	TRUE
bta-miR-455-3p_MIMAT0003836_Bos_taurus_miR-455-3p	TRUE	TRUE
bta-miR-4657_MIMAT0036970_Bos_taurus_miR-4657	FALSE	FALSE
bta-miR-4680_MIMAT0036979_Bos_taurus_miR-4680	FALSE	FALSE
bta-miR-483_MIMAT0009327_Bos_taurus_miR-483	TRUE	TRUE
bta-miR-484_MIMAT0003535_Bos_taurus_miR-484	TRUE	TRUE
bta-miR-485_MIMAT0009328_Bos_taurus_miR-485	TRUE	TRUE
bta-miR-486_MIMAT0009329_Bos_taurus_miR-486	TRUE	TRUE
bta-miR-487a_MIMAT0003805_Bos_taurus_miR-487a	TRUE	TRUE
bta-miR-487b_MIMAT0003847_Bos_taurus_miR-487b	TRUE	TRUE
bta-miR-488_MIMAT0009330_Bos_taurus_miR-488	TRUE	TRUE
bta-miR-490_MIMAT0009331_Bos_taurus_miR-490	FALSE	FALSE
bta-miR-491_MIMAT0009332_Bos_taurus_miR-491	TRUE	TRUE
bta-miR-493_MIMAT0009333_Bos_taurus_miR-493	TRUE	TRUE
bta-miR-494_MIMAT0009334_Bos_taurus_miR-494	TRUE	TRUE
bta-miR-495_MIMAT0009335_Bos_taurus_miR-495	TRUE	TRUE
bta-miR-496_MIMAT0009336_Bos_taurus_miR-496	TRUE	TRUE
bta-miR-497_MIMAT0004343_Bos_taurus_miR-497	TRUE	TRUE
bta-miR-499_MIMAT0003536_Bos_taurus_miR-499	TRUE	TRUE
bta-miR-500_MIMAT0009337_Bos_taurus_miR-500	TRUE	TRUE
bta-miR-502b_MIMAT0009339_Bos_taurus_miR-502b	TRUE	TRUE
bta-miR-503-5p_MIMAT0025557_Bos_taurus_miR-503-5p	TRUE	TRUE
bta-miR-503-3p_MIMAT0025558_Bos_taurus_miR-503-3p	TRUE	TRUE
bta-miR-504_MIMAT0009340_Bos_taurus_miR-504	TRUE	TRUE
bta-miR-505_MIMAT0009341_Bos_taurus_miR-505	TRUE	TRUE
bta-miR-507-3p_MIMAT0040915_Bos_taurus_miR-507-3p	TRUE	TRUE
bta-miR-507b_MIMAT0046744_Bos_taurus_miR-507b	TRUE	TRUE
bta-miR-532_MIMAT0003848_Bos_taurus_miR-532	TRUE	TRUE
bta-miR-539_MIMAT0009342_Bos_taurus_miR-539	TRUE	TRUE
bta-miR-541_MIMAT0009343_Bos_taurus_miR-541	TRUE	TRUE
bta-miR-542-5p_MIMAT0013594_Bos_taurus_miR-542-5p	TRUE	TRUE
bta-miR-543_MIMAT0009344_Bos_taurus_miR-543	TRUE	TRUE
bta-miR-544a_MIMAT0009346_Bos_taurus_miR-544a	TRUE	TRUE
bta-miR-545-5p_MIMAT0003806_Bos_taurus_miR-545-5p	TRUE	TRUE
bta-miR-545-3p_MIMAT0003807_Bos_taurus_miR-545-3p	FALSE	FALSE
bta-miR-551b_MIMAT0009348_Bos_taurus_miR-551b	FALSE	FALSE
bta-miR-574_MIMAT0024577_Bos_taurus_miR-574	TRUE	TRUE
bta-miR-582_MIMAT0009351_Bos_taurus_miR-582	TRUE	TRUE
bta-miR-592_MIMAT0009353_Bos_taurus_miR-592	TRUE	TRUE
bta-miR-6119-5p_MIMAT0024588_Bos_taurus_miR-6119-5p	TRUE	TRUE
bta-miR-6119-3p_MIMAT0024589_Bos_taurus_miR-6119-3p	TRUE	TRUE
bta-miR-6120-5p_MIMAT0024590_Bos_taurus_miR-6120-5p	FALSE	FALSE
bta-miR-6120-3p_MIMAT0024591_Bos_taurus_miR-6120-3p	TRUE	TRUE
bta-miR-6121-3p_MIMAT0024593_Bos_taurus_miR-6121-3p	FALSE	FALSE
bta-miR-6122-3p_MIMAT0024595_Bos_taurus_miR-6122-3p	FALSE	FALSE
bta-miR-6123_MIMAT0024596_Bos_taurus_miR-6123	TRUE	TRUE
bta-miR-628_MIMAT0009356_Bos_taurus_miR-628	TRUE	TRUE
bta-miR-6501_MIMAT0046685_Bos_taurus_miR-6501	FALSE	FALSE
bta-miR-6516_MIMAT0030443_Bos_taurus_miR-6516	TRUE	TRUE
bta-miR-6517_MIMAT0025528_Bos_taurus_miR-6517	TRUE	TRUE
bta-miR-6518_MIMAT0025536_Bos_taurus_miR-6518	FALSE	TRUE
bta-miR-6519_MIMAT0025537_Bos_taurus_miR-6519	TRUE	TRUE
bta-miR-6520_MIMAT0025538_Bos_taurus_miR-6520	FALSE	TRUE
bta-miR-6521_MIMAT0025539_Bos_taurus_miR-6521	FALSE	FALSE
bta-miR-6522_MIMAT0025540_Bos_taurus_miR-6522	TRUE	TRUE
bta-miR-6523a_MIMAT0025552_Bos_taurus_miR-6523a	TRUE	TRUE
bta-miR-6524_MIMAT0025553_Bos_taurus_miR-6524	TRUE	TRUE
bta-miR-6525_MIMAT0025554_Bos_taurus_miR-6525	TRUE	TRUE
bta-miR-6527_MIMAT0025561_Bos_taurus_miR-6527	FALSE	FALSE
bta-miR-6528_MIMAT0025562_Bos_taurus_miR-6528	FALSE	FALSE
bta-miR-6529a_MIMAT0025565_Bos_taurus_miR-6529a	TRUE	TRUE
bta-miR-652_MIMAT0024578_Bos_taurus_miR-652	TRUE	TRUE
bta-miR-6530_MIMAT0025566_Bos_taurus_miR-6530	FALSE	FALSE
bta-miR-6531_MIMAT0025567_Bos_taurus_miR-6531	FALSE	FALSE
bta-miR-6532_MIMAT0025568_Bos_taurus_miR-6532	FALSE	FALSE
bta-miR-6533_MIMAT0025569_Bos_taurus_miR-6533	FALSE	FALSE
bta-miR-6534_MIMAT0025570_Bos_taurus_miR-6534	FALSE	FALSE
bta-miR-6535_MIMAT0025571_Bos_taurus_miR-6535	FALSE	FALSE
bta-miR-653_MIMAT0009358_Bos_taurus_miR-653	FALSE	FALSE
bta-miR-654_MIMAT0009359_Bos_taurus_miR-654	TRUE	TRUE
bta-miR-655_MIMAT0009360_Bos_taurus_miR-655	TRUE	TRUE
bta-miR-656_MIMAT0009361_Bos_taurus_miR-656	TRUE	TRUE
bta-miR-658_MIMAT0009362_Bos_taurus_miR-658	FALSE	FALSE
bta-miR-660_MIMAT0004344_Bos_taurus_miR-660	TRUE	TRUE
bta-miR-664a_MIMAT0012078_Bos_taurus_miR-664a	FALSE	FALSE
bta-miR-664b_MIMAT0030438_Bos_taurus_miR-664b	TRUE	TRUE
bta-miR-665_MIMAT0009363_Bos_taurus_miR-665	TRUE	TRUE
bta-miR-668-3p_MIMAT0040936_Bos_taurus_miR-668-3p	TRUE	TRUE
bta-miR-6715_MIMAT0046369_Bos_taurus_miR-6715	FALSE	FALSE
bta-miR-671_MIMAT0009365_Bos_taurus_miR-671	FALSE	FALSE
bta-miR-6775_MIMAT0046673_Bos_taurus_miR-6775	FALSE	FALSE
bta-miR-677_MIMAT0012003_Bos_taurus_miR-677	FALSE	FALSE
bta-miR-708_MIMAT0009367_Bos_taurus_miR-708	TRUE	TRUE
bta-miR-7180_MIMAT0046626_Bos_taurus_miR-7180	TRUE	TRUE
bta-miR-744_MIMAT0009369_Bos_taurus_miR-744	TRUE	TRUE
bta-miR-758_MIMAT0009370_Bos_taurus_miR-758	TRUE	TRUE
bta-miR-760-5p_MIMAT0009372_Bos_taurus_miR-760-5p	FALSE	FALSE
bta-miR-760-3p_MIMAT0022951_Bos_taurus_miR-760-3p	TRUE	TRUE
bta-miR-761_MIMAT0009373_Bos_taurus_miR-761	FALSE	FALSE
bta-miR-767_MIMAT0009375_Bos_taurus_miR-767	TRUE	TRUE
bta-miR-769_MIMAT0009376_Bos_taurus_miR-769	TRUE	TRUE
bta-miR-7857-3p_MIMAT0040925_Bos_taurus_miR-7857-3p	TRUE	TRUE
bta-miR-7858_MIMAT0030433_Bos_taurus_miR-7858	FALSE	TRUE
bta-miR-7859_MIMAT0030434_Bos_taurus_miR-7859	TRUE	TRUE
bta-miR-7860_MIMAT0030439_Bos_taurus_miR-7860	TRUE	TRUE
bta-miR-7861_MIMAT0030441_Bos_taurus_miR-7861	FALSE	FALSE
bta-miR-7862_MIMAT0030442_Bos_taurus_miR-7862	TRUE	TRUE
bta-miR-7863_MIMAT0030445_Bos_taurus_miR-7863	FALSE	FALSE
bta-miR-7865_MIMAT0030450_Bos_taurus_miR-7865	FALSE	FALSE
bta-miR-8549_MIMAT0037488_Bos_taurus_miR-8549	FALSE	FALSE
bta-miR-8550_MIMAT0033821_Bos_taurus_miR-8550	FALSE	FALSE
bta-miR-873_MIMAT0009377_Bos_taurus_miR-873	FALSE	FALSE
bta-miR-874_MIMAT0009378_Bos_taurus_miR-874	TRUE	TRUE
bta-miR-876_MIMAT0009380_Bos_taurus_miR-876	FALSE	FALSE
bta-miR-877_MIMAT0009381_Bos_taurus_miR-877	TRUE	TRUE
bta-miR-885_MIMAT0009382_Bos_taurus_miR-885	TRUE	TRUE
bta-miR-92b_MIMAT0009384_Bos_taurus_miR-92b	TRUE	TRUE
bta-miR-935_MIMAT0009385_Bos_taurus_miR-935	FALSE	FALSE
bta-miR-93_MIMAT0003837_Bos_taurus_miR-93	TRUE	TRUE
bta-miR-940_MIMAT0009386_Bos_taurus_miR-940	FALSE	FALSE
bta-miR-95_MIMAT0009387_Bos_taurus_miR-95	TRUE	TRUE
bta-miR-96_MIMAT0009388_Bos_taurus_miR-96	TRUE	TRUE
bta-miR-9851_MIMAT0046371_Bos_taurus_miR-9851	TRUE	TRUE
bta-miR-98_MIMAT0003809_Bos_taurus_miR-98	TRUE	TRUE
bta-miR-99a-5p_MIMAT0003537_Bos_taurus_miR-99a-5p	TRUE	TRUE
bta-miR-99a-3p_MIMAT0012533_Bos_taurus_miR-99a-3p	TRUE	TRUE
bta-miR-99b_MIMAT0004345_Bos_taurus_miR-99b	TRUE	TRUE
