# Supplementary material for: MicroRNA breed and parent-of-origin effects provide insights into biological pathways differentiating cattle subspecies in fetal liver
Source: Front Genet. 2023 Dec 13;14:1329939. doi: 10.3389/fgene.2023.1329939 (PMC10757722; doi:10.3389/fgene.2023.1329939)
Supplement: Supplementary file 3 [file Table9.XLSX]

## Sheet: miRNAs - pathways
miRNA	Pathway
bta-miR-2419-3p	Leukocyte transendothelial migration
bta-miR-2419-3p	Adrenergic signaling in cardiomyocytes
bta-miR-2419-3p	Regulation of actin cytoskeleton
bta-miR-2419-3p	Insulin signaling pathway
bta-miR-2419-3p	Gastric acid secretion
bta-miR-2419-3p	Neurotrophin signaling pathway
bta-miR-2419-3p	Fc gamma R-mediated phagocytosis
bta-miR-2419-3p	Yersinia infection
bta-miR-2419-3p	Axon guidance
bta-miR-2419-3p	Thyroid hormone signaling pathway
bta-miR-2419-3p	Cell adhesion molecules
bta-miR-2419-3p	VEGF signaling pathway
bta-miR-2419-3p	Endocrine and other factor-regulated calcium reabsorption
bta-miR-2419-3p	Aldosterone-regulated sodium reabsorption
bta-miR-2419-3p	Bacterial invasion of epithelial cells
bta-miR-2419-3p	TNF signaling pathway
bta-miR-2419-3p	MAPK signaling pathway
bta-miR-2419-3p	Rap1 signaling pathway
bta-miR-2419-3p	Phototransduction
bta-miR-2419-3p	Carbohydrate digestion and absorption
bta-miR-2419-3p	Hepatitis B
bta-miR-2419-3p	GnRH signaling pathway
bta-miR-2419-3p	C-type lectin receptor signaling pathway
bta-miR-2419-3p	cGMP-PKG signaling pathway
bta-miR-2419-3p	Phosphatidylinositol signaling system
bta-miR-2419-3p	Growth hormone synthesis, secretion and action
bta-miR-2419-3p	Apelin signaling pathway
bta-miR-2419-3p	Phospholipase D signaling pathway
bta-miR-2419-3p	Insulin resistance
bta-miR-2419-3p	Amphetamine addiction
bta-miR-2419-3p	Endocytosis
bta-miR-2419-3p	Sphingolipid signaling pathway
bta-miR-2419-3p	Fc epsilon RI signaling pathway
bta-miR-2419-3p	Tight junction
bta-miR-2419-3p	Fatty acid biosynthesis
bta-miR-2419-3p	Chemokine signaling pathway
bta-miR-2419-3p	Lipid and atherosclerosis
bta-miR-2419-3p	Pancreatic secretion
bta-miR-2419-3p	AMPK signaling pathway
bta-miR-2285c	PPAR signaling pathway
bta-miR-2415-3p	MAPK signaling pathway
bta-miR-2415-3p	Endocrine resistance
bta-miR-2415-3p	Rap1 signaling pathway
bta-miR-2415-3p	Parathyroid hormone synthesis, secretion and action
bta-miR-2415-3p	GnRH signaling pathway
bta-miR-2415-3p	Vascular smooth muscle contraction
bta-miR-2415-3p	Melanogenesis
bta-miR-2415-3p	Cell adhesion molecules
bta-miR-2415-3p	Insulin secretion
bta-miR-2415-3p	Insulin signaling pathway
bta-miR-2415-3p	Oxytocin signaling pathway
bta-miR-2415-3p	Cholesterol metabolism
bta-miR-2415-3p	cGMP-PKG signaling pathway
bta-miR-2415-3p	Breast cancer
bta-miR-2415-3p	Axon guidance
bta-miR-2415-3p	Peroxisome
bta-miR-2415-3p	Synaptic vesicle cycle
bta-miR-2415-3p	Morphine addiction
bta-miR-2415-3p	Purine metabolism
bta-miR-2415-3p	Cholinergic synapse
bta-miR-2415-3p	Mannose type O-glycan biosynthesis
bta-miR-2415-3p	Other types of O-glycan biosynthesis
bta-miR-2415-3p	Calcium signaling pathway
bta-miR-2415-3p	Regulation of actin cytoskeleton
bta-miR-2415-3p	Human T-cell leukemia virus 1 infection
bta-miR-2415-3p	Dilated cardiomyopathy
bta-miR-2415-3p	Focal adhesion
bta-miR-2415-3p	mTOR signaling pathway
bta-miR-2415-3p	Neurotrophin signaling pathway
bta-miR-2415-3p	Gastric cancer
bta-miR-2415-3p	Salmonella infection
bta-miR-2415-3p	Aldosterone synthesis and secretion
bta-miR-2415-3p	Terpenoid backbone biosynthesis
bta-miR-2415-3p	Adrenergic signaling in cardiomyocytes
bta-miR-2415-3p	Glycerophospholipid metabolism
bta-miR-2415-3p	Gap junction
bta-miR-2415-3p	Human cytomegalovirus infection
bta-miR-2330-3p	Rap1 signaling pathway
bta-miR-2330-3p	Melanoma
bta-miR-2330-3p	Regulation of actin cytoskeleton
bta-miR-11990	Rap1 signaling pathway
bta-miR-11990	Regulation of actin cytoskeleton
bta-miR-11990	Axon guidance
bta-miR-11990	MAPK signaling pathway
bta-miR-11990	Ras signaling pathway
bta-miR-11990	Endocytosis
bta-miR-11990	Th17 cell differentiation
bta-miR-11990	Leukocyte transendothelial migration
bta-miR-11990	Phagosome
bta-miR-11990	Autophagy - animal
bta-miR-11990	Tight junction
bta-miR-11990	Vasopressin-regulated water reabsorption
bta-miR-11990	VEGF signaling pathway
bta-miR-11990	Apelin signaling pathway
bta-miR-11990	Focal adhesion
bta-miR-11990	Chemokine signaling pathway
bta-miR-11990	Signaling pathways regulating pluripotency of stem cells
bta-miR-11990	Neurotrophin signaling pathway
bta-miR-11990	Human T-cell leukemia virus 1 infection
bta-miR-11990	ErbB signaling pathway
bta-miR-11990	Bacterial invasion of epithelial cells
bta-miR-11990	Cushing syndrome
bta-miR-11990	Human cytomegalovirus infection
bta-miR-11990	Proteoglycans in cancer
bta-miR-11990	Cell adhesion molecules
bta-miR-11990	Fc gamma R-mediated phagocytosis
bta-miR-11990	EGFR tyrosine kinase inhibitor resistance
bta-miR-11990	Primary immunodeficiency
bta-miR-11990	Pancreatic cancer
bta-miR-11990	Chronic myeloid leukemia
bta-miR-11990	Yersinia infection
bta-miR-11990	Insulin signaling pathway
bta-miR-11990	Parathyroid hormone synthesis, secretion and action
bta-miR-11990	Hematopoietic cell lineage
bta-miR-11990	PI3K-Akt signaling pathway
bta-miR-11990	Notch signaling pathway
bta-miR-11990	Epstein-Barr virus infection
bta-miR-11990	Salmonella infection
bta-miR-11990	Glucagon signaling pathway
bta-miR-11990	Renal cell carcinoma
bta-miR-11990	Peroxisome
bta-miR-11990	Th1 and Th2 cell differentiation
bta-miR-11990	Choline metabolism in cancer
bta-miR-11990	SNARE interactions in vesicular transport
bta-miR-11990	Hepatitis B
bta-miR-11990	Oxytocin signaling pathway
bta-miR-11990	Acute myeloid leukemia
bta-miR-11990	Central carbon metabolism in cancer
bta-miR-11990	Aldosterone synthesis and secretion
bta-miR-11990	N-Glycan biosynthesis
bta-miR-11990	Fluid shear stress and atherosclerosis
bta-miR-11990	Morphine addiction
bta-miR-11990	Long-term potentiation
bta-miR-11990	Amphetamine addiction
bta-miR-11990	Thyroid hormone signaling pathway
bta-miR-11990	Bladder cancer
bta-miR-11990	Platelet activation
bta-miR-11990	Calcium signaling pathway
bta-miR-11990	Lipid and atherosclerosis
bta-miR-2284n	Signaling pathways regulating pluripotency of stem cells
bta-miR-2284n	Proteoglycans in cancer
bta-miR-2284n	Polycomb repressive complex
bta-miR-2284n	Regulation of actin cytoskeleton
bta-miR-2284n	Tight junction
bta-miR-2284n	Transcriptional misregulation in cancer
bta-miR-2284n	Rap1 signaling pathway
bta-miR-2284n	Hippo signaling pathway
bta-miR-2284n	Chemokine signaling pathway
bta-miR-2284n	Propanoate metabolism
bta-miR-2284n	Human cytomegalovirus infection
bta-miR-2284n	Bacterial invasion of epithelial cells
bta-miR-2284n	Leukocyte transendothelial migration
bta-miR-2284n	Protein processing in endoplasmic reticulum
bta-miR-2284n	Ras signaling pathway
bta-miR-2284n	Colorectal cancer
bta-miR-2284n	MAPK signaling pathway
bta-miR-2284n	Wnt signaling pathway
bta-miR-2284n	Central carbon metabolism in cancer
bta-miR-2284n	Mitophagy - animal
bta-miR-2284n	TGF-beta signaling pathway
bta-miR-2284n	Autophagy - animal
bta-miR-2284n	Renal cell carcinoma
bta-miR-2284n	Fluid shear stress and atherosclerosis
bta-miR-2284n	Axon guidance
bta-miR-2284n	Cell cycle
bta-miR-2284n	Nucleocytoplasmic transport
bta-miR-2284n	Kaposi sarcoma-associated herpesvirus infection
bta-miR-2285aj-5p	Polycomb repressive complex
bta-miR-2285aj-5p	Transcriptional misregulation in cancer
bta-miR-2285aj-5p	Mitophagy - animal
bta-miR-2285aj-5p	Parathyroid hormone synthesis, secretion and action
bta-miR-2285aj-5p	Proteoglycans in cancer
bta-miR-2285aj-5p	TGF-beta signaling pathway
bta-miR-2285aj-5p	Adherens junction
bta-miR-490	Endocytosis
bta-miR-490	Inositol phosphate metabolism
bta-miR-6518	ErbB signaling pathway
bta-miR-6518	Axon guidance
bta-miR-6518	VEGF signaling pathway
bta-miR-6518	Ras signaling pathway
bta-miR-6518	Synaptic vesicle cycle
bta-miR-6518	Neurotrophin signaling pathway
bta-miR-6518	Chemokine signaling pathway
bta-miR-6518	Acute myeloid leukemia
bta-miR-6518	EGFR tyrosine kinase inhibitor resistance
bta-miR-6518	Renal cell carcinoma
bta-miR-6518	Endocytosis
bta-miR-6518	Human cytomegalovirus infection
bta-miR-6518	Rheumatoid arthritis
bta-miR-6518	Insulin signaling pathway
bta-miR-6518	MAPK signaling pathway
bta-miR-6518	GABAergic synapse
bta-miR-6518	Fluid shear stress and atherosclerosis
bta-miR-6518	Glutamatergic synapse
bta-miR-6518	Gastric acid secretion
bta-miR-6518	Oxytocin signaling pathway
bta-miR-6518	Glioma
bta-miR-6518	Chronic myeloid leukemia
bta-miR-6518	Relaxin signaling pathway
bta-miR-6518	Focal adhesion
bta-miR-6518	Sphingolipid signaling pathway
bta-miR-6518	Dopaminergic synapse
bta-miR-6518	Circadian entrainment
bta-miR-6518	mTOR signaling pathway
bta-miR-6518	cGMP-PKG signaling pathway
bta-miR-6518	Endocrine and other factor-regulated calcium reabsorption
bta-miR-6518	Morphine addiction
bta-miR-6518	Cholinergic synapse
bta-miR-6518	Long-term depression
bta-miR-6518	Hepatocellular carcinoma
bta-miR-6518	Renin secretion
bta-miR-6518	Vascular smooth muscle contraction
bta-miR-6518	Collecting duct acid secretion
bta-miR-6518	Phosphatidylinositol signaling system
bta-miR-6518	Fc gamma R-mediated phagocytosis
bta-miR-6518	Inflammatory mediator regulation of TRP channels
bta-miR-6518	Insulin resistance
bta-miR-6518	Hedgehog signaling pathway
bta-miR-6518	Long-term potentiation
bta-miR-2397-3p	Fluid shear stress and atherosclerosis
bta-miR-2397-3p	Ras signaling pathway
bta-miR-2397-3p	MAPK signaling pathway
bta-miR-2397-3p	Rap1 signaling pathway
bta-miR-2397-3p	Regulation of actin cytoskeleton
bta-miR-2397-3p	Axon guidance
bta-miR-2397-3p	Th17 cell differentiation
bta-miR-2397-3p	Autophagy - animal
bta-miR-2397-3p	Human cytomegalovirus infection
bta-miR-2397-3p	ErbB signaling pathway
bta-miR-2397-3p	Insulin resistance
bta-miR-2397-3p	Thyroid hormone signaling pathway
bta-miR-2397-3p	Oxytocin signaling pathway
bta-miR-2397-3p	Glutathione metabolism
bta-miR-2397-3p	Apelin signaling pathway
bta-miR-2397-3p	Endocytosis
bta-miR-2397-3p	Biosynthesis of unsaturated fatty acids
bta-miR-2397-3p	Renal cell carcinoma
bta-miR-2397-3p	Human immunodeficiency virus 1 infection
bta-miR-2397-3p	Tight junction
bta-miR-2397-3p	Inositol phosphate metabolism
bta-miR-2397-3p	Choline metabolism in cancer
bta-miR-2397-3p	Insulin signaling pathway
bta-miR-2397-3p	EGFR tyrosine kinase inhibitor resistance
bta-miR-2397-3p	Aldosterone synthesis and secretion
bta-miR-2397-3p	Vascular smooth muscle contraction
bta-miR-2397-3p	Proteoglycans in cancer
bta-miR-2397-3p	mTOR signaling pathway
bta-miR-2397-3p	AGE-RAGE signaling pathway in diabetic complications
bta-miR-2397-3p	Prostate cancer
bta-miR-2397-3p	Adrenergic signaling in cardiomyocytes
bta-miR-2397-3p	Th1 and Th2 cell differentiation
bta-miR-2397-3p	Platinum drug resistance
bta-miR-2397-3p	PI3K-Akt signaling pathway
bta-miR-2397-3p	Neurotrophin signaling pathway
bta-miR-2397-3p	Synaptic vesicle cycle
bta-miR-2397-3p	Lysosome
bta-miR-2397-3p	Chemical carcinogenesis - receptor activation
bta-miR-2397-3p	Phosphatidylinositol signaling system
bta-miR-2397-3p	Bacterial invasion of epithelial cells
bta-miR-2397-3p	Pancreatic cancer
bta-miR-2397-3p	Gap junction
bta-miR-2397-3p	Salmonella infection
bta-miR-2397-3p	Chronic myeloid leukemia
bta-miR-2397-3p	Chemokine signaling pathway
bta-miR-2397-3p	Ubiquitin mediated proteolysis
bta-miR-2397-3p	Purine metabolism
bta-miR-2397-3p	Endocrine resistance
bta-miR-2397-3p	Hepatocellular carcinoma
bta-miR-2397-3p	Bladder cancer
bta-miR-2397-3p	Fatty acid metabolism
bta-miR-2397-3p	VEGF signaling pathway
bta-miR-2397-3p	Fatty acid elongation
bta-miR-2397-3p	AMPK signaling pathway
bta-miR-2397-3p	Melanogenesis
bta-miR-2397-3p	GABAergic synapse
bta-miR-2397-3p	Focal adhesion
bta-miR-2397-3p	Calcium signaling pathway
bta-miR-2397-3p	GnRH signaling pathway
bta-miR-2397-3p	Cushing syndrome
bta-miR-2397-3p	Colorectal cancer
bta-miR-2397-3p	cGMP-PKG signaling pathway
bta-miR-2397-3p	Mitophagy - animal
bta-miR-2397-3p	Wnt signaling pathway
bta-miR-2397-3p	Cell adhesion molecules
bta-miR-2397-3p	Acute myeloid leukemia
bta-miR-2397-3p	Mannose type O-glycan biosynthesis
bta-miR-2397-3p	Peroxisome
bta-miR-2397-3p	T cell receptor signaling pathway
bta-miR-2397-3p	Nucleotide metabolism
bta-miR-2397-3p	Adherens junction
bta-miR-2397-3p	Yersinia infection
bta-miR-2397-3p	B cell receptor signaling pathway
bta-miR-2397-3p	Inflammatory mediator regulation of TRP channels
bta-miR-2397-3p	Human T-cell leukemia virus 1 infection
bta-miR-2397-3p	Gastric acid secretion
bta-miR-2397-3p	Sphingolipid signaling pathway
bta-miR-2397-3p	Platelet activation
bta-miR-2397-3p	Polycomb repressive complex
bta-miR-2397-3p	Lipid and atherosclerosis
bta-miR-2397-3p	C-type lectin receptor signaling pathway
bta-miR-2397-3p	PD-L1 expression and PD-1 checkpoint pathway in cancer
bta-miR-2397-3p	Glioma
bta-miR-184	GABAergic synapse
bta-miR-184	Synaptic vesicle cycle
bta-miR-184	Vasopressin-regulated water reabsorption
bta-miR-184	Cushing syndrome
bta-miR-184	Cholinergic synapse
bta-miR-184	Insulin signaling pathway
bta-miR-184	Circadian entrainment
bta-miR-184	Gap junction
bta-miR-184	Dopaminergic synapse
bta-miR-184	Cocaine addiction
bta-miR-184	Phosphatidylinositol signaling system
bta-miR-184	Prostate cancer
bta-miR-184	Glutamatergic synapse
bta-miR-184	Chemical carcinogenesis - receptor activation
bta-miR-184	Melanogenesis
bta-miR-12003	Cushing syndrome
bta-miR-12003	Axon guidance
bta-miR-12003	Leishmaniasis
bta-miR-12003	Cell adhesion molecules
bta-miR-12003	Morphine addiction
bta-miR-2481	MAPK signaling pathway
bta-miR-677	MAPK signaling pathway
bta-miR-677	Tight junction
bta-miR-677	Proteoglycans in cancer
bta-miR-677	Inositol phosphate metabolism
bta-miR-677	Chemokine signaling pathway
bta-miR-677	Rap1 signaling pathway
bta-miR-677	Regulation of actin cytoskeleton
bta-miR-677	Fluid shear stress and atherosclerosis
bta-miR-677	Ras signaling pathway
bta-miR-677	TNF signaling pathway
bta-miR-677	Gap junction
bta-miR-677	Retrograde endocannabinoid signaling
bta-miR-677	Phospholipase D signaling pathway
bta-miR-677	Hematopoietic cell lineage
bta-miR-677	Human cytomegalovirus infection
bta-miR-677	Axon guidance
bta-miR-677	Phosphatidylinositol signaling system
bta-miR-677	Renal cell carcinoma
bta-miR-2355-3p	Kaposi sarcoma-associated herpesvirus infection
bta-miR-2355-3p	Calcium signaling pathway
bta-miR-2355-3p	Th17 cell differentiation
bta-miR-2355-3p	Hepatocellular carcinoma
bta-miR-2355-3p	Ras signaling pathway
bta-miR-2355-3p	Cell adhesion molecules
bta-miR-2355-3p	Cushing syndrome
bta-miR-2355-3p	Measles
bta-miR-2355-3p	MAPK signaling pathway
bta-miR-2355-3p	Pancreatic cancer
bta-miR-2355-3p	PI3K-Akt signaling pathway
bta-miR-2355-3p	Epstein-Barr virus infection
bta-miR-2355-3p	Fluid shear stress and atherosclerosis
bta-miR-2355-3p	Chemokine signaling pathway
bta-miR-2355-3p	Relaxin signaling pathway
bta-miR-2355-3p	Aldosterone synthesis and secretion
bta-miR-2355-3p	T cell receptor signaling pathway
bta-miR-2355-3p	Apelin signaling pathway
bta-miR-2355-3p	Human cytomegalovirus infection
bta-miR-2355-3p	Th1 and Th2 cell differentiation
bta-miR-2355-3p	Melanoma
bta-miR-2355-3p	Non-small cell lung cancer
bta-miR-2355-3p	Transcriptional misregulation in cancer
bta-miR-2355-3p	PD-L1 expression and PD-1 checkpoint pathway in cancer
bta-miR-2355-3p	Hepatitis B
bta-miR-2355-3p	Ether lipid metabolism
bta-miR-2355-3p	Primary immunodeficiency
bta-miR-2355-3p	AGE-RAGE signaling pathway in diabetic complications
bta-miR-2355-3p	Dopaminergic synapse
bta-miR-2355-3p	GABAergic synapse
bta-miR-2355-3p	Chronic myeloid leukemia
bta-miR-2355-3p	Glutamatergic synapse
bta-miR-2355-3p	Morphine addiction
bta-miR-2355-3p	Chagas disease
bta-miR-2355-3p	Gastric cancer
bta-miR-2355-3p	GnRH signaling pathway
bta-miR-2355-3p	Adrenergic signaling in cardiomyocytes
bta-miR-2355-3p	Hippo signaling pathway
bta-miR-2355-3p	Breast cancer
bta-miR-2355-3p	Human papillomavirus infection
bta-miR-2355-3p	Toxoplasmosis
bta-miR-2355-3p	Gastric acid secretion
bta-miR-2355-3p	Cholinergic synapse
bta-miR-2355-3p	Salmonella infection
bta-miR-2355-3p	Platelet activation
bta-miR-2355-3p	Basal cell carcinoma
bta-miR-2355-3p	Human T-cell leukemia virus 1 infection
bta-miR-2355-3p	Wnt signaling pathway
bta-miR-2355-3p	Vascular smooth muscle contraction
bta-miR-2355-3p	IL-17 signaling pathway
bta-miR-2355-3p	HIF-1 signaling pathway
bta-miR-2355-3p	VEGF signaling pathway
bta-miR-2355-3p	Viral protein interaction with cytokine and cytokine receptor
bta-miR-2355-3p	EGFR tyrosine kinase inhibitor resistance
bta-miR-2355-3p	Rap1 signaling pathway
bta-miR-383	Fluid shear stress and atherosclerosis
bta-miR-383	Hematopoietic cell lineage
bta-miR-1277	Leukocyte transendothelial migration
bta-miR-2285cp	Endocytosis
bta-miR-2285cp	Fluid shear stress and atherosclerosis
bta-miR-2285cp	Lipid and atherosclerosis
bta-miR-2285cp	MAPK signaling pathway
bta-miR-2285cp	Axon guidance
bta-miR-2285cp	Regulation of actin cytoskeleton
bta-miR-2285cp	Proteoglycans in cancer
bta-miR-2285cp	Wnt signaling pathway
bta-miR-2285cp	Rap1 signaling pathway
bta-miR-2285cp	Ras signaling pathway
bta-miR-365-5p	Th17 cell differentiation
bta-miR-365-5p	Adrenergic signaling in cardiomyocytes
bta-miR-365-5p	MAPK signaling pathway
bta-miR-365-5p	Leukocyte transendothelial migration
bta-miR-365-5p	Gastric acid secretion
bta-miR-365-5p	SNARE interactions in vesicular transport
bta-miR-365-5p	Cell adhesion molecules
bta-miR-365-5p	Dilated cardiomyopathy
bta-miR-365-5p	Amino sugar and nucleotide sugar metabolism
bta-miR-365-5p	Thyroid hormone signaling pathway
bta-miR-365-5p	Insulin resistance
bta-miR-365-5p	Hippo signaling pathway
bta-miR-211	MAPK signaling pathway
bta-miR-211	Parathyroid hormone synthesis, secretion and action
bta-miR-211	Morphine addiction
bta-miR-211	Relaxin signaling pathway
bta-miR-211	Insulin resistance
bta-miR-211	Adrenergic signaling in cardiomyocytes
bta-miR-211	Human T-cell leukemia virus 1 infection
bta-miR-211	Chemokine signaling pathway
bta-miR-211	GABAergic synapse
bta-miR-211	Hematopoietic cell lineage
bta-miR-211	PI3K-Akt signaling pathway
bta-miR-211	Ras signaling pathway
bta-miR-211	Dilated cardiomyopathy
bta-miR-211	NF-kappa B signaling pathway
bta-miR-211	TNF signaling pathway
bta-miR-211	Aldosterone synthesis and secretion
bta-miR-211	Hypertrophic cardiomyopathy
bta-miR-211	Human cytomegalovirus infection
bta-miR-211	Endocrine and other factor-regulated calcium reabsorption
bta-miR-211	Oxytocin signaling pathway
bta-miR-211	Gastric acid secretion
bta-miR-211	Longevity regulating pathway
bta-miR-211	Cortisol synthesis and secretion
bta-miR-211	Bile secretion
bta-miR-211	Dopaminergic synapse
bta-miR-211	Calcium signaling pathway
bta-miR-211	Arrhythmogenic right ventricular cardiomyopathy
bta-miR-211	Fatty acid metabolism
bta-miR-211	AGE-RAGE signaling pathway in diabetic complications
bta-miR-211	Rap1 signaling pathway
bta-miR-211	Fluid shear stress and atherosclerosis
bta-miR-211	Leishmaniasis
bta-miR-211	Hepatitis B
bta-miR-211	Thyroid hormone signaling pathway
bta-miR-211	cGMP-PKG signaling pathway
bta-miR-211	Circadian entrainment
bta-miR-211	Cushing syndrome
bta-miR-211	Viral protein interaction with cytokine and cytokine receptor
bta-miR-211	Melanogenesis
bta-miR-211	Estrogen signaling pathway
bta-miR-211	Amphetamine addiction
bta-miR-211	Thyroid hormone synthesis
bta-miR-211	Bacterial invasion of epithelial cells
bta-miR-211	AMPK signaling pathway
bta-miR-211	Human immunodeficiency virus 1 infection
bta-miR-211	Epstein-Barr virus infection
bta-miR-211	Glioma
bta-miR-211	Chronic myeloid leukemia
bta-miR-2285cx	Axon guidance
bta-miR-2285cx	Inositol phosphate metabolism
bta-miR-2285cx	Phosphatidylinositol signaling system
bta-miR-2285cx	Autophagy - animal
bta-miR-2285cx	Other types of O-glycan biosynthesis
bta-miR-2285cx	Proteoglycans in cancer
bta-miR-2285cx	Renal cell carcinoma
bta-miR-2285cx	AMPK signaling pathway
bta-miR-2285cx	Leukocyte transendothelial migration
bta-miR-2285cx	Alanine, aspartate and glutamate metabolism
bta-miR-2285cx	PI3K-Akt signaling pathway
bta-miR-190a	Tight junction
bta-miR-190a	Endocytosis
bta-miR-2440	Ras signaling pathway
bta-miR-2440	MAPK signaling pathway
bta-miR-2440	Calcium signaling pathway
bta-miR-2440	Regulation of actin cytoskeleton
bta-miR-2440	Phospholipase D signaling pathway
bta-miR-2440	Chemokine signaling pathway
bta-miR-2440	Pancreatic cancer
bta-miR-2440	Rap1 signaling pathway
bta-miR-2440	Prostate cancer
bta-miR-2440	Focal adhesion
bta-miR-2440	Th1 and Th2 cell differentiation
bta-miR-2440	Proteoglycans in cancer
bta-miR-2440	Th17 cell differentiation
bta-miR-2440	Bacterial invasion of epithelial cells
bta-miR-2440	Axon guidance
bta-miR-2440	Thyroid hormone signaling pathway
bta-miR-2440	Non-small cell lung cancer
bta-miR-2440	PI3K-Akt signaling pathway
bta-miR-2440	Central carbon metabolism in cancer
bta-miR-2440	Chronic myeloid leukemia
bta-miR-2440	PD-L1 expression and PD-1 checkpoint pathway in cancer
bta-miR-2440	Yersinia infection
bta-miR-2440	Renal cell carcinoma
bta-miR-2440	Colorectal cancer
bta-miR-2440	Melanoma
bta-miR-2440	Choline metabolism in cancer
bta-miR-2440	VEGF signaling pathway
bta-miR-2440	Oxytocin signaling pathway
bta-miR-2440	Gastric cancer
bta-miR-2440	T cell receptor signaling pathway
bta-miR-2440	Human cytomegalovirus infection
bta-miR-2440	GnRH signaling pathway
bta-miR-2440	Acute myeloid leukemia
bta-miR-2440	Hepatitis B
bta-miR-2440	Glucagon signaling pathway
bta-miR-2440	Vascular smooth muscle contraction
bta-miR-2440	Relaxin signaling pathway
bta-miR-2440	Glycerophospholipid metabolism
bta-miR-2440	Platelet activation
bta-miR-2440	EGFR tyrosine kinase inhibitor resistance
bta-miR-2440	Cell adhesion molecules
bta-miR-2440	Inositol phosphate metabolism
bta-miR-2440	Polycomb repressive complex
bta-miR-2440	Osteoclast differentiation
bta-miR-2440	Insulin signaling pathway
bta-miR-2440	Gap junction
bta-miR-2440	ErbB signaling pathway
bta-miR-2440	Peroxisome
bta-miR-2440	AGE-RAGE signaling pathway in diabetic complications
bta-miR-2440	Small cell lung cancer
bta-miR-2440	Glioma
bta-miR-2440	alpha-Linolenic acid metabolism
bta-miR-2440	Parathyroid hormone synthesis, secretion and action
bta-miR-2440	AMPK signaling pathway
bta-miR-2440	Epstein-Barr virus infection
bta-miR-2440	Phosphatidylinositol signaling system
bta-miR-2440	Estrogen signaling pathway
bta-miR-2440	Cell cycle
bta-miR-2440	Growth hormone synthesis, secretion and action
bta-miR-2440	Hematopoietic cell lineage
bta-miR-2440	Ubiquitin mediated proteolysis
bta-miR-2440	Breast cancer
bta-miR-2284d	Regulation of actin cytoskeleton
bta-miR-2284d	Biosynthesis of unsaturated fatty acids
bta-miR-2284d	Propanoate metabolism
bta-miR-2284d	Proteoglycans in cancer
bta-miR-2284d	Tight junction
bta-miR-2284d	Signaling pathways regulating pluripotency of stem cells
bta-miR-2284d	Transcriptional misregulation in cancer
bta-miR-2284d	Chemokine signaling pathway
bta-miR-2284d	Phosphatidylinositol signaling system
bta-miR-2284d	Endocytosis
bta-miR-2284d	MAPK signaling pathway
bta-miR-2284d	Bacterial invasion of epithelial cells
bta-miR-2284d	Fluid shear stress and atherosclerosis
bta-miR-2284d	Polycomb repressive complex
bta-miR-2284d	Adherens junction
bta-miR-2284d	Protein processing in endoplasmic reticulum
bta-miR-2284d	Rap1 signaling pathway
bta-miR-2284d	Inositol phosphate metabolism
bta-miR-2284d	TGF-beta signaling pathway
bta-miR-2284d	Hippo signaling pathway
bta-miR-2284d	Human cytomegalovirus infection
bta-miR-2284d	Leukocyte transendothelial migration
bta-miR-2284d	mRNA surveillance pathway
bta-miR-2284d	Fatty acid metabolism
bta-miR-2284d	Mitophagy - animal
bta-miR-2285cz	Tight junction
bta-miR-2285cz	Hippo signaling pathway
bta-miR-2285cz	Regulation of actin cytoskeleton
bta-miR-11998	AMPK signaling pathway
bta-miR-11998	Ras signaling pathway
bta-miR-4449	Axon guidance
bta-miR-4449	MAPK signaling pathway
bta-miR-4449	Calcium signaling pathway
bta-miR-4449	VEGF signaling pathway
bta-miR-4449	Gastric acid secretion
bta-miR-4449	Rap1 signaling pathway
bta-miR-4449	Ras signaling pathway
bta-miR-4449	GnRH signaling pathway
bta-miR-4449	Oxytocin signaling pathway
bta-miR-4449	Adrenergic signaling in cardiomyocytes
bta-miR-4449	Yersinia infection
bta-miR-4449	Human cytomegalovirus infection
bta-miR-4449	Regulation of actin cytoskeleton
bta-miR-4449	Oocyte meiosis
bta-miR-4449	Th17 cell differentiation
bta-miR-4449	Leukocyte transendothelial migration
bta-miR-4449	Aldosterone synthesis and secretion
bta-miR-4449	Fc gamma R-mediated phagocytosis
bta-miR-4449	Th1 and Th2 cell differentiation
bta-miR-4449	Choline metabolism in cancer
bta-miR-4449	Inflammatory mediator regulation of TRP channels
bta-miR-4449	Circadian entrainment
bta-miR-4449	Sphingolipid signaling pathway
bta-miR-4449	Melanogenesis
bta-miR-4449	Dopaminergic synapse
bta-miR-4449	Morphine addiction
bta-miR-4449	Endocytosis
bta-miR-4449	Other types of O-glycan biosynthesis
bta-miR-4449	Glutamatergic synapse
bta-miR-4449	Cholinergic synapse
bta-miR-4449	Glioma
bta-miR-4449	Apelin signaling pathway
bta-miR-4449	Amphetamine addiction
bta-miR-4449	Progesterone-mediated oocyte maturation
bta-miR-4449	Proteoglycans in cancer
bta-miR-4449	GABAergic synapse
bta-miR-4449	Cushing syndrome
bta-miR-4449	Adherens junction
bta-miR-4449	T cell receptor signaling pathway
bta-miR-4449	Glycerophospholipid metabolism
bta-miR-4449	Mucin type O-glycan biosynthesis
bta-miR-4449	Parathyroid hormone synthesis, secretion and action
bta-miR-4449	Phospholipase D signaling pathway
bta-miR-4449	Growth hormone synthesis, secretion and action
bta-miR-4449	Phototransduction
bta-miR-4449	Focal adhesion
bta-miR-2284c	Biosynthesis of unsaturated fatty acids
bta-miR-2284c	Signaling pathways regulating pluripotency of stem cells
bta-miR-2284c	Transcriptional misregulation in cancer
bta-miR-2284c	Phosphatidylinositol signaling system
bta-miR-2284c	Propanoate metabolism
bta-miR-2284c	Tight junction
bta-miR-2284c	Protein processing in endoplasmic reticulum
bta-miR-2284c	Polycomb repressive complex
bta-miR-2284c	Hippo signaling pathway
bta-miR-2284c	Inositol phosphate metabolism
bta-miR-2284c	Glucagon signaling pathway
bta-miR-2284c	Mitophagy - animal
bta-miR-2284c	Wnt signaling pathway
bta-miR-2284c	mRNA surveillance pathway
bta-miR-2284c	Adherens junction
bta-miR-2284c	Chemokine signaling pathway
bta-miR-2284c	Proteoglycans in cancer
bta-miR-2284c	Endocytosis
bta-miR-2284c	Fluid shear stress and atherosclerosis
bta-miR-2284c	AMPK signaling pathway
bta-miR-2284c	Cushing syndrome
bta-miR-2284c	TGF-beta signaling pathway
bta-miR-2284c	Regulation of actin cytoskeleton
bta-miR-2284c	Rap1 signaling pathway
bta-miR-2284c	cGMP-PKG signaling pathway
bta-miR-2284c	PPAR signaling pathway
bta-miR-2284c	Parathyroid hormone synthesis, secretion and action
bta-miR-2284c	Ubiquitin mediated proteolysis
bta-miR-2284c	Colorectal cancer
bta-miR-2284c	MAPK signaling pathway
bta-miR-2284c	Fatty acid metabolism
bta-miR-11985	Yersinia infection
bta-miR-11985	Platelet activation
bta-miR-11985	Oxytocin signaling pathway
bta-miR-11985	VEGF signaling pathway
bta-miR-11985	Rap1 signaling pathway
bta-miR-11985	Cushing syndrome
bta-miR-1301	Endocytosis
bta-miR-1301	Cell adhesion molecules
bta-miR-1301	Axon guidance
bta-miR-1301	Ras signaling pathway
bta-miR-1301	MAPK signaling pathway
bta-miR-1301	Fc gamma R-mediated phagocytosis
bta-miR-1301	Chemokine signaling pathway
bta-miR-1301	Synaptic vesicle cycle
bta-miR-1301	Rap1 signaling pathway
bta-miR-1301	Fatty acid metabolism
bta-miR-1301	Antigen processing and presentation
bta-miR-2313-5p	NF-kappa B signaling pathway
bta-miR-2313-5p	Human T-cell leukemia virus 1 infection
bta-miR-2313-5p	Leukocyte transendothelial migration
bta-miR-2313-5p	Cell adhesion molecules
bta-miR-2313-5p	Epstein-Barr virus infection
bta-miR-2313-5p	Endocytosis
bta-miR-2313-5p	Fc gamma R-mediated phagocytosis
bta-miR-2313-5p	Oxytocin signaling pathway
bta-miR-2313-5p	Inflammatory mediator regulation of TRP channels
bta-miR-2313-5p	Small cell lung cancer
bta-miR-2313-5p	Axon guidance
bta-miR-2313-5p	Kaposi sarcoma-associated herpesvirus infection
bta-miR-2313-5p	Phosphatidylinositol signaling system
bta-miR-2313-5p	Cellular senescence
bta-miR-2313-5p	Hematopoietic cell lineage
bta-miR-2316	Fc gamma R-mediated phagocytosis
bta-miR-2316	Mannose type O-glycan biosynthesis
bta-miR-2316	Nucleotide metabolism
bta-miR-2316	Oxytocin signaling pathway
bta-miR-2316	VEGF signaling pathway
bta-miR-2316	Circadian rhythm
bta-miR-2316	GnRH signaling pathway
bta-miR-2316	Axon guidance
bta-miR-2316	Endocytosis
bta-miR-2316	Glycerolipid metabolism
bta-miR-2316	Proteoglycans in cancer
bta-miR-2316	Phosphatidylinositol signaling system
bta-miR-2316	MAPK signaling pathway
bta-miR-2316	Vascular smooth muscle contraction
bta-miR-2316	Inositol phosphate metabolism
bta-miR-2316	Glycerophospholipid metabolism
bta-miR-2316	Calcium signaling pathway
bta-miR-11984	Growth hormone synthesis, secretion and action
bta-miR-11984	Relaxin signaling pathway
bta-miR-11984	Chronic myeloid leukemia
bta-miR-11984	Cell adhesion molecules
bta-miR-11984	Endocrine resistance
bta-miR-11984	Chagas disease
bta-miR-11984	Hepatitis B
bta-miR-11984	Cellular senescence
bta-miR-216b	Chemokine signaling pathway
bta-miR-216b	Autophagy - animal
bta-miR-216b	Acute myeloid leukemia
bta-miR-216b	Rap1 signaling pathway
bta-miR-216b	MAPK signaling pathway
bta-miR-216b	Ras signaling pathway
bta-miR-216b	Signaling pathways regulating pluripotency of stem cells
bta-miR-216b	Kaposi sarcoma-associated herpesvirus infection
bta-miR-216b	Human cytomegalovirus infection
bta-miR-216b	Peroxisome
bta-miR-216b	Oocyte meiosis
bta-miR-216b	Leukocyte transendothelial migration
bta-miR-216b	Mitophagy - animal
bta-miR-216b	Progesterone-mediated oocyte maturation
bta-miR-216b	Polycomb repressive complex
bta-miR-216b	Morphine addiction
bta-miR-216b	Lipid and atherosclerosis
bta-miR-216b	Relaxin signaling pathway
bta-miR-216b	Apelin signaling pathway
bta-miR-216b	Calcium signaling pathway
bta-miR-216b	Alcoholic liver disease
bta-miR-216b	T cell receptor signaling pathway
bta-miR-216b	Hepatitis B
bta-miR-216b	GABAergic synapse
bta-miR-216b	Cushing syndrome
bta-miR-216b	Tight junction
bta-miR-216b	Glycosylphosphatidylinositol (GPI)-anchor biosynthesis
bta-miR-216b	Legionellosis
bta-miR-216b	Neurotrophin signaling pathway
bta-miR-216b	Purine metabolism
bta-miR-216b	Cholinergic synapse
bta-miR-216b	Oxytocin signaling pathway
bta-miR-216b	Aldosterone synthesis and secretion
bta-miR-216b	Chemical carcinogenesis - receptor activation
bta-miR-216b	Fc gamma R-mediated phagocytosis
bta-miR-216b	Fc epsilon RI signaling pathway
bta-miR-2284b	Axon guidance

## Sheet: BIBI pathway counts
Pathway	MiRNAs that hit it	29
mapk_signaling_pathway	11	0.37931
rap1_signaling_pathway	11	0.37931
fluid_shear_stress_and_atherosclerosis	8	0.275862
tight_junction	8
cushing_syndrome	8
endocytosis	8
chemokine_signaling_pathway	8
hippo_signaling_pathway	7
regulation_of_actin_cytoskeleton	7
ras_signaling_pathway	6
polycomb_repressive_complex	5
gastric_acid_secretion	5
cell_adhesion_molecules	5
proteoglycans_in_cancer	5
inositol_phosphate_metabolism	5
human_cytomegalovirus_infection	5
hepatitis_b	5
axon_guidance	5
relaxin_signaling_pathway	5
morphine_addiction	5
cholinergic_synapse	4
cgmp_pkg_signaling_pathway	4
gnrh_signaling_pathway	4
oxytocin_signaling_pathway	4
parathyroid_hormone_synthesis__secretion_and_action	4
apelin_signaling_pathway	4
transcriptional_misregulation_in_cancer	4
calcium_signaling_pathway	4
aldosterone_synthesis_and_secretion	4
bacterial_invasion_of_epithelial_cells	4
phosphatidylinositol_signaling_system	4
ampk_signaling_pathway	4
mitophagy___animal	4
hematopoietic_cell_lineage	4
gabaergic_synapse	4
signaling_pathways_regulating_pluripotency_of_stem_cells	3
growth_hormone_synthesis__secretion_and_action	3
lipid_and_atherosclerosis	3
neurotrophin_signaling_pathway	3
fc_gamma_r_mediated_phagocytosis	3
adrenergic_signaling_in_cardiomyocytes	3
ppar_signaling_pathway	3
platelet_activation	3
fatty_acid_metabolism	3
chronic_myeloid_leukemia	3
wnt_signaling_pathway	3
vegf_signaling_pathway	3
adherens_junction	3
tnf_signaling_pathway	3
tgf_beta_signaling_pathway	3
insulin_resistance	3
pi3k_akt_signaling_pathway	3
leukocyte_transendothelial_migration	3
basal_cell_carcinoma	2
renal_cell_carcinoma	2
breast_cancer	2
kaposi_sarcoma_associated_herpesvirus_infection	2
progesterone_mediated_oocyte_maturation	2
t_cell_receptor_signaling_pathway	2
fc_epsilon_ri_signaling_pathway	2
insulin_signaling_pathway	2
biosynthesis_of_unsaturated_fatty_acids	2
phospholipase_d_signaling_pathway	2
protein_processing_in_endoplasmic_reticulum	2
mrna_surveillance_pathway	2
propanoate_metabolism	2
autophagy___animal	2
human_t_cell_leukemia_virus_1_infection	2
epstein_barr_virus_infection	2
dopaminergic_synapse	2
other_types_of_o_glycan_biosynthesis	2
yersinia_infection	2
amphetamine_addiction	2
circadian_entrainment	2
glutamatergic_synapse	2
viral_protein_interaction_with_cytokine_and_cytokine_receptor	2
gap_junction	2
endocrine_and_other_factor_regulated_calcium_reabsorption	2
thyroid_hormone_signaling_pathway	2
leishmaniasis	2
chagas_disease	2
age_rage_signaling_pathway_in_diabetic_complications	2
primary_immunodeficiency	1
retrograde_endocannabinoid_signaling	1
pd_l1_expression_and_pd_1_checkpoint_pathway_in_cancer	1
ether_lipid_metabolism	1
non_small_cell_lung_cancer	1
melanoma	1
th1_and_th2_cell_differentiation	1
pancreatic_cancer	1
measles	1
hepatocellular_carcinoma	1
gastric_cancer	1
salmonella_infection	1
human_papillomavirus_infection	1
toxoplasmosis	1
vascular_smooth_muscle_contraction	1
il_17_signaling_pathway	1
hif_1_signaling_pathway	1
egfr_tyrosine_kinase_inhibitor_resistance	1
notch_signaling_pathway	1
malaria	1
insulin_secretion	1
glucagon_signaling_pathway	1
ubiquitin_mediated_proteolysis	1
colorectal_cancer	1
erbb_signaling_pathway	1
inflammatory_mediator_regulation_of_trp_channels	1
th17_cell_differentiation	1
longevity_regulating_pathway	1
synaptic_vesicle_cycle	1
dilated_cardiomyopathy	1
cellular_senescence	1
acute_myeloid_leukemia	1
endocrine_resistance	1
glioma	1
peroxisome	1
oocyte_meiosis	1
human_immunodeficiency_virus_1_infection	1
thyroid_hormone_synthesis	1
estrogen_signaling_pathway	1
melanogenesis	1
alcoholic_liver_disease	1
glycosylphosphatidylinositol_(gpi)_anchor_biosynthesis	1
legionellosis	1
purine_metabolism	1
chemical_carcinogenesis___receptor_activation	1
aldosterone_regulated_sodium_reabsorption	1
phototransduction	1
carbohydrate_digestion_and_absorption	1
arrhythmogenic_right_ventricular_cardiomyopathy	1
c_type_lectin_receptor_signaling_pathway	1
sphingolipid_signaling_pathway	1
fatty_acid_biosynthesis	1
pancreatic_secretion	1
bile_secretion	1
cortisol_synthesis_and_secretion	1
hypertrophic_cardiomyopathy	1
nf_kappa_b_signaling_pathway	1
regulation_of_lipolysis_in_adipocytes	1

## Sheet: BTBT pathway counts
Pathway	MiRNAs that hit it	23
rap1_signaling_pathway	13	0.565217
axon_guidance	13	0.565217
mapk_signaling_pathway	12	0.521739
endocytosis	11
ras_signaling_pathway	11
oxytocin_signaling_pathway	9
regulation_of_actin_cytoskeleton	9
phosphatidylinositol_signaling_system	9
proteoglycans_in_cancer	9
leukocyte_transendothelial_migration	8
calcium_signaling_pathway	7
human_cytomegalovirus_infection	7
cell_adhesion_molecules	7
fc_gamma_r_mediated_phagocytosis	7
renal_cell_carcinoma	7
insulin_signaling_pathway	7
focal_adhesion	7
inositol_phosphate_metabolism	6
vascular_smooth_muscle_contraction	6
morphine_addiction	6
fluid_shear_stress_and_atherosclerosis	6
yersinia_infection	6
parathyroid_hormone_synthesis__secretion_and_action	6
ampk_signaling_pathway	6
chemokine_signaling_pathway	6
vegf_signaling_pathway	6
gnrh_signaling_pathway	5
age_rage_signaling_pathway_in_diabetic_complications	5
erbb_signaling_pathway	5
inflammatory_mediator_regulation_of_trp_channels	5
chronic_myeloid_leukemia	5
epstein_barr_virus_infection	5
th17_cell_differentiation	5
autophagy___animal	4
tight_junction	4
glycerophospholipid_metabolism	4
aldosterone_synthesis_and_secretion	4
platelet_activation	4
thyroid_hormone_signaling_pathway	4
th1_and_th2_cell_differentiation	4
sphingolipid_signaling_pathway	4
synaptic_vesicle_cycle	4
dopaminergic_synapse	4
choline_metabolism_in_cancer	4
human_t_cell_leukemia_virus_1_infection	4
circadian_entrainment	4
apelin_signaling_pathway	4
cholinergic_synapse	4
glucagon_signaling_pathway	4
salmonella_infection	4
cushing_syndrome	4
signaling_pathways_regulating_pluripotency_of_stem_cells	4
melanogenesis	4
t_cell_receptor_signaling_pathway	3
other_types_of_o_glycan_biosynthesis	3
endocrine_and_other_factor_regulated_calcium_reabsorption	3
phospholipase_d_signaling_pathway	3
tnf_signaling_pathway	3
gap_junction	3
relaxin_signaling_pathway	3
gabaergic_synapse	3
cgmp_pkg_signaling_pathway	3
hif_1_signaling_pathway	3
terpenoid_backbone_biosynthesis	3
glutamatergic_synapse	3
glioma	3
small_cell_lung_cancer	3
transcriptional_misregulation_in_cancer	3
colorectal_cancer	3
prostate_cancer	3
kaposi_sarcoma_associated_herpesvirus_infection	3
egfr_tyrosine_kinase_inhibitor_resistance	3
central_carbon_metabolism_in_cancer	3
hepatitis_b	3
hematopoietic_cell_lineage	3
pancreatic_cancer	3
acute_myeloid_leukemia	3
bacterial_invasion_of_epithelial_cells	3
neurotrophin_signaling_pathway	3
vasopressin_regulated_water_reabsorption	3
peroxisome	3
pi3k_akt_signaling_pathway	3
long_term_potentiation	3
adrenergic_signaling_in_cardiomyocytes	3
lipid_and_atherosclerosis	3
oocyte_meiosis	2
cysteine_and_methionine_metabolism	2
cell_cycle	2
growth_hormone_synthesis__secretion_and_action	2
ubiquitin_mediated_proteolysis	2
breast_cancer	2
nod_like_receptor_signaling_pathway	2
cellular_senescence	2
purine_metabolism	2
wnt_signaling_pathway	2
insulin_resistance	2
rna_degradation	2
foxo_signaling_pathway	2
mtor_signaling_pathway	2
nf_kappa_b_signaling_pathway	2
adherens_junction	2
hippo_signaling_pathway	2
gastric_acid_secretion	2
fatty_acid_metabolism	2
phagosome	2
alpha_linolenic_acid_metabolism	2
hepatocellular_carcinoma	2
ppar_signaling_pathway	2
mannose_type_o_glycan_biosynthesis	2
tgf_beta_signaling_pathway	2
amphetamine_addiction	2
circadian_rhythm	2
endocrine_resistance	2
platinum_drug_resistance	2
bladder_cancer	2
melanoma	2
leishmaniasis	2
snare_interactions_in_vesicular_transport	2
gastric_cancer	2
polycomb_repressive_complex	2
il_17_signaling_pathway	2
biosynthesis_of_unsaturated_fatty_acids	1
alcoholic_liver_disease	1
carbon_metabolism	1
valine__leucine_and_isoleucine_degradation	1
phototransduction	1
mucin_type_o_glycan_biosynthesis	1
notch_signaling_pathway	1
c_type_lectin_receptor_signaling_pathway	1
adipocytokine_signaling_pathway	1
propanoate_metabolism	1
progesterone_mediated_oocyte_maturation	1
starch_and_sucrose_metabolism	1
thyroid_cancer	1
intestinal_immune_network_for_iga_production	1
homologous_recombination	1
glyoxylate_and_dicarboxylate_metabolism	1
longevity_regulating_pathway___multiple_species	1
nucleocytoplasmic_transport	1
aldosterone_regulated_sodium_reabsorption	1
human_immunodeficiency_virus_1_infection	1
long_term_depression	1
hypertrophic_cardiomyopathy	1
dilated_cardiomyopathy	1
estrogen_signaling_pathway	1
pd_l1_expression_and_pd_1_checkpoint_pathway_in_cancer	1
non_small_cell_lung_cancer	1
viral_myocarditis	1
retrograde_endocannabinoid_signaling	1
primary_immunodeficiency	1
glycerolipid_metabolism	1
insulin_secretion	1
cholesterol_metabolism	1
nucleotide_metabolism	1
mitophagy___animal	1
hedgehog_signaling_pathway	1
cocaine_addiction	1
p53_signaling_pathway	1
chemical_carcinogenesis___receptor_activation	1
alanine__aspartate_and_glutamate_metabolism	1
rheumatoid_arthritis	1
antigen_processing_and_presentation	1
osteoclast_differentiation	1
renin_secretion	1
collecting_duct_acid_secretion	1
n_glycan_biosynthesis	1
arginine_and_proline_metabolism	1

## Sheet: BI maternal counts
Pathway	MiRNAs that hit it	33
rap1_signaling_pathway	16	0.484848
mapk_signaling_pathway	16	0.484848
tight_junction	14	0.424242
ras_signaling_pathway	14
regulation_of_actin_cytoskeleton	13
hippo_signaling_pathway	13
endocytosis	12
chemokine_signaling_pathway	11
fluid_shear_stress_and_atherosclerosis	10
axon_guidance	10
cushing_syndrome	9
proteoglycans_in_cancer	9
insulin_resistance	9
renal_cell_carcinoma	9
inositol_phosphate_metabolism	8
ampk_signaling_pathway	8
human_cytomegalovirus_infection	8
transcriptional_misregulation_in_cancer	7
bacterial_invasion_of_epithelial_cells	7
wnt_signaling_pathway	7
calcium_signaling_pathway	7
thyroid_hormone_signaling_pathway	7
insulin_signaling_pathway	7
autophagy___animal	7
cell_adhesion_molecules	7
gastric_acid_secretion	6
polycomb_repressive_complex	6
fc_gamma_r_mediated_phagocytosis	6
leukocyte_transendothelial_migration	6
phosphatidylinositol_signaling_system	6
breast_cancer	6
cgmp_pkg_signaling_pathway	6
aldosterone_synthesis_and_secretion	6
age_rage_signaling_pathway_in_diabetic_complications	5
pi3k_akt_signaling_pathway	5
hematopoietic_cell_lineage	5
oxytocin_signaling_pathway	5
hepatitis_b	5
neurotrophin_signaling_pathway	5
non_small_cell_lung_cancer	5
morphine_addiction	5
prostate_cancer	5
gnrh_signaling_pathway	5
platelet_activation	5
gastric_cancer	5
relaxin_signaling_pathway	5
chronic_myeloid_leukemia	5
parathyroid_hormone_synthesis__secretion_and_action	5
cholinergic_synapse	5
signaling_pathways_regulating_pluripotency_of_stem_cells	5
basal_cell_carcinoma	5
central_carbon_metabolism_in_cancer	5
erbb_signaling_pathway	5
hif_1_signaling_pathway	4
th17_cell_differentiation	4
melanoma	4
mitophagy___animal	4
ppar_signaling_pathway	4
focal_adhesion	4
egfr_tyrosine_kinase_inhibitor_resistance	4
fatty_acid_metabolism	4
human_papillomavirus_infection	4
gabaergic_synapse	4
adrenergic_signaling_in_cardiomyocytes	4
kaposi_sarcoma_associated_herpesvirus_infection	4
progesterone_mediated_oocyte_maturation	4
glioma	4
other_types_of_o_glycan_biosynthesis	4
growth_hormone_synthesis__secretion_and_action	4
hepatocellular_carcinoma	4
ether_lipid_metabolism	3
acute_myeloid_leukemia	3
human_immunodeficiency_virus_1_infection	3
pd_l1_expression_and_pd_1_checkpoint_pathway_in_cancer	3
human_t_cell_leukemia_virus_1_infection	3
vegf_signaling_pathway	3
choline_metabolism_in_cancer	3
ubiquitin_mediated_proteolysis	3
chagas_disease	3
biosynthesis_of_unsaturated_fatty_acids	3
cellular_senescence	3
apelin_signaling_pathway	3
pancreatic_cancer	3
colorectal_cancer	3
longevity_regulating_pathway	3
dopaminergic_synapse	3
cell_cycle	3
tgf_beta_signaling_pathway	3
salmonella_infection	3
endocrine_resistance	3
melanogenesis	3
epstein_barr_virus_infection	3
mtor_signaling_pathway	2
gap_junction	2
inflammatory_mediator_regulation_of_trp_channels	2
lipid_and_atherosclerosis	2
sphingolipid_signaling_pathway	2
measles	2
notch_signaling_pathway	2
retrograde_endocannabinoid_signaling	2
adherens_junction	2
endometrial_cancer	2
vascular_smooth_muscle_contraction	2
regulation_of_lipolysis_in_adipocytes	2
glycerophospholipid_metabolism	2
synaptic_vesicle_cycle	2
hepatitis_c	2
th1_and_th2_cell_differentiation	2
dilated_cardiomyopathy	2
propanoate_metabolism	2
bladder_cancer	2
leishmaniasis	2
glutamatergic_synapse	2
circadian_entrainment	2
viral_protein_interaction_with_cytokine_and_cytokine_receptor	2
estrogen_signaling_pathway	2
protein_processing_in_endoplasmic_reticulum	2
hypertrophic_cardiomyopathy	2
primary_immunodeficiency	2
cortisol_synthesis_and_secretion	2
nf_kappa_b_signaling_pathway	2
tnf_signaling_pathway	2
arrhythmogenic_right_ventricular_cardiomyopathy	2
t_cell_receptor_signaling_pathway	2
endocrine_and_other_factor_regulated_calcium_reabsorption	1
toxoplasmosis	1
il_17_signaling_pathway	1
alcoholic_liver_disease	1
fc_epsilon_ri_signaling_pathway	1
fatty_acid_elongation	1
mannose_type_o_glycan_biosynthesis	1
toll_like_receptor_signaling_pathway	1
malaria	1
long_term_depression	1
insulin_secretion	1
glucagon_signaling_pathway	1
mrna_surveillance_pathway	1
c_type_lectin_receptor_signaling_pathway	1
peroxisome	1
hedgehog_signaling_pathway	1
type_ii_diabetes_mellitus	1
glyoxylate_and_dicarboxylate_metabolism	1
renin_secretion	1
fructose_and_mannose_metabolism	1
snare_interactions_in_vesicular_transport	1
amino_sugar_and_nucleotide_sugar_metabolism	1
pancreatic_secretion	1
aldosterone_regulated_sodium_reabsorption	1
phospholipase_d_signaling_pathway	1
vasopressin_regulated_water_reabsorption	1
thyroid_hormone_synthesis	1
bile_secretion	1
prolactin_signaling_pathway	1
amphetamine_addiction	1
phagosome	1
yersinia_infection	1
alpha_linolenic_acid_metabolism	1
terpenoid_backbone_biosynthesis	1
nucleocytoplasmic_transport	1
hippo_signaling_pathway___multiple_species	1

## Sheet: BT materanl counts
Pathway	MiRNAs that hit it	15
axon_guidance	8	0.533333
rap1_signaling_pathway	8	0.533333
mapk_signaling_pathway	7	0.466667
regulation_of_actin_cytoskeleton	7
ras_signaling_pathway	7
oxytocin_signaling_pathway	6
proteoglycans_in_cancer	6
ampk_signaling_pathway	6
human_cytomegalovirus_infection	5
calcium_signaling_pathway	5
leukocyte_transendothelial_migration	5
phosphatidylinositol_signaling_system	5
cell_adhesion_molecules	5
gnrh_signaling_pathway	4
inositol_phosphate_metabolism	4
thyroid_hormone_signaling_pathway	4
insulin_signaling_pathway	4
renal_cell_carcinoma	4
endocytosis	4
human_t_cell_leukemia_virus_1_infection	4
colorectal_cancer	4
focal_adhesion	4
choline_metabolism_in_cancer	4
yersinia_infection	4
inflammatory_mediator_regulation_of_trp_channels	4
vascular_smooth_muscle_contraction	3
pi3k_akt_signaling_pathway	3
gap_junction	3
terpenoid_backbone_biosynthesis	3
purine_metabolism	3
salmonella_infection	3
prostate_cancer	3
fluid_shear_stress_and_atherosclerosis	3
polycomb_repressive_complex	3
peroxisome	3
small_cell_lung_cancer	3
age_rage_signaling_pathway_in_diabetic_complications	3
ubiquitin_mediated_proteolysis	3
chemokine_signaling_pathway	3
glucagon_signaling_pathway	3
chronic_myeloid_leukemia	3
epstein_barr_virus_infection	3
th1_and_th2_cell_differentiation	3
melanogenesis	3
sphingolipid_signaling_pathway	3
aldosterone_synthesis_and_secretion	3
apelin_signaling_pathway	3
th17_cell_differentiation	3
adherens_junction	3
t_cell_receptor_signaling_pathway	3
vegf_signaling_pathway	3
other_types_of_o_glycan_biosynthesis	3
glycerophospholipid_metabolism	3
morphine_addiction	3
glioma	3
parathyroid_hormone_synthesis__secretion_and_action	3
adrenergic_signaling_in_cardiomyocytes	3
autophagy___animal	2
growth_hormone_synthesis__secretion_and_action	2
phospholipase_d_signaling_pathway	2
platelet_activation	2
cellular_senescence	2
bladder_cancer	2
erbb_signaling_pathway	2
human_immunodeficiency_virus_1_infection	2
pd_l1_expression_and_pd_1_checkpoint_pathway_in_cancer	2
fc_gamma_r_mediated_phagocytosis	2
egfr_tyrosine_kinase_inhibitor_resistance	2
mtor_signaling_pathway	2
kaposi_sarcoma_associated_herpesvirus_infection	2
neurotrophin_signaling_pathway	2
synaptic_vesicle_cycle	2
gastric_acid_secretion	2
mannose_type_o_glycan_biosynthesis	2
bacterial_invasion_of_epithelial_cells	2
pancreatic_cancer	2
oocyte_meiosis	2
endocrine_resistance	2
acute_myeloid_leukemia	2
fatty_acid_metabolism	2
hepatitis_b	2
ppar_signaling_pathway	2
mitophagy___animal	2
tnf_signaling_pathway	2
tight_junction	2
cell_cycle	2
transcriptional_misregulation_in_cancer	2
cushing_syndrome	2
biosynthesis_of_unsaturated_fatty_acids	2
lipid_and_atherosclerosis	2
gabaergic_synapse	2
hematopoietic_cell_lineage	2
cholinergic_synapse	2
central_carbon_metabolism_in_cancer	2
wnt_signaling_pathway	2
nf_kappa_b_signaling_pathway	2
cgmp_pkg_signaling_pathway	2
gastric_cancer	2
c_type_lectin_receptor_signaling_pathway	2
insulin_resistance	2
breast_cancer	2
platinum_drug_resistance	2
melanoma	1
alpha_linolenic_acid_metabolism	1
osteoclast_differentiation	1
insulin_secretion	1
retrograde_endocannabinoid_signaling	1
nod_like_receptor_signaling_pathway	1
relaxin_signaling_pathway	1
endocrine_and_other_factor_regulated_calcium_reabsorption	1
cholesterol_metabolism	1
hif_1_signaling_pathway	1
non_small_cell_lung_cancer	1
snare_interactions_in_vesicular_transport	1
alanine__aspartate_and_glutamate_metabolism	1
leishmaniasis	1
viral_myocarditis	1
b_cell_receptor_signaling_pathway	1
dilated_cardiomyopathy	1
nucleotide_metabolism	1
longevity_regulating_pathway___multiple_species	1
fatty_acid_elongation	1
hepatocellular_carcinoma	1
phototransduction	1
mucin_type_o_glycan_biosynthesis	1
tgf_beta_signaling_pathway	1
carbon_metabolism	1
alcoholic_liver_disease	1
progesterone_mediated_oocyte_maturation	1
amphetamine_addiction	1
valine__leucine_and_isoleucine_degradation	1
hippo_signaling_pathway	1
foxo_signaling_pathway	1
rna_degradation	1
glutamatergic_synapse	1
signaling_pathways_regulating_pluripotency_of_stem_cells	1
adipocytokine_signaling_pathway	1
propanoate_metabolism	1
starch_and_sucrose_metabolism	1
thyroid_cancer	1
cysteine_and_methionine_metabolism	1
dopaminergic_synapse	1
homologous_recombination	1
glyoxylate_and_dicarboxylate_metabolism	1
long_term_potentiation	1
circadian_rhythm	1
glutathione_metabolism	1
circadian_entrainment	1
lysosome	1
chemical_carcinogenesis___receptor_activation	1
estrogen_signaling_pathway	1

## Sheet: BI paternal counts
Pathway	MiRNAs that hit it	17
rap1_signaling_pathway	8	0.470588
mapk_signaling_pathway	7	0.411765
cushing_syndrome	6	0.352941
fluid_shear_stress_and_atherosclerosis	6
chemokine_signaling_pathway	6
ras_signaling_pathway	5
hepatitis_b	5
tight_junction	5
endocytosis	5
human_cytomegalovirus_infection	4
calcium_signaling_pathway	4
apelin_signaling_pathway	4
regulation_of_actin_cytoskeleton	4
chronic_myeloid_leukemia	4
relaxin_signaling_pathway	4
gastric_acid_secretion	4
vegf_signaling_pathway	4
gabaergic_synapse	4
aldosterone_synthesis_and_secretion	4
lipid_and_atherosclerosis	4
cgmp_pkg_signaling_pathway	4
adrenergic_signaling_in_cardiomyocytes	4
cell_adhesion_molecules	4
oxytocin_signaling_pathway	4
ampk_signaling_pathway	4
wnt_signaling_pathway	4
pi3k_akt_signaling_pathway	3
age_rage_signaling_pathway_in_diabetic_complications	3
phosphatidylinositol_signaling_system	3
thyroid_hormone_signaling_pathway	3
insulin_resistance	3
gnrh_signaling_pathway	3
morphine_addiction	3
axon_guidance	3
polycomb_repressive_complex	3
t_cell_receptor_signaling_pathway	3
human_t_cell_leukemia_virus_1_infection	3
mitophagy___animal	3
neurotrophin_signaling_pathway	3
proteoglycans_in_cancer	3
bacterial_invasion_of_epithelial_cells	3
fatty_acid_metabolism	3
platelet_activation	3
yersinia_infection	3
pancreatic_cancer	2
hematopoietic_cell_lineage	2
purine_metabolism	2
dopaminergic_synapse	2
kaposi_sarcoma_associated_herpesvirus_infection	2
salmonella_infection	2
melanogenesis	2
hepatocellular_carcinoma	2
chemical_carcinogenesis___receptor_activation	2
viral_protein_interaction_with_cytokine_and_cytokine_receptor	2
pd_l1_expression_and_pd_1_checkpoint_pathway_in_cancer	2
fc_epsilon_ri_signaling_pathway	2
amphetamine_addiction	2
acute_myeloid_leukemia	2
tnf_signaling_pathway	2
cholinergic_synapse	2
endocrine_and_other_factor_regulated_calcium_reabsorption	2
fc_gamma_r_mediated_phagocytosis	2
leukocyte_transendothelial_migration	2
glioma	2
sphingolipid_signaling_pathway	2
c_type_lectin_receptor_signaling_pathway	2
peroxisome	2
egfr_tyrosine_kinase_inhibitor_resistance	2
endocrine_resistance	2
autophagy___animal	2
ppar_signaling_pathway	2
biosynthesis_of_unsaturated_fatty_acids	2
signaling_pathways_regulating_pluripotency_of_stem_cells	2
transcriptional_misregulation_in_cancer	2
hippo_signaling_pathway	2
inositol_phosphate_metabolism	2
adherens_junction	2
parathyroid_hormone_synthesis__secretion_and_action	2
ubiquitin_mediated_proteolysis	2
colorectal_cancer	2
growth_hormone_synthesis__secretion_and_action	2
chagas_disease	2
th17_cell_differentiation	2
epstein_barr_virus_infection	2
th1_and_th2_cell_differentiation	2
human_immunodeficiency_virus_1_infection	2
insulin_signaling_pathway	2
vascular_smooth_muscle_contraction	2
longevity_regulating_pathway	1
non_small_cell_lung_cancer	1
ether_lipid_metabolism	1
alcoholic_liver_disease	1
primary_immunodeficiency	1
glycosylphosphatidylinositol_(gpi)_anchor_biosynthesis	1
legionellosis	1
estrogen_signaling_pathway	1
glutamatergic_synapse	1
circadian_entrainment	1
gastric_cancer	1
breast_cancer	1
leishmaniasis	1
basal_cell_carcinoma	1
arrhythmogenic_right_ventricular_cardiomyopathy	1
bile_secretion	1
dilated_cardiomyopathy	1
hif_1_signaling_pathway	1
nf_kappa_b_signaling_pathway	1
oocyte_meiosis	1
human_papillomavirus_infection	1
toxoplasmosis	1
il_17_signaling_pathway	1
cortisol_synthesis_and_secretion	1
hypertrophic_cardiomyopathy	1
progesterone_mediated_oocyte_maturation	1
gap_junction	1
melanoma	1
synaptic_vesicle_cycle	1
propanoate_metabolism	1
protein_processing_in_endoplasmic_reticulum	1
glucagon_signaling_pathway	1
mrna_surveillance_pathway	1
tgf_beta_signaling_pathway	1
cellular_senescence	1
erbb_signaling_pathway	1
glutathione_metabolism	1
renal_cell_carcinoma	1
choline_metabolism_in_cancer	1
mtor_signaling_pathway	1
prostate_cancer	1
platinum_drug_resistance	1
lysosome	1
measles	1
bladder_cancer	1
fatty_acid_elongation	1
focal_adhesion	1
mannose_type_o_glycan_biosynthesis	1
nucleotide_metabolism	1
b_cell_receptor_signaling_pathway	1
inflammatory_mediator_regulation_of_trp_channels	1
aldosterone_regulated_sodium_reabsorption	1
phototransduction	1
carbohydrate_digestion_and_absorption	1
phospholipase_d_signaling_pathway	1
fatty_acid_biosynthesis	1
pancreatic_secretion	1
thyroid_hormone_synthesis	1

## Sheet: BT paternal counts
Pathway	MiRNAs that hit it	33
rap1_signaling_pathway	16	0.484848
mapk_signaling_pathway	16	0.484848
ras_signaling_pathway	16	0.484848
regulation_of_actin_cytoskeleton	14	0.424242
axon_guidance	14
insulin_signaling_pathway	12
human_cytomegalovirus_infection	11
leukocyte_transendothelial_migration	11
renal_cell_carcinoma	11
tight_junction	11
proteoglycans_in_cancer	11
endocytosis	10
chemokine_signaling_pathway	10
fc_gamma_r_mediated_phagocytosis	9
phosphatidylinositol_signaling_system	9
ampk_signaling_pathway	9
fluid_shear_stress_and_atherosclerosis	9
insulin_resistance	9
focal_adhesion	9
oxytocin_signaling_pathway	9
prostate_cancer	8
calcium_signaling_pathway	8
thyroid_hormone_signaling_pathway	8
hippo_signaling_pathway	8
central_carbon_metabolism_in_cancer	7
cell_adhesion_molecules	7
age_rage_signaling_pathway_in_diabetic_complications	7
erbb_signaling_pathway	7
autophagy___animal	7
parathyroid_hormone_synthesis__secretion_and_action	6
yersinia_infection	6
choline_metabolism_in_cancer	6
signaling_pathways_regulating_pluripotency_of_stem_cells	6
inositol_phosphate_metabolism	6
cgmp_pkg_signaling_pathway	6
transcriptional_misregulation_in_cancer	6
aldosterone_synthesis_and_secretion	6
morphine_addiction	6
glioma	6
sphingolipid_signaling_pathway	6
th17_cell_differentiation	6
vegf_signaling_pathway	6
gnrh_signaling_pathway	6
breast_cancer	6
inflammatory_mediator_regulation_of_trp_channels	6
wnt_signaling_pathway	6
gastric_cancer	6
bacterial_invasion_of_epithelial_cells	6
polycomb_repressive_complex	6
cholinergic_synapse	6
neurotrophin_signaling_pathway	6
kaposi_sarcoma_associated_herpesvirus_infection	6
egfr_tyrosine_kinase_inhibitor_resistance	5
platelet_activation	5
non_small_cell_lung_cancer	5
cushing_syndrome	5
hepatocellular_carcinoma	5
chronic_myeloid_leukemia	5
colorectal_cancer	5
acute_myeloid_leukemia	5
epstein_barr_virus_infection	5
vascular_smooth_muscle_contraction	5
dopaminergic_synapse	5
glycerophospholipid_metabolism	5
salmonella_infection	5
melanogenesis	5
cell_cycle	5
adrenergic_signaling_in_cardiomyocytes	5
hematopoietic_cell_lineage	4
growth_hormone_synthesis__secretion_and_action	4
gastric_acid_secretion	4
progesterone_mediated_oocyte_maturation	4
mtor_signaling_pathway	4
other_types_of_o_glycan_biosynthesis	4
hepatitis_b	4
gabaergic_synapse	4
synaptic_vesicle_cycle	4
human_t_cell_leukemia_virus_1_infection	4
melanoma	4
relaxin_signaling_pathway	4
endocrine_resistance	4
apelin_signaling_pathway	4
cellular_senescence	4
circadian_entrainment	4
th1_and_th2_cell_differentiation	4
hif_1_signaling_pathway	4
t_cell_receptor_signaling_pathway	4
ubiquitin_mediated_proteolysis	4
ppar_signaling_pathway	3
pancreatic_cancer	3
mitophagy___animal	3
gap_junction	3
peroxisome	3
small_cell_lung_cancer	3
basal_cell_carcinoma	3
pd_l1_expression_and_pd_1_checkpoint_pathway_in_cancer	3
tnf_signaling_pathway	3
fatty_acid_metabolism	3
biosynthesis_of_unsaturated_fatty_acids	3
human_immunodeficiency_virus_1_infection	3
adherens_junction	3
human_papillomavirus_infection	3
glutamatergic_synapse	3
lipid_and_atherosclerosis	3
nf_kappa_b_signaling_pathway	3
tgf_beta_signaling_pathway	3
terpenoid_backbone_biosynthesis	3
phospholipase_d_signaling_pathway	3
alpha_linolenic_acid_metabolism	3
bladder_cancer	3
pi3k_akt_signaling_pathway	3
leishmaniasis	2
hypertrophic_cardiomyopathy	2
oocyte_meiosis	2
c_type_lectin_receptor_signaling_pathway	2
rna_degradation	2
foxo_signaling_pathway	2
mannose_type_o_glycan_biosynthesis	2
il_17_signaling_pathway	2
vasopressin_regulated_water_reabsorption	2
nod_like_receptor_signaling_pathway	2
hepatitis_c	2
ether_lipid_metabolism	2
phagosome	2
alcoholic_liver_disease	2
glyoxylate_and_dicarboxylate_metabolism	2
platinum_drug_resistance	2
long_term_depression	2
purine_metabolism	2
long_term_potentiation	2
renin_secretion	2
nucleocytoplasmic_transport	2
longevity_regulating_pathway	2
dilated_cardiomyopathy	2
glucagon_signaling_pathway	2
propanoate_metabolism	2
estrogen_signaling_pathway	2
endometrial_cancer	2
retrograde_endocannabinoid_signaling	2
hedgehog_signaling_pathway	2
starch_and_sucrose_metabolism	1
amphetamine_addiction	1
mucin_type_o_glycan_biosynthesis	1
phototransduction	1
carbon_metabolism	1
fc_epsilon_ri_signaling_pathway	1
chagas_disease	1
toll_like_receptor_signaling_pathway	1
valine__leucine_and_isoleucine_degradation	1
measles	1
longevity_regulating_pathway___multiple_species	1
circadian_rhythm	1
homologous_recombination	1
adipocytokine_signaling_pathway	1
cysteine_and_methionine_metabolism	1
thyroid_cancer	1
amino_sugar_and_nucleotide_sugar_metabolism	1
notch_signaling_pathway	1
collecting_duct_acid_secretion	1
primary_immunodeficiency	1
snare_interactions_in_vesicular_transport	1
viral_myocarditis	1
regulation_of_lipolysis_in_adipocytes	1
prolactin_signaling_pathway	1
protein_processing_in_endoplasmic_reticulum	1
osteoclast_differentiation	1
fructose_and_mannose_metabolism	1
pancreatic_secretion	1
aldosterone_regulated_sodium_reabsorption	1
arrhythmogenic_right_ventricular_cardiomyopathy	1
endocrine_and_other_factor_regulated_calcium_reabsorption	1
insulin_secretion	1
cholesterol_metabolism	1
intestinal_immune_network_for_iga_production	1
type_ii_diabetes_mellitus	1
cocaine_addiction	1
chemical_carcinogenesis___receptor_activation	1
cortisol_synthesis_and_secretion	1
fatty_acid_elongation	1
rheumatoid_arthritis	1
hippo_signaling_pathway___multiple_species	1
