# Supplementary material for: MicroRNA breed and parent-of-origin effects provide insights into biological pathways differentiating cattle subspecies in fetal liver
Source: Front Genet. 2023 Dec 13;14:1329939. doi: 10.3389/fgene.2023.1329939 (PMC10757722; doi:10.3389/fgene.2023.1329939)
Supplement: Supplementary file 4 [file Table6.XLSX]

## Sheet: BIBI - BTBT
	baseMean	log2FoldChange	lfcSE	stat	pvalue	padj
bta-miR-2355-3p	53.9885	4.26223	0.671991	6.34268	2.25795e-10	7.56415e-08
bta-miR-11984	49.9897	4.24312	0.945185	4.48919	7.14932e-06	0.00119751
bta-miR-2481	2.46634	3.65359	1.03771	3.52081	0.000430233	0.0262051
bta-miR-2285cz	5.09956	3.53839	0.811542	4.36007	1.30018e-05	0.00145187
bta-miR-2285cp	21.7481	3.53447	0.673839	5.24527	1.56055e-07	3.48523e-05
bta-miR-2419-3p	244.164	3.45233	0.935466	3.69049	0.000223823	0.015992
bta-miR-2284c	33.5011	2.80235	0.636012	4.40612	1.0524e-05	0.00141022
bta-miR-2419-5p	475.81	2.35027	0.370362	6.34587	2.21172e-10	7.56415e-08
bta-miR-187	17.0083	1.97221	0.536786	3.6741	0.000238687	0.015992
bta-miR-6522	45.5486	1.59868	0.463258	3.45095	0.000558626	0.0311899
bta-miR-2285aj-5p	138.734	1.05308	0.320688	3.2838	0.00102418	0.0490143
bta-miR-11998	23.3406	-2.3458	0.700857	-3.34704	0.000816789	0.042096
bta-miR-2313-5p	6.80255	-3.19462	0.856462	-3.73002	0.000191468	0.015992
bta-miR-6518	4.53421	-3.60113	0.891134	-4.04107	5.32077e-05	0.00509274

## Sheet: maternal BI - maternal BT
	baseMean	log2FoldChange	lfcSE	stat	pvalue	padj
bta-miR-187_MIMAT0009248_Bos_taurus_miR-187	17.0083	1.52257	0.371464	4.09883	4.1525e-05	0.0313514

## Sheet: paternal BI - paternal BT
	baseMean	log2FoldChange	lfcSE	stat	pvalue	padj
bta-miR-184_MIMAT0009246_Bos_taurus_miR-184	28.0211	-2.79747	0.609601	-4.58902	4.45333e-06	0.00168113
bta-miR-2285c_MIMAT0011950_Bos_taurus_miR-2285c	27.5086	1.5459	0.361565	4.27557	1.90649e-05	0.004798
bta-miR-2313-5p_MIMAT0011829_Bos_taurus_miR-2313-5p	6.80255	-2.23697	0.553565	-4.04103	5.32167e-05	0.0100447
bta-miR-2419-5p_MIMAT0011985_Bos_taurus_miR-2419-5p	475.81	1.89969	0.29911	6.35114	2.13721e-10	1.61359e-07
bta-miR-6518_MIMAT0025536_Bos_taurus_miR-6518	4.53421	-2.12823	0.579901	-3.66999	0.000242561	0.0366267
