# Supplementary material for: MicroRNA breed and parent-of-origin effects provide insights into biological pathways differentiating cattle subspecies in fetal liver
Source: Front Genet. 2023 Dec 13;14:1329939. doi: 10.3389/fgene.2023.1329939 (PMC10757722; doi:10.3389/fgene.2023.1329939)
Supplement: Supplementary file 5 [file Table4.XLSX]

## Sheet: Sheet1
	BTBT	BIBI	BIBT	BTBI	maternal_BI	paternal_BI	paternal_BT	maternal_BT	Total samples	average_read_count	consensus_mature_sequence	percentage_of_filtered_reads	Description
chr5:67366531..67366589:+	6	6	6	6	12	12	12	12	24	11063.1	aaagguucauuuguguuuuucu	0.151413	Potential novel miRNA
chr1:82893843..82893904:-	6	3	5	4	7	8	10	11	18	352.556	aaacucaaaugaacuuuuuggu	0.00482518
chr4:9646179..9646241:+	6	6	6	4	10	12	10	12	22	175	agaguucccugaacagcaagga	0.0023951
chr10:26789939..26790001:+	6	6	6	6	12	12	12	12	24	139.833	uuugauggcuguuccucucacu	0.0019138
chrX:30015440..30015498:-	6	6	6	5	11	12	11	12	23	117.826	ucugucaccuucuugagugga	0.0016126
chr13:10242602..10242660:-	6	6	6	6	12	12	12	12	24	100.958	acucucauagggugggauuuga	0.00138175
chr13:10242604..10242662:+	6	6	6	6	12	12	12	12	24	100.167	acucucauagggugggauuuga	0.00137091
chr12:21090260..21090309:+	5	5	5	4	9	10	9	10	19	491.947	guccaguuuucccaggaau	0.00673294
chrX:76925427..76925475:-	5	6	5	6	12	11	11	10	22	143.773	auaauacaaccugauaagug	0.00196772
chr21:56730718..56730774:-	4	4	3	5	9	7	9	7	16	36	aagcuuuaauuuauuaaucuga	0.000492707
chr5:111568833..111568896:+	4	1	1	1	2	2	5	5	7	32.1429	auguccgcggguucccuguccca	0.000439917
chr12:14636770..14636807:+	4	3	5	4	7	8	8	9	16	20.375	gccugcugggguggaac	0.000278859
chr1:7155009..7155060:-	4	2	1	1	3	3	5	5	8	13.75	uucucauuggccucacguccuguc	0.000188187
chrX:104665786..104665846:-	3	1	0	0	1	1	3	3	4	446	aaaaaguucauucggauucauc	0.00610409
chr14:60241539..60241600:+	3	2	4	3	5	6	6	7	12	386.917	aaagcugaaugaacuuuuuggc	0.00529546
chrX:123550620..123550685:-	3	1	1	2	3	2	5	4	7	365.143	aaaaaguucguuuggguuuucc	0.00499746
chr1:86002655..86002716:-	3	1	3	1	2	4	4	6	8	348.375	aaaaaaguuuguuuggauuuu	0.00476797
chr21:26552265..26552318:+	3	1	1	3	4	2	6	4	8	82.875	aaaaucugaacaaacuuuuugg	0.00113425
chr13:53904038..53904097:-	3	3	2	3	6	5	6	5	11	69.7273	uucucagguuggacaguccug	0.000954309
chr6:57149618..57149669:+	3	2	3	4	6	5	7	6	12	54.75	uauagucaggugaauaacagga	0.000749325
chr13:36502508..36502567:-	3	0	4	2	2	4	5	7	9	45.5556	aaaaacucaaaugaacuuucug	0.000623487
chr29:12872754..12872814:+	3	0	3	5	5	3	8	6	11	29.5455	ugagagacgugaccuuguuuug	0.000404368
chr23:32855275..32855332:+	3	0	0	0	0	0	3	3	3	16	uugcaugacucugagaguaagu	0.000218981
chr10:76975158..76975218:+	3	3	2	1	4	5	4	5	9	12.7778	ugaaaaguuccuucggguuuuc	0.000174881
chr13:7994536..7994592:+	3	1	2	3	4	3	6	5	9	12.7778	aaauccaagagcauacugaguu	0.000174881
chr7:44194013..44194071:-	3	1	0	0	1	1	3	3	4	12	ucggccuaggcacacgcauca	0.000164236
chrX:29980076..29980135:-	2	1	1	0	1	2	2	3	4	1248.25	uucauaggaaggugucauuca	0.0170839
chrX:29980077..29980135:-	2	1	2	2	3	3	4	4	7	1138.14	uucauaggaaggugucauuca	0.015577
chr8:109956621..109956678:-	2	0	1	1	1	1	3	3	4	1075.75	aaaaaguucguuuggguuuucu	0.014723
chrX:104665788..104665846:-	2	5	5	6	11	10	8	7	18	789.944	gaaauccgaacgaacuuuuug	0.0108114
chr17:60624771..60624832:+	2	0	0	0	0	0	2	2	2	480.5	gaugaggcucagcgagcccuggu	0.00657627
chr17:60624770..60624831:-	2	0	1	0	0	1	2	3	3	467	gaugaggcucagcgagcccuggg	0.00639151
chr6:104247192..104247253:-	2	3	4	1	4	7	3	6	10	391.8	aaaaaaguuuguuuggauuuu	0.0053623
chr2:4721962..4722025:+	2	0	0	0	0	0	2	2	2	380	aucugagacuguugauauuucu	0.0052008
chr11:74803728..74803791:+	2	0	1	0	0	1	2	3	3	351.667	agaacguaaucugaguggu	0.00481302
chr19:9572653..9572716:-	2	0	1	0	0	1	2	3	3	351.667	agaacguaaucugaguggu	0.00481302
chr1:80470157..80470217:-	2	1	2	0	1	3	2	4	5	259.4	aaagcaggauuuagacuacaauau	0.00355023
chr24:47573857..47573919:-	2	1	0	0	1	1	2	2	3	221	ugagugacuagacugaacugau	0.00302467
chr24:57588151..57588208:-	2	2	0	0	2	2	2	2	4	121.75	uuuagugugauaauggcguuu	0.00166631
chr7:60742520..60742582:+	2	0	0	0	0	0	2	2	2	117	ugagauacgacugaagugacuu	0.0016013
chr10:71560121..71560180:+	2	0	0	2	2	0	4	2	4	112.75	aaaacccgaaugaacuuuuugg	0.00154313
chr8:39157297..39157353:+	2	1	3	4	5	4	6	5	10	101.4	aaaacccugaaggaacuuuuug	0.00138779
chr5:29202159..29202219:-	2	0	0	1	1	0	3	2	3	97	aaaacccgaaugaacuuuuugg	0.00132757
chr10:92497758..92497818:-	2	1	0	2	3	1	4	2	5	62.6	uuugaugacuguuccuccuauu	0.000856763
chr14:31619081..31619141:+	2	2	2	3	5	4	5	4	9	53	aaaaccugaaugaaccuuuugg	0.000725374
chr23:27534896..27534953:+	2	0	1	1	1	1	3	3	4	42.75	augccuuccccagccuccgagcc	0.00058509
chr22:16391123..16391182:+	2	0	0	1	1	0	3	2	3	38.6667	aaaaaaguuuguuugguuuuua	0.000529204
chr3:46684902..46684964:-	2	0	1	0	0	1	2	3	3	37	agaacguaaucugagugg	0.000506393
chr21:26341456..26341516:-	2	2	1	4	6	3	6	3	9	33.5556	aaacccagaugaacuuuuuga	0.000459252
chr4:31986680..31986744:-	2	0	1	3	3	1	5	3	6	30.8333	uggaugaaccuugcaaaccuu	0.000421995
chr13:12024919..12024977:-	2	0	0	2	2	0	4	2	4	21	acagaguucauuuggguuuuuc	0.000287412
chr4:1489131..1489192:+	2	0	1	1	1	1	3	3	4	20.5	aaaaggugacaauauugaccaga	0.000280569
chr21:48135218..48135281:+	2	0	1	0	0	1	2	3	3	20.3333	cagcauggcugcauauuaguga	0.000278288
chr15:74342180..74342237:+	2	0	1	2	2	1	4	3	5	20	aaaauaaugaaugaacuuuuug	0.000273726
chr13:53734709..53734774:+	2	0	0	0	0	0	2	2	2	16.5	aaaaacucaaaugaacuuuugg	0.000225824
chr25:11171644..11171710:+	2	0	0	0	0	0	2	2	2	16	auaucaaagagcuguaaguguu	0.000218981
chr1:129294584..129294643:-	2	0	2	1	1	2	3	4	5	14.8	accgauuguggaaugcagcau	0.000202557
chr9:39336239..39336299:-	2	0	0	2	2	0	4	2	4	14.25	uuaaacagaacuaagguguuag	0.00019503
chr7:4062110..4062168:-	2	0	0	2	2	0	4	2	4	14	ugcccacacgcguacgccagc	0.000191608
chr10:51226938..51226995:-	2	2	2	2	4	4	4	4	8	13.875	gauaauuaacugucacagcuga	0.000189898
chr9:39336238..39336299:-	2	2	1	1	3	3	3	3	6	13.5	aacccccuuacuucuguuuaagc	0.000184765
chr7:43699801..43699862:-	2	2	2	1	3	4	3	4	7	13	cggguagggcugugacccucg	0.000177922
chr7:12281183..12281242:+	2	0	1	0	0	1	2	3	3	13	aaaaaguucuauuggguuuucu	0.000177922
chr19:26942097..26942156:-	2	0	0	1	1	0	3	2	3	12.6667	ucucugucuuccgcaauccagg	0.00017336
chrX:31504512..31504567:+	2	0	0	0	0	0	2	2	2	12.5	aaaaguacguuuggguuuuucu	0.000171079
chr25:28487585..28487645:+	2	2	0	1	3	2	3	2	5	11.8	aaaaacccgaauguaccuuuuga	0.000161498
chr8:1274358..1274416:-	2	0	0	1	1	0	3	2	3	5.66667	agucacagugacuguuuccuga	7.75557e-05
chrX:29980078..29980135:-	1	1	1	2	3	2	3	2	5	1086	uucauaggaaggugucauuca	0.0148633
chr24:10857711..10857753:-	1	0	0	0	0	0	1	1	1	860	cuuccaggaacggugcacc	0.0117702
chr21:68645106..68645167:+	1	1	0	0	1	1	1	1	2	632	ugaaauguuuaggaccacuaga	0.00864975
chr14:60241539..60241599:+	1	1	0	3	4	1	4	1	5	608.6	aaagcugaaugaacuuuuugg	0.00832949
chrX:113209118..113209177:-	1	1	0	1	2	1	2	1	3	587.667	aaagcugaaugaacuuuuugg	0.00804299
chr10:42123450..42123509:+	1	1	1	0	1	2	1	2	3	560.667	uaaaaaguucguuuggguuuuu	0.00767346
chr19:9572653..9572718:-	1	1	0	0	1	1	1	1	2	404.5	agagaacguaaucugaguggu	0.00553611
chr11:74803726..74803791:+	1	1	0	0	1	1	1	1	2	404.5	agagaacguaaucugaguggu	0.00553611
chr1:156362189..156362247:-	1	2	0	1	3	2	2	1	4	390	gaaauccgaacgaacuuuuug	0.00533766
chr2:57079766..57079821:-	1	0	1	1	1	1	2	2	3	384	aaaaaguuaguuuggguuuuc	0.00525554
chrX:29085224..29085282:-	1	0	0	1	1	0	2	1	2	347.5	aaaaaguuuguuuggguuuuu	0.00475599
chrX:113209117..113209178:-	1	2	0	0	2	2	1	1	3	312.667	aaagcugaaugaacuuuuuggc	0.00427925
chrX:86131047..86131102:-	1	1	1	1	2	2	2	2	4	303.75	aaaaacucaaacgaacuuuu	0.00415722
chrX:86247064..86247119:+	1	1	1	1	2	2	2	2	4	303.75	aaaaacucaaacgaacuuuu	0.00415722
chr6:104247191..104247253:-	1	1	2	0	1	3	1	3	4	302.25	aaaaaaguuuguuuggauuuu	0.00413669
chr11:61656148..61656207:+	1	0	0	2	2	0	3	1	3	290.667	aaaaaguuuguuuggguuuuu	0.00397815
chr1:80470159..80470217:-	1	0	0	0	0	0	1	1	1	240	aaagcaggauuuagacuacaauau	0.00328471
chr1:80470158..80470217:-	1	0	0	1	1	0	2	1	2	239.5	aaagcaggauuuagacuacaaua	0.00327787
chr16:42529865..42529927:-	1	0	0	1	1	0	2	1	2	236.5	acucgaacgaauuuuuggcca	0.00323681
chrX:86131047..86131103:-	1	0	0	1	1	0	2	1	2	222.5	aaaaacucaaacgaacuuuu	0.0030452
chrX:86247063..86247119:+	1	0	0	1	1	0	2	1	2	222.5	aaaaacucaaacgaacuuuu	0.0030452
chr1:86002656..86002716:-	1	1	1	0	1	2	1	2	3	213.333	aaaaaaguuuguuuggauuuu	0.00291975
chr18:46149391..46149450:+	1	1	4	1	2	5	2	5	7	173.714	aaaaaguucguuuggguuuuu	0.00237751
chr9:70979012..70979081:+	1	1	2	2	3	3	3	3	6	168.833	guacaugaugacaacugg	0.00231071
chrX:104665787..104665846:-	1	0	0	0	0	0	1	1	1	164	aaaaaguucauucggauucauc	0.00224455
chrX:80037233..80037274:+	1	0	0	0	0	0	1	1	1	151	acuggacuuggagucagaa	0.00206663
chr5:29202160..29202219:-	1	1	3	2	3	4	3	4	7	147.286	aaaacccgaaugaacuuuuug	0.0020158
chr5:83468961..83469019:+	1	0	0	0	0	0	1	1	1	146	aaaaaguuuguuuggguuuuu	0.0019982
chrX:86247061..86247119:+	1	0	0	0	0	0	1	1	1	127	aaaaaguuuguuugggguuuu	0.00173816
chr5:33026496..33026553:+	1	1	1	1	2	2	2	2	4	117	acaaaccugaaggaacuuuuug	0.0016013
chr7:60742516..60742578:-	1	0	0	0	0	0	1	1	1	117	ugagauacgacugaagugacuu	0.0016013
chr24:13889432..13889495:-	1	0	1	0	0	1	1	2	2	116	uuagucgcuaaguaguguuca	0.00158761
chr19:43689417..43689477:-	1	0	0	0	0	0	1	1	1	91	aaaaaguucguuuggguuuu	0.00124545
chrX:60229811..60229877:+	1	0	0	0	0	0	1	1	1	90	aaaaaguucguuuggguuuu	0.00123177
chr8:41829577..41829637:-	1	3	4	1	4	7	2	5	9	89.8889	aaaaaguuuauuuggguuuuu	0.00123025
chr22:7272016..7272074:+	1	0	1	0	0	1	1	2	2	84	aaaaaguuugcugggguuuuu	0.00114965
chr5:49441421..49441479:+	1	2	0	1	3	2	2	1	4	79	aagacccgaaugaacuuuuug	0.00108122
chr10:92497762..92497818:-	1	0	0	0	0	0	1	1	1	79	uuugaugacuguuccuccuauu	0.00108122
chr7:60742520..60742581:+	1	0	0	0	0	0	1	1	1	76	ugagauacgacugaagugacuu	0.00104016
chr13:82558192..82558251:+	1	0	0	1	1	0	2	1	2	71.5	aaaaaguucguuuggguuuu	0.000978571
chr17:6839872..6839932:+	1	0	1	1	1	1	2	2	3	69.6667	aaaaccugaaugaaccuuuugg	0.00095348
chr23:3759404..3759463:+	1	0	0	0	0	0	1	1	1	68	aaaaacccaaacgaacuuuuug	0.000930669
chr6:57149619..57149669:+	1	1	0	0	1	1	1	1	2	67	uauagucaggugaauaacagga	0.000916983
chr13:36502508..36502566:-	1	1	0	1	2	1	2	1	3	66	aaaaacucaaaugaacuuucug	0.000903296
chr7:53678016..53678076:+	1	0	0	1	1	0	2	1	2	57.5	aaaaaguucguuuggguuuu	0.000786963
chr19:57407121..57407179:-	1	0	0	1	1	0	2	1	2	57.5	aaaaaguuuguucaaguuuuu	0.000786963
chr28:24750916..24750977:+	1	2	2	5	7	4	6	3	10	57.4	ugcgguagagcaucagagaacu	0.000785594
chr7:60742520..60742580:+	1	0	0	0	0	0	1	1	1	54	ugagauacgacugaagugacuu	0.000739061
chr9:24479803..24479866:-	1	0	0	1	1	0	2	1	2	53.5	uccaggauaugugcguguaacu	0.000732218
chrX:76925428..76925475:-	1	0	0	0	0	0	1	1	1	51	auaauacaaccugauaagug	0.000698002
chr4:1489131..1489193:+	1	0	0	1	1	0	2	1	2	50.5	aaaaggugacaauauugaccaga	0.000691159
chr12:17345930..17345987:-	1	0	0	0	0	0	1	1	1	49	aaaaccugaacaaacuuguug	0.000670629
chr5:49441421..49441480:+	1	1	1	3	4	2	4	2	6	47.8333	aagacccgaaugaacuuuuuga	0.000654662
chr7:44175748..44175803:+	1	0	0	0	0	0	1	1	1	46	ucugccagggaucagagaaga	0.00062957
chr6:115400829..115400891:-	1	0	0	0	0	0	1	1	1	45	uccuucagaagucacccggcuc	0.000615884
chr21:67991305..67991365:+	1	2	0	0	2	2	1	1	3	43	augcaagcaacacucuguggcag	0.000588511
chr29:43225600..43225656:+	1	0	0	0	0	0	1	1	1	43	aaaaccugaacaaacuuguug	0.000588511
chr1:44163866..44163924:+	1	1	2	0	1	3	1	3	4	41.75	uauuaauacacauuggauuucu	0.000571403
chr26:48891387..48891451:+	1	0	0	0	0	0	1	1	1	41	aaaaaguugguucgaguuuuu	0.000561139
chr11:88555110..88555169:+	1	0	0	0	0	0	1	1	1	41	aaaggccugaaugaacuuuuuga	0.000561139
chr15:48274260..48274319:-	1	0	0	0	0	0	1	1	1	40	ugagagggagauccaagcaggag	0.000547452
chr5:107672941..107673002:+	1	0	0	0	0	0	1	1	1	40	aaacccgaacaaacuuuuuggu	0.000547452
chr21:67991305..67991363:+	1	0	0	0	0	0	1	1	1	40	augcaagcaacacucuguggcag	0.000547452
chr7:43465852..43465913:+	1	0	0	0	0	0	1	1	1	39	uaacaccccugagcucuuggagc	0.000533766
chr15:34896627..34896688:-	1	1	2	0	1	3	1	3	4	38.75	aaagacucaaacgaacuuuuug	0.000530344
chr4:4753592..4753652:+	1	0	0	0	0	0	1	1	1	38	aaagucugaaugaacuuuuugg	0.00052008
chr15:34896627..34896689:-	1	1	0	2	3	1	3	1	4	37.5	aaagacucaaacgaacuuuuug	0.000513237
chr23:27534896..27534957:+	1	0	1	0	0	1	1	2	2	36.5	augccuuccccagccuccgagc	0.00049955
chr16:65015149..65015207:+	1	0	0	0	0	0	1	1	1	34	aaaaguuuguuuggguuuuu	0.000465334
chr4:31986680..31986742:-	1	0	0	0	0	0	1	1	1	34	gaugaaccuugcaaaccuuau	0.000465334
chr13:32074794..32074851:+	1	0	0	0	0	0	1	1	1	33	agaaacucaaacgaacuuuuu	0.000451648
chr2:118439376..118439459:+	1	0	0	1	1	0	2	1	2	32.5	uggauuugaaauaaagauacug	0.000444805
chr2:118439374..118439457:-	1	0	0	1	1	0	2	1	2	32.5	uggauuugaaauaaagauacug	0.000444805
chr22:51542040..51542104:+	1	1	0	1	2	1	2	1	3	31.3333	ugguuaucacauucgcc	0.000428838
chr1:69198181..69198240:-	1	0	0	0	0	0	1	1	1	31	ucaccgugcccugguccuccaga	0.000424276
chr1:156362190..156362247:-	1	0	1	0	0	1	1	2	2	30.5	agaaauccgaacgaacuuuuu	0.000417432
chr4:103601688..103601753:-	1	0	0	0	0	0	1	1	1	30	agaguggaacacgacugagcagcu	0.000410589
chr19:9605035..9605097:-	1	0	0	0	0	0	1	1	1	30	gaggacaccgucugaguggu	0.000410589
chr6:112086178..112086233:-	1	0	0	0	0	0	1	1	1	30	ucuaggguguuuaggcgucaga	0.000410589
chr4:113322567..113322629:-	1	0	0	0	0	0	1	1	1	30	gguggcggggggagguc	0.000410589
chr5:111568833..111568895:+	1	2	2	4	6	4	5	3	9	28	auguccgcggguucccuguccca	0.000383217
chr6:19655461..19655523:-	1	0	0	0	0	0	1	1	1	27	acugcaacuccaggaccuggaa	0.00036953
chr6:19655461..19655523:+	1	0	0	0	0	0	1	1	1	27	acugcaacuccaggaccuggaa	0.00036953
chr24:56736124..56736167:+	1	0	0	0	0	0	1	1	1	26	aacugacccagaggcaaagc	0.000355844
chr7:44175748..44175802:+	1	0	0	0	0	0	1	1	1	26	ucugccagggaucagagaagag	0.000355844
chr19:63233759..63233818:-	1	0	0	1	1	0	2	1	2	25	caucugucagaggagucacugu	0.000342158
chr7:44175750..44175803:+	1	1	1	0	1	2	1	2	3	24.3333	ugccagggaucagagaagaga	0.000333034
chr15:43804115..43804174:+	1	0	0	1	1	0	2	1	2	24	aaaaccugaaugaacuuuucgg	0.000328471
chr5:56283588..56283651:-	1	0	0	0	0	0	1	1	1	23	cagcgguggagguaggaaucucu	0.000314785
chr17:45189730..45189788:-	1	2	1	3	5	3	4	2	7	22.8571	ccucagccgcccccccucaca	0.00031283
chr13:31593808..31593867:-	1	2	1	0	2	3	1	2	4	22.75	aaaaguucauucagguuuuuc	0.000311364
chr23:27514118..27514185:-	1	2	2	1	3	4	2	3	6	22.6667	caaaauugauuucugacu	0.000310223
chr2:118439376..118439458:+	1	0	0	1	1	0	2	1	2	22.5	uggauuugaaauaaagauacug	0.000307942
chr7:50584842..50584906:+	1	0	0	0	0	0	1	1	1	22	uuugcaccucugagagugg	0.000301099
chr9:24479804..24479866:-	1	0	0	0	0	0	1	1	1	21	uccaggauaugugcguguaacu	0.000287412
chr14:60189570..60189629:+	1	0	0	0	0	0	1	1	1	21	aaaagguucauucggguuuuu	0.000287412
chr7:44175749..44175803:-	1	0	0	0	0	0	1	1	1	21	ucugccagggaucagagaagag	0.000287412
chr18:61362827..61362894:+	1	0	0	0	0	0	1	1	1	21	uugggguagagucucucauuc	0.000287412
chr13:5994144..5994203:+	1	4	3	6	10	7	7	4	14	20.7143	aaaaaguuugguuggguuuuc	0.000283502
chr2:118439375..118439457:-	1	0	0	1	1	0	2	1	2	20.5	uggauuugaaauaaagauacug	0.000280569
chr7:101941071..101941131:+	1	0	0	0	0	0	1	1	1	20	agaaaguucuuucggguuuuu	0.000273726
chr26:38979029..38979093:-	1	0	0	0	0	0	1	1	1	20	acuagucacauguaacuuacu	0.000273726
chr26:38979030..38979093:-	1	1	1	1	2	2	2	2	4	19.25	guagucacacguggccaguggc	0.000263461
chr20:31288267..31288333:+	1	0	1	0	0	1	1	2	2	19	uaaaguugaaaaguuaagcagu	0.00026004
chrX:31504512..31504571:+	1	0	0	0	0	0	1	1	1	19	aaaacccaaaugaacuuucugg	0.00026004
chr5:49139463..49139523:-	1	0	0	0	0	0	1	1	1	19	augaaaagggcuauagucugu	0.00026004
chr12:17345931..17345987:-	1	0	0	0	0	0	1	1	1	19	gaaaaccugaacaaacuuguu	0.00026004
chr7:44194013..44194069:-	1	1	0	1	2	1	2	1	3	18.6667	ucggccuaggcacacgcauca	0.000255478
chr3:83173583..83173654:+	1	2	0	1	3	2	2	1	4	18.5	ugaaugaaucuuuuggcuaac	0.000253197
chr24:56736124..56736169:+	1	0	1	0	0	1	1	2	2	18.5	aacugacccagaggcaaagc	0.000253197
chr19:34963125..34963190:-	1	2	2	0	2	4	1	3	5	17.8	agcugcuuccccugacacucagg	0.000243616
chr17:72841713..72841770:-	1	0	0	0	0	0	1	1	1	17	agcccgucauggcccuggccuug	0.000232667
chr15:44018177..44018237:+	1	0	0	0	0	0	1	1	1	17	aaaaagcucauuuggguuuuuu	0.000232667
chr10:76905909..76905974:-	1	0	0	0	0	0	1	1	1	17	uucggggaaggcugucagagcagg	0.000232667
chr17:45189728..45189788:-	1	1	2	0	1	3	1	3	4	16	gugaggcgggguggcugcga	0.000218981
chr13:31593808..31593868:-	1	1	0	1	2	1	2	1	3	16	aaaaaguucauucagguuuuu	0.000218981
chr15:43881417..43881479:-	1	0	0	1	1	0	2	1	2	16	gugugcuagaguccucgaaga	0.000218981
chr6:112086177..112086233:-	1	0	0	0	0	0	1	1	1	16	ucuaggguguuuaggcgucaga	0.000218981
chr6:68404951..68405012:+	1	0	0	0	0	0	1	1	1	16	cacccuuuccagugcccuuuu	0.000218981
chr13:12024921..12024977:-	1	0	1	1	1	1	2	2	3	15.6667	acagaguucauuuggguuuuuc	0.000214419
chr29:12872754..12872813:+	1	1	0	0	1	1	1	1	2	15.5	aaacaagaucacgucucucag	0.000212138
chr2:94660632..94660692:+	1	0	0	1	1	0	2	1	2	15.5	aaaaaguuuguuuggguuu	0.000212138
chr18:25719946..25720005:+	1	1	0	0	1	1	1	1	2	15	ugucccuggcccucuccccagc	0.000205295
chr7:7138859..7138918:+	1	0	0	0	0	0	1	1	1	15	aaaaaccugagugaacucuuug	0.000205295
chr20:13472078..13472140:-	1	0	0	0	0	0	1	1	1	15	uuauuuuugacgucccagaaca	0.000205295
chr13:32074793..32074852:+	1	0	1	0	0	1	1	2	2	14.5	agaaacucaaacgaacuuuuug	0.000198451
chr20:71466458..71466514:-	1	1	0	0	1	1	1	1	2	14.5	ugagucucaucugaaucagaa	0.000198451
chr2:133373066..133373121:+	1	0	0	0	0	0	1	1	1	14	cuccaugggauucucugcaaga	0.000191608
chrX:95849690..95849787:+	1	0	0	0	0	0	1	1	1	14	gcucagucaugacucuu	0.000191608
chr11:25706421..25706474:+	1	0	0	0	0	0	1	1	1	14	aaaaguacguuuggguuuuuc	0.000191608
chr19:62767810..62767868:+	1	1	1	2	3	2	3	2	5	13.8	aggaacccagaugaacuuucuc	0.000188871
chr22:59916273..59916331:+	1	0	1	0	0	1	1	2	2	13.5	accugccacugcagaagucgugg	0.000184765
chr19:35780095..35780151:+	1	1	0	0	1	1	1	1	2	13.5	aaagccuugcaaaaauuaauuu	0.000184765
chr23:16651537..16651610:+	1	1	1	2	3	2	3	2	5	13	ucugccuccuuuccucccagu	0.000177922
chr29:50674547..50674605:+	1	1	0	0	1	1	1	1	2	13	ucagcguugagucucccuccu	0.000177922
chr19:35780093..35780149:-	1	1	0	0	1	1	1	1	2	13	aaagccuugcaaaaauuaauu	0.000177922
chr5:111724227..111724286:+	1	0	0	0	0	0	1	1	1	13	aaaaaguucauucagguuuuu	0.000177922
chrNKLS02002208.1:5518848..5518907:-	1	0	0	0	0	0	1	1	1	13	uaaaguuuguucaaguuuuuc	0.000177922
chrX:22998869..22998928:+	1	0	0	0	0	0	1	1	1	13	uaaaguuuguucaaguuuuuc	0.000177922
chr16:51322694..51322755:+	1	0	0	0	0	0	1	1	1	13	aucguuaccagacaguguuag	0.000177922
chr19:22762197..22762263:-	1	0	0	0	0	0	1	1	1	13	uuuggucuuuuuuccuuggcaga	0.000177922
chr18:38472792..38472853:+	1	0	0	0	0	0	1	1	1	13	aaaaaguucauuugaguuuuuu	0.000177922
chr4:105316838..105316898:-	1	0	0	0	0	0	1	1	1	13	caaagguucauuuggguuuuu	0.000177922
chr14:1677067..1677110:+	1	0	0	0	0	0	1	1	1	13	agcuucuagccucuaacccuug	0.000177922
chr19:11116407..11116477:+	1	0	0	0	0	0	1	1	1	13	gaaccagauugucagcucuaa	0.000177922
chr16:73447559..73447615:-	1	1	0	1	2	1	2	1	3	12.6667	gaagggcugcuagcaggaagg	0.00017336
chr7:81526135..81526194:-	1	1	1	0	1	2	1	2	3	12.3333	uuaguuauuagaccucucagc	0.000168798
chr22:50133338..50133413:-	1	0	0	1	1	0	2	1	2	12	ugacccugacuucugaccccaca	0.000164236
chr7:18947021..18947082:+	1	0	0	0	0	0	1	1	1	12	aaaagguucauucggguuuuu	0.000164236
chr4:117125839..117125882:+	1	0	0	0	0	0	1	1	1	12	ugguggucugggccggua	0.000164236
chr22:16881799..16881858:+	1	0	0	0	0	0	1	1	1	12	ugggggcagcucccaggugugu	0.000164236
chr18:54674003..54674062:+	1	0	0	0	0	0	1	1	1	12	uccagcaucucuuccuucucc	0.000164236
chr13:5994144..5994201:+	1	0	0	0	0	0	1	1	1	12	aaaaaguuugguuggguuuuc	0.000164236
chr5:87701229..87701288:+	1	0	1	1	1	1	2	2	3	11.6667	uucagccauguccucuuugcga	0.000159674
chr22:50133336..50133414:-	1	0	0	1	1	0	2	1	2	11.5	ugacccugacuucugaccccacagg	0.000157393
chr28:8212728..8212787:-	1	0	2	4	4	2	5	3	7	11	aaaaaguuuguuggguuuuu	0.000150549
chr1:66379506..66379570:+	1	0	1	0	0	1	1	2	2	11	acuuucuggcagaaacucaagga	0.000150549
chr13:30917943..30918007:-	1	0	0	0	0	0	1	1	1	11	ugugguaacugcucuuugcacu	0.000150549
chrX:89245753..89245816:+	1	0	0	0	0	0	1	1	1	11	aagcaaauguugggugaacggc	0.000150549
chr5:31107013..31107073:+	1	0	0	0	0	0	1	1	1	11	uuggcccugaaucaagg	0.000150549
chr13:2965375..2965434:+	1	0	0	0	0	0	1	1	1	11	gugacaaugagaccuguaac	0.000150549
chr16:51322694..51322752:+	1	0	0	0	0	0	1	1	1	11	aucguuaccagacaguguuag	0.000150549
chr5:71704201..71704268:+	1	0	0	0	0	0	1	1	1	11	uugcacacaacuaagcaacug	0.000150549
chr13:39567361..39567420:+	1	0	0	0	0	0	1	1	1	11	aaaaccagaaugaacuuauugg	0.000150549
chr3:110100445..110100505:-	1	0	0	0	0	0	1	1	1	11	aaaaaguuuguucaaguuuuu	0.000150549
chr16:73447560..73447615:-	1	3	1	1	4	4	2	2	6	10	cacugcuuggacccgacucug	0.000136863
chr18:36477978..36478041:-	1	0	0	1	1	0	2	1	2	10	ugccuccugccaugggugaac	0.000136863
chr6:112086180..112086235:+	1	0	1	0	0	1	1	2	2	10	ugacgccuaaacacccuagagg	0.000136863
chr19:34963126..34963190:-	1	0	0	0	0	0	1	1	1	10	agcugcuuccccugacacucag	0.000136863
chr2:45205316..45205407:+	1	0	0	0	0	0	1	1	1	10	auggacuuccuuggugacucaga	0.000136863
chr13:31593809..31593867:-	1	0	0	0	0	0	1	1	1	10	aaaaguucauucagguuuuuc	0.000136863
chr8:74386581..74386670:-	1	0	0	0	0	0	1	1	1	10	ugggccagguggaacacagugg	0.000136863
chr13:66467487..66467542:+	1	0	0	0	0	0	1	1	1	10	ugcggggcaguggaggcgcac	0.000136863
chr7:13675760..13675818:-	1	0	0	0	0	0	1	1	1	10	cucaaccagacugauuuugcc	0.000136863
chr9:39336237..39336299:-	1	0	0	0	0	0	1	1	1	10	aacccccuuacuucuguuuaagc	0.000136863
chr10:28304353..28304416:+	1	0	0	0	0	0	1	1	1	10	ucugaccauggcccugagccca	0.000136863
chr23:12935955..12936024:+	1	0	0	0	0	0	1	1	1	10	uuuuuugcuggaacauuucugg	0.000136863
chr1:56032416..56032470:+	1	0	1	2	2	1	3	2	4	9.25	gaacauguaagaaggccaagga	0.000126598
chr1:69198181..69198239:-	1	1	1	0	1	2	1	2	3	9	ucaccgugcccugguccuccaga	0.000123177
chr1:56032416..56032469:+	1	0	1	0	0	1	1	2	2	9	gaacauguaagaaggccaagg	0.000123177
chr23:25502568..25502637:-	1	0	1	0	0	1	1	2	2	9	uugggucaagagauaaugaaug	0.000123177
chr5:96014661..96014715:+	1	0	0	1	1	0	2	1	2	9	aaaaacucaaacgaaccuuuug	0.000123177
chr28:26606403..26606487:+	1	0	0	0	0	0	1	1	1	9	gucgucgucgccgcugcugc	0.000123177
chr2:120289112..120289178:+	1	0	0	0	0	0	1	1	1	9	uucugagcucaaaguuaaugu	0.000123177
chr25:28487585..28487644:+	1	0	0	0	0	0	1	1	1	9	aaaacccgaauguaccuuuug	0.000123177
chr14:14863827..14863895:-	1	0	0	0	0	0	1	1	1	9	ugcuuuccuggaagagaacagg	0.000123177
chr19:35645143..35645195:+	1	0	0	0	0	0	1	1	1	9	cggcgguugggcugaauac	0.000123177
chr27:25324610..25324668:+	1	0	0	0	0	0	1	1	1	9	uaugaggauguuuauuuauuug	0.000123177
chr15:77051176..77051237:+	1	0	2	1	1	2	2	3	4	8.5	aggagcauggcugucagugacagc	0.000116334
chr7:13675761..13675819:+	1	0	0	1	1	0	2	1	2	8.5	caaaaucagucugguugaga	0.000116334
chr18:24825356..24825408:+	1	2	0	0	2	2	1	1	3	8.33333	uggaaaugcccaaaugagcucu	0.000114053
chr16:31863908..31863963:-	1	1	1	0	1	2	1	2	3	8	gaaaacucuguaugaacuuuu	0.00010949
chr7:13675758..13675818:-	1	0	1	0	0	1	1	2	2	8	caaaaucagucugguugagaac	0.00010949
chr29:45637601..45637655:-	1	0	1	0	0	1	1	2	2	8	ugaccuuagagcgagcugcccag	0.00010949
chr23:2856947..2857008:-	1	0	0	0	0	0	1	1	1	8	ugguuucaggacagaucucu	0.00010949
chr13:12024917..12024977:-	1	0	0	0	0	0	1	1	1	8	acagaguucauuuggguuuuucc	0.00010949
chr3:80214402..80214465:-	1	0	0	0	0	0	1	1	1	8	ucccauacacguuugccauaguu	0.00010949
chr19:40312626..40312682:+	1	0	0	0	0	0	1	1	1	8	uuccuccccugguccuccacaga	0.00010949
chr10:25481705..25481757:-	1	0	0	0	0	0	1	1	1	8	cacucugcuauuuucuucuug	0.00010949
chr11:94259721..94259778:+	1	0	0	0	0	0	1	1	1	8	acacagcuccugccggggcuuc	0.00010949
chr21:22402969..22403043:+	1	0	0	0	0	0	1	1	1	8	aucugguccagugugcccgcaguc	0.00010949
chr17:6518335..6518394:+	1	0	0	0	0	0	1	1	1	8	agcugggguuuuugcauccaugg	0.00010949
chr15:5496246..5496304:+	1	0	0	0	0	0	1	1	1	8	ucaaaagcaggagcuuagauug	0.00010949
chr11:37175785..37175842:-	1	0	0	0	0	0	1	1	1	8	cucaaaucaguggaccugguaga	0.00010949
chr17:60623294..60623357:+	1	0	0	0	0	0	1	1	1	8	uaaaacccgagcuccuuguuagg	0.00010949
chr20:31288266..31288333:+	1	0	0	0	0	0	1	1	1	8	uuaaaguugaaaaguuaagcagu	0.00010949
chr13:47781828..47781903:-	1	0	0	0	0	0	1	1	1	8	uuggccucuguccaccaucaagu	0.00010949
chr23:37503508..37503569:-	1	0	2	0	0	2	1	3	3	7.33333	ugggcccauccgucagucagg	0.000100366
chr16:31863907..31863963:-	1	1	0	0	1	1	1	1	2	7	uaaguucauucggaguugucc	9.58042e-05
chr17:42347556..42347611:+	1	0	0	0	0	0	1	1	1	7	ugcaauccuccuggcaagaau	9.58042e-05
chr5:87701230..87701287:+	1	0	0	0	0	0	1	1	1	7	caaagaggacagggcugaagcg	9.58042e-05
chr12:86683665..86683724:+	1	0	0	0	0	0	1	1	1	7	uccacagcccccucccccucuc	9.58042e-05
chr21:48040488..48040543:-	1	0	0	0	0	0	1	1	1	7	gaguugggucuguaggcuuucc	9.58042e-05
chr7:93381973..93382037:-	1	0	0	0	0	0	1	1	1	7	aggagucauucacucucaggaug	9.58042e-05
chr16:73447559..73447616:-	1	0	0	0	0	0	1	1	1	7	agaagggcugcuagcaggaagg	9.58042e-05
chr29:45637600..45637655:-	1	0	0	1	1	0	2	1	2	6.5	agcggcuugccugaggucagu	8.8961e-05
chr17:42347555..42347610:-	1	0	0	0	0	0	1	1	1	6	ugcaauccuccuggcaagaau	8.21179e-05
chr23:11692242..11692302:-	1	0	0	0	0	0	1	1	1	6	uccagcaccccagaagccccuuc	8.21179e-05
chr23:11692243..11692303:+	1	0	0	0	0	0	1	1	1	6	uccagcaccccagaagccccuuc	8.21179e-05
chr12:12180433..12180493:+	1	0	0	0	0	0	1	1	1	6	aaaacccuaacgaacuucuugc	8.21179e-05
chr8:17100607..17100666:-	1	0	0	0	0	0	1	1	1	6	acaagggaacaggaguguguga	8.21179e-05
chr23:37503511..37503569:-	1	0	0	0	0	0	1	1	1	6	ugggcccauccgucagucaggu	8.21179e-05
chr23:6245393..6245451:-	1	0	0	0	0	0	1	1	1	6	gugucagcaaaugcguucucuuc	8.21179e-05
chr5:119672941..119672997:-	1	0	0	0	0	0	1	1	1	5	ccugcgggguccccaugggcugg	6.84315e-05
chr5:57529106..57529163:+	1	0	0	0	0	0	1	1	1	5	aguucgggaggcccgggacggg	6.84315e-05
chr5:33427259..33427321:-	1	0	0	0	0	0	1	1	1	4	augugccaggcuuuaugguagg	5.47452e-05
chr7:93381975..93382037:-	1	0	0	0	0	0	1	1	1	3	ucccugagagugagugccuccuua	4.10589e-05
chrX:29994642..29994700:-	0	0	1	0	0	1	0	1	1	2506	ugauuggcauuucuuagagugga	0.0342979
chr23:31689350..31689391:+	0	0	1	0	0	1	0	1	1	1412	aucucggugggaccuuca	0.0193251
chr1:69623696..69623756:-	0	1	0	0	1	1	0	0	1	1159	aaaaaguucguuuggguuuuuu	0.0158624
chr7:62077414..62077457:+	0	1	1	1	2	2	1	1	3	1158	cuuccaggaacggugcacc	0.0158487
chrX:29980075..29980135:-	0	1	0	0	1	1	0	0	1	1008	uucauaggaaggugucauuca	0.0137958
chr24:10857711..10857754:-	0	1	2	3	4	3	3	2	6	938	cuuccaggaacggugcacc	0.0128378
chrX:113209118..113209178:-	0	0	0	1	1	0	1	0	1	916	aaagcugaaugaacuuuuugg	0.0125367
chr8:109956622..109956678:-	0	0	1	0	0	1	0	1	1	714	aaaaaguucguuuggguuuucu	0.00977202
chr1:156362189..156362246:-	0	0	0	1	1	0	1	0	1	698	gaaauccgaacgaacuuuuug	0.00955304
chr11:61656147..61656207:+	0	1	2	0	1	3	0	2	3	581.667	gaaaaaguuuguuuggguuuu	0.00796087
chr17:60624771..60624833:+	0	0	1	1	1	1	1	1	2	572.5	gaugaggcucagcgagcccuggu	0.00783541
chr11:61656147..61656206:+	0	2	0	0	2	2	0	0	2	565.5	gaaaaaguuuguuuggguuuu	0.00773961
chr22:28012543..28012596:-	0	1	0	0	1	1	0	0	1	547	aaaaagguuuguuuggguuuu	0.00748641
chr22:28012542..28012596:-	0	0	1	0	0	1	0	1	1	545	aaaaagguuuguuuggguuuu	0.00745904
chr2:4721962..4722024:+	0	3	2	0	3	5	0	2	5	541.6	uaucugagacuguugauauuuc	0.0074125
chr17:60624768..60624831:-	0	0	1	0	0	1	0	1	1	520	gaugaggcucagcgagcccuggg	0.00711688
chr7:36241074..36241151:-	0	0	1	0	0	1	0	1	1	506	caaaaaguuuguuuggguuuu	0.00692527
chrX:104619210..104619269:+	0	1	0	1	2	1	1	0	2	499	gaaaaguucguuuggguuuucu	0.00682947
chr1:156362189..156362248:-	0	2	1	1	3	3	1	1	4	484.5	gaaauccgaacgaacuuuuug	0.00663102
chr5:83468961..83469021:+	0	0	0	1	1	0	1	0	1	468	aaaaaguuuguuuggguuuuu	0.00640519
chr4:104093141..104093194:-	0	1	0	0	1	1	0	0	1	437	cugguuaguacuuggaug	0.00598092
chrX:104665789..104665846:-	0	0	1	0	0	1	0	1	1	412	aaaaaguucauucggauucauc	0.00563876
chr19:9572653..9572717:-	0	2	4	0	2	6	0	4	6	397.667	agagaacguaaucugaguggu	0.00544259
chr11:74803727..74803791:+	0	2	4	0	2	6	0	4	6	397.667	agagaacguaaucugaguggu	0.00544259
chr2:4721962..4722023:+	0	0	0	1	1	0	1	0	1	377	uaucugagacuguugauauuu	0.00515974
chr1:82893847..82893904:-	0	0	1	0	0	1	0	1	1	367	aaaaaaguuuguuuggauuuu	0.00502288
chr6:104247193..104247253:-	0	0	0	2	2	0	2	0	2	360.5	aaaaaaguuuguuuggauuuu	0.00493391
chr5:83468960..83469023:+	0	1	0	0	1	1	0	0	1	357	uaaaaaguuuguuuggguuuu	0.00488601
chr15:53174701..53174760:-	0	0	0	1	1	0	1	0	1	348	aaaaaguuuguuuggguuuuu	0.00476284
chr14:60241540..60241599:+	0	1	0	0	1	1	0	0	1	340	aaagcugaaugaacuuuuugg	0.00465334
chr5:83468960..83469019:+	0	1	0	0	1	1	0	0	1	332	uaaaaaguuuguuuggguuuu	0.00454385
chr4:51511047..51511106:-	0	0	0	1	1	0	1	0	1	320	aaagguucauuuguguuuuuc	0.00437962
chr12:76450436..76450495:+	0	2	0	0	2	2	0	0	2	308	aaaaaccugaaggaaguuuuug	0.00421538
chr23:3759401..3759462:-	0	1	0	0	1	1	0	0	1	300	aaaaaguucguuuggguuuuu	0.00410589
chr19:9572755..9572793:-	0	0	0	1	1	0	1	0	1	282	ccacgaggaggagauaa	0.00385954
chr19:9610982..9611053:-	0	1	0	0	1	1	0	0	1	276	ggagaaaacgccgucugaguggu	0.00377742
chr19:9591210..9591281:-	0	1	0	0	1	1	0	0	1	276	ggagaaaacgccgucugaguggu	0.00377742
chr2:43563287..43563347:+	0	0	1	0	0	1	0	1	1	251	aaaaaguucguuuggguuuuc	0.00343526
chr9:24479802..24479866:-	0	0	0	1	1	0	1	0	1	239	uccaggauaugugcguguaacu	0.00327103
chr19:9591210..9591282:-	0	0	0	1	1	0	1	0	1	233	ggagaaaacgccgucugaguggu	0.00318891
chr19:9610982..9611054:-	0	0	0	1	1	0	1	0	1	233	ggagaaaacgccgucugaguggu	0.00318891
chrX:60229811..60229876:+	0	0	1	0	0	1	0	1	1	231	aaaaaguucguuuggguuuuu	0.00316154
chr22:35364099..35364155:+	0	1	2	3	4	3	3	2	6	228.833	aaaaacucaaacgaacuuuu	0.00313188
chr10:90699532..90699580:-	0	0	0	1	1	0	1	0	1	215	aaaaaguuuguuuggguuuuu	0.00294256
chrX:29085220..29085282:-	0	0	0	1	1	0	1	0	1	207	aaaaaguuuguuuggguuuuu	0.00283307
chr9:2054443..2054526:+	0	1	0	0	1	1	0	0	1	184	ugggcugcagugcgcuaugc	0.00251828
chr21:26552264..26552317:+	0	1	0	0	1	1	0	0	1	178	aaaaucugaacaaacuuuuug	0.00243616
chrX:121706360..121706418:-	0	2	0	0	2	2	0	0	2	172.5	aaaaaguucguugggguuuuc	0.00236089
chrX:60229811..60229872:+	0	1	0	1	2	1	1	0	2	171	aaaaaguucguuuggguuuuu	0.00234036
chr17:19319156..19319213:-	0	1	0	1	2	1	1	0	2	159	aaaaaguucauuuggguuuuc	0.00217612
chr2:135445864..135445920:-	0	0	1	0	0	1	0	1	1	158	aaaaaguucauuuggguuuuc	0.00216244
chr2:45205499..45205591:+	0	1	0	0	1	1	0	0	1	154	guggacuucccugguagcucagc	0.00210769
chr18:46149391..46149447:+	0	1	0	1	2	1	1	0	2	152	aaaaaguucguuuggguuuuu	0.00208032
chr19:61458058..61458114:+	0	0	0	1	1	0	1	0	1	139	ucugugccgacucucgggaac	0.0019024
chrX:121706361..121706418:-	0	3	2	2	5	5	2	2	7	138.571	aaaaaguucguugggguuuuc	0.00189653
chr1:86002657..86002716:-	0	1	0	0	1	1	0	0	1	132	aaaaaaguuuguuuggauuuu	0.00180659
chr12:36320700..36320755:+	0	0	0	1	1	0	1	0	1	130	aaaaccugaaugaacuuuuu	0.00177922
chrX:7872900..7872956:-	0	1	0	0	1	1	0	0	1	126	aaaaccugaauaaacuuuuug	0.00172447
chr13:32825671..32825729:+	0	1	0	0	1	1	0	0	1	119	aaaaccuggacaaacuuuuug	0.00162867
chr22:34909541..34909596:+	0	1	0	0	1	1	0	0	1	119	aaaaccuggacaaacuuuuug	0.00162867
chr1:82893844..82893904:-	0	1	0	1	2	1	1	0	2	109.5	aaacucaaaugaacuuuuugg	0.00149865
chrX:30015439..30015498:-	0	0	0	1	1	0	1	0	1	108	ucugucaccuucuugaguggag	0.00147812
chr19:21896413..21896490:+	0	0	1	0	0	1	0	1	1	102	uucgugggcucuagagcaugg	0.001396
chr24:57588155..57588208:-	0	1	1	0	1	2	0	1	2	99	uuuagugugauaauggcguuu	0.00135494
chr20:7262950..7262994:-	0	0	1	0	0	1	0	1	1	97	aaaccugaacaaacuguuugg	0.00132757
chr16:37342744..37342804:-	0	0	1	0	0	1	0	1	1	96	aaaaaguucguuuggguuuu	0.00131389
chr12:11996296..11996356:-	0	0	1	0	0	1	0	1	1	95	aaaccugagcaaacuuuuugg	0.0013002
chr5:107672941..107673001:+	0	1	0	0	1	1	0	0	1	95	aaacccgaacaaacuuuuugg	0.0013002
chr5:38305996..38306055:-	0	1	0	0	1	1	0	0	1	90	aaaaccugaaaaaacuuuuug	0.00123177
chr3:110157346..110157405:+	0	1	0	0	1	1	0	0	1	89	aaaaccggaacaaacuuuuug	0.00121808
chr1:138819324..138819399:+	0	1	0	0	1	1	0	0	1	88	agagaugaagcacuggagc	0.0012044
chr10:71560121..71560179:+	0	0	1	1	1	1	1	1	2	85.5	aaaacccgaaugaacuuuuug	0.00117018
chr5:112488155..112488220:+	0	0	1	0	0	1	0	1	1	85	uccauccccucuugcccaccagu	0.00116334
chr16:20023700..20023758:-	0	0	0	1	1	0	1	0	1	84	aaaaaguucauuuggguuuuu	0.00114965
chr5:119287397..119287455:-	0	1	0	0	1	1	0	0	1	83	aaugaaguaagucagacagaga	0.00113596
chr21:26552265..26552317:+	0	0	1	0	0	1	0	1	1	81	aaaaucugaacaaacuuuuug	0.00110859
chr13:53904038..53904098:-	0	1	0	0	1	1	0	0	1	78	uucucagguuggacaguccug	0.00106753
chr19:9605035..9605098:-	0	0	2	0	0	2	0	2	2	77	ggagaggacaccgucugaguggu	0.00105385
chr21:67120752..67120813:+	0	1	1	0	1	2	0	1	2	73	aaaagcugaacaaacuuuuugg	0.000999101
chr24:57588154..57588208:-	0	0	0	1	1	0	1	0	1	72	uuuagugugauaauggcguuu	0.000985414
chr14:31619081..31619140:+	0	0	0	1	1	0	1	0	1	70	aaaaccugaaugaaccuuuug	0.000958042
chr19:21896413..21896488:+	0	0	1	0	0	1	0	1	1	69	uucgugggcucuagagcauggg	0.000944355
chr2:71603334..71603392:+	0	0	1	0	0	1	0	1	1	68	auagcuguacuuucuccuuuu	0.000930669
chr29:17199782..17199841:-	0	1	0	0	1	1	0	0	1	67	gaaaaguucguuuggguuuuc	0.000916983
chr5:49441420..49441479:+	0	1	0	0	1	1	0	0	1	66	aagacccgaaugaacuuuuug	0.000903296
chr9:77171124..77171183:+	0	1	0	1	2	1	1	0	2	64.5	aaaaccugaaaaaacuuuuug	0.000882767
chr7:17780239..17780303:+	0	0	0	1	1	0	1	0	1	59	acgggggaagccugguccugagg	0.000807492
chr7:60742518..60742578:-	0	0	0	1	1	0	1	0	1	59	ugagauacgacugaagugacuu	0.000807492
chrNKLS02002208.1:5518847..5518908:-	0	1	0	1	2	1	1	0	2	58.5	auaaaguuuguucaaguuuuuc	0.000800649
chrX:22998868..22998929:+	0	1	0	1	2	1	1	0	2	58.5	auaaaguuuguucaaguuuuuc	0.000800649
chr13:53904039..53904096:-	0	0	1	0	0	1	0	1	1	57	uucucagguuggacaguccu	0.00078012
chr7:60742518..60742582:+	0	1	0	0	1	1	0	0	1	57	agugagauacgacugaagugac	0.00078012
chr14:60189571..60189628:+	0	0	1	0	0	1	0	1	1	56	aaaaccugaaugaaucuuuug	0.000766433
chr11:72042478..72042534:-	0	1	0	0	1	1	0	0	1	56	aaagccugaaugaacuuuuuu	0.000766433
chr2:71603335..71603392:+	0	0	2	1	1	2	1	2	3	55.3333	auagcuguacuuucuccuuuu	0.000757309
chr23:27514118..27514186:-	0	0	0	1	1	0	1	0	1	54	caaaauugauuucugacu	0.000739061
chr19:43689418..43689477:-	0	0	0	1	1	0	1	0	1	53	aaaaaguucguuuggguuuu	0.000725374
chr4:67085293..67085355:+	0	1	0	0	1	1	0	0	1	53	aacccaaaugaacuuuuuggc	0.000725374
chr9:24479805..24479866:-	0	0	0	1	1	0	1	0	1	53	uccaggauaugugcguguaacu	0.000725374
chr19:9605036..9605098:-	0	1	1	0	1	2	0	1	2	52.5	gagaggacaccgucugagugg	0.000718531
chr14:31105092..31105167:-	0	1	1	0	1	2	0	1	2	52.5	uaacuuuaagacugaga	0.000718531
chr7:18947021..18947081:+	0	0	0	1	1	0	1	0	1	52	aaaacccgaacaaacuuuuug	0.000711688
chr5:111568833..111568894:+	0	0	0	1	1	0	1	0	1	52	auguccgcggguucccuguccca	0.000711688
chr10:92497759..92497818:-	0	0	2	0	0	2	0	2	2	51.5	uuugaugacuguuccuccuauu	0.000704845
chr5:107672940..107673001:+	0	0	1	1	1	1	1	1	2	51.5	aaaacccgaacaaacuuuuugg	0.000704845
chr13:36502509..36502566:-	0	1	1	0	1	2	0	1	2	51.5	aaaaacucaaaugaacuuucu	0.000704845
chr28:24750917..24750977:+	0	0	2	0	0	2	0	2	2	51	ugcgguagagcaucagagaacu	0.000698002
chr26:48891387..48891450:+	0	0	0	2	2	0	2	0	2	51	aaaaaguugguucgaguuuuu	0.000698002
chr11:68587602..68587666:-	0	0	1	0	0	1	0	1	1	50	cuaucccuggcucccccguuuuu	0.000684315
chr24:56736124..56736171:+	0	2	0	1	3	2	1	0	3	49.3333	aacugacccagaggcaaagc	0.000675191
chr11:68587603..68587663:-	0	1	0	0	1	1	0	0	1	49	cuaucccuggcucccccguuuu	0.000670629
chr3:83173584..83173654:+	0	1	0	0	1	1	0	0	1	47	ugaaugaaucuuuuggcuaac	0.000643257
chr5:38305996..38306053:-	0	0	0	1	1	0	1	0	1	47	aaaaccugaaaaaacuuuuug	0.000643257
chr22:7272016..7272076:+	0	0	0	1	1	0	1	0	1	47	aaaaaguuugcugggguuuuuc	0.000643257
chr24:13889431..13889495:-	0	1	0	0	1	1	0	0	1	44	uuagucgcuaaguaguguucaa	0.000602198
chr27:21513935..21513982:+	0	0	0	1	1	0	1	0	1	42	aaaagguucauuuggguuucu	0.000574825
chr28:24750916..24750978:+	0	1	0	0	1	1	0	0	1	41	ugcgguagagcaucagagaacuu	0.000561139
chr3:46684902..46684965:-	0	1	2	0	1	3	0	2	3	40.3333	agaacguaaucugagugg	0.000552014
chr7:53678016..53678073:-	0	0	0	1	1	0	1	0	1	40	aaaaacccaaacgaacuuuuu	0.000547452
chr13:36502509..36502567:-	0	1	0	0	1	1	0	0	1	40	aaaagguucguuuagguuuucu	0.000547452
chr26:11560916..11560976:+	0	0	1	0	0	1	0	1	1	39	aaaagcugaaugaacuuuguggc	0.000533766
chr9:36853048..36853106:+	0	0	0	1	1	0	1	0	1	39	aaaaguucauuuggguuugucu	0.000533766
chr18:55051758..55051815:-	0	0	0	1	1	0	1	0	1	39	uguguccaauaauaggggauugc	0.000533766
chr3:74249243..74249303:+	0	0	0	1	1	0	1	0	1	39	aaaaucugaaugaacuuuuuga	0.000533766
chr7:44175748..44175805:+	0	0	1	0	0	1	0	1	1	38	cuucucugaucccuggcagaga	0.00052008
chr9:21716566..21716621:+	0	0	1	0	0	1	0	1	1	37	aaaaaguucauuuggguuuuuc	0.000506393
chr4:103601692..103601753:-	0	0	1	0	0	1	0	1	1	37	agaguggaacacgacugagcagc	0.000506393
chrX:133548283..133548349:-	0	1	0	0	1	1	0	0	1	37	uaucuacucuagauaagacuuu	0.000506393
chr5:111568833..111568893:+	0	1	0	0	1	1	0	0	1	37	auguccgcggguucccuguccca	0.000506393
chr10:92204669..92204724:-	0	1	0	0	1	1	0	0	1	36	aaaaacucaaaugaacuuuuu	0.000492707
chr24:56736124..56736173:+	0	0	1	0	0	1	0	1	1	35	aacugacccagaggcaaagc	0.000479021
chr27:14077265..14077324:+	0	0	0	1	1	0	1	0	1	35	aaaaguucauuuggguuuuu	0.000479021
chr10:13239287..13239353:-	0	0	0	1	1	0	1	0	1	35	ugugacuguuccugguauugauu	0.000479021
chr11:68587603..68587665:-	0	2	3	1	3	5	1	3	6	34.8333	cuaucccuggcucccccguuuu	0.00047674
chr4:64472349..64472401:-	0	1	0	1	2	1	1	0	2	34.5	cacuagauugggagcuccuu	0.000472178
chr15:43804116..43804171:+	0	0	1	0	0	1	0	1	1	34	aaaaccugaaugaacuuuu	0.000465334
chr25:27912777..27912835:-	0	0	0	1	1	0	1	0	1	34	aaaaaguucguuuggguuuu	0.000465334
chr22:7272016..7272075:+	0	2	1	0	2	3	0	1	3	33.3333	aaaacccaaacgaacuuuuug	0.00045621
chr19:40312625..40312682:+	0	1	1	2	3	2	2	1	4	33.25	uccuccccugguccuccacaga	0.00045507
chr5:114770055..114770113:+	0	0	1	0	0	1	0	1	1	33	aaaaaccuaagugaacucuuug	0.000451648
chr12:19856610..19856646:+	0	0	1	0	0	1	0	1	1	33	gccugcugggguggaag	0.000451648
chr9:36853048..36853105:+	0	0	0	1	1	0	1	0	1	33	aaaaguucauuuggguuugucu	0.000451648
chr23:43382370..43382429:+	0	0	1	0	0	1	0	1	1	33	aaaaguucauuuggguuuuu	0.000451648
chr10:13239288..13239353:-	0	0	1	0	0	1	0	1	1	33	ugugacuguuccugguauugau	0.000451648
chr23:27534896..27534955:+	0	0	1	0	0	1	0	1	1	32	augccuuccccagccuccgagcc	0.000437962
chr7:7138859..7138919:+	0	0	1	0	0	1	0	1	1	31	aaaaaguuuauucagguuuuuc	0.000424276
chr26:48891387..48891452:+	0	0	0	1	1	0	1	0	1	31	aaaaaguugguucgaguuuuu	0.000424276
chr5:112488154..112488220:+	0	0	1	0	0	1	0	1	1	30	uccauccccucuugcccaccagu	0.000410589
chr9:68182833..68182892:-	0	1	0	0	1	1	0	0	1	30	agugugcgugugcgcgguggga	0.000410589
chr6:104247192..104247252:-	0	0	0	1	1	0	1	0	1	30	aaaaaguuuguuuggauuuuc	0.000410589
chr6:115400832..115400891:-	0	1	2	0	1	3	0	2	3	29.6667	uccuucagaagucacccggcuc	0.000406027
chr10:27275426..27275485:+	0	1	0	1	2	1	1	0	2	29.5	aaaaaguucauuuggguuuu	0.000403746
chr7:50584842..50584907:+	0	2	2	0	2	4	0	2	4	29	uuugcaccucugagaguggag	0.000396903
chr8:72589064..72589125:+	0	0	0	1	1	0	1	0	1	29	aaaaaguucguuuguguuuu	0.000396903
chr7:50584843..50584907:+	0	0	1	0	0	1	0	1	1	29	uugcaccucugagaguggagu	0.000396903
chr21:67991305..67991367:+	0	1	0	0	1	1	0	0	1	28	augcaagcaacacucuguggca	0.000383217
chr7:44175748..44175801:-	0	0	1	0	0	1	0	1	1	28	cucuucucugaucccuggcaga	0.000383217
chr7:7138859..7138917:+	0	0	1	0	0	1	0	1	1	28	aaaaaguuuauucagguuuuu	0.000383217
chr2:6787335..6787388:+	0	0	0	1	1	0	1	0	1	28	auugugguuguugcaggaggag	0.000383217
chr29:9468293..9468344:+	0	1	0	1	2	1	1	0	2	27.5	aaagacucaaacgaacuuuuug	0.000376373
chr10:76905910..76905974:-	0	1	0	0	1	1	0	0	1	27	uucggggaaggcugucagag	0.00036953
chr5:111568834..111568896:+	0	0	1	0	0	1	0	1	1	27	uguccgcggguucccugucccag	0.00036953
chr7:44175748..44175804:+	0	0	0	3	3	0	3	0	3	26.6667	ucuucucugaucccuggcagag	0.000364968
chr4:94305419..94305505:+	0	0	0	1	1	0	1	0	1	26	uguugcugugugugcccuggag	0.000355844
chr7:50584842..50584902:+	0	0	1	0	0	1	0	1	1	26	ugguccuagucugggugcaaa	0.000355844
chr10:79884378..79884441:+	0	0	0	1	1	0	1	0	1	26	ucacuaaguuugugucugacu	0.000355844
chr29:12872752..12872814:+	0	1	0	1	2	1	1	0	2	25	aaacaagaucacgucucucaga	0.000342158
chr14:738422..738492:-	0	0	1	0	0	1	0	1	1	25	ucugagccugccucguccccaga	0.000342158
chr6:115400828..115400891:-	0	0	0	1	1	0	1	0	1	25	uccuucagaagucacccggcuc	0.000342158
chr10:12970903..12970960:-	0	0	0	1	1	0	1	0	1	25	aaaaacccaaaugaacuuuuu	0.000342158
chr25:395527..395592:+	0	1	0	1	2	1	1	0	2	24.5	ucuccugcucucccacucugaga	0.000335315
chr9:103094250..103094311:+	0	1	0	1	2	1	1	0	2	24.5	aaacccgaaccaacuuuuugga	0.000335315
chr6:115400831..115400891:-	0	0	1	0	0	1	0	1	1	24	uccuucagaagucacccggcuc	0.000328471
chr21:67120752..67120812:+	0	0	1	0	0	1	0	1	1	24	aaaagcugaacaaacuuuuug	0.000328471
chr8:39157297..39157352:+	0	1	0	0	1	1	0	0	1	24	aagaaguucguucagguuuuu	0.000328471
chr2:133373064..133373121:-	0	0	0	1	1	0	1	0	1	24	cuccaugggauucucugcaaga	0.000328471
chr15:34896627..34896687:-	0	0	0	2	2	0	2	0	2	23	aaagacucaaacgaacuuuuug	0.000314785
chr5:38305996..38306054:-	0	0	0	1	1	0	1	0	1	23	aaaaaguucauuuggguuuuu	0.000314785
chrX:44781632..44781689:+	0	0	0	1	1	0	1	0	1	23	aaaaaccuaaacgaacuuuuuga	0.000314785
chr21:26341455..26341516:-	0	0	1	0	0	1	0	1	1	23	aacccagaugaacuuuuugac	0.000314785
chr22:37470387..37470449:-	0	1	0	0	1	1	0	0	1	23	aggccccaggucccucuccagc	0.000314785
chr6:3443348..3443417:-	0	1	0	0	1	1	0	0	1	23	uaacagggaugagcuauuguuu	0.000314785
chr14:63643443..63643498:+	0	1	0	0	1	1	0	0	1	23	gaauugauaacugagcaagga	0.000314785
chr4:103321888..103321967:+	0	1	1	0	1	2	0	1	2	22.5	ugggauugagcgccuccuuuag	0.000307942
chr29:12872752..12872815:+	0	1	1	0	1	2	0	1	2	22.5	aaacaagaucacgucucucagaa	0.000307942
chr1:86002656..86002715:-	0	0	0	2	2	0	2	0	2	22	aaaaaguuuguuuggauuuuc	0.000301099
chr8:39157297..39157354:+	0	0	1	0	0	1	0	1	1	22	aagaaguucguucagguuuuuc	0.000301099
chr27:14077263..14077324:+	0	0	1	0	0	1	0	1	1	22	caaaaaguucauuuggguuuuu	0.000301099
chr17:45189729..45189788:-	0	1	0	0	1	1	0	0	1	22	ccucagccgcccccccucacac	0.000301099
chr26:48891387..48891446:+	0	0	0	1	1	0	1	0	1	22	aaaaaguugguucgaguuuuu	0.000301099
chr2:133373064..133373121:+	0	0	0	1	1	0	1	0	1	22	cuccaugggauucucugcaaga	0.000301099
chr5:55956313..55956354:+	0	1	0	0	1	1	0	0	1	21	ugagucuaaagcauagag	0.000287412
chr27:27151336..27151392:+	0	0	0	1	1	0	1	0	1	21	aaaaaguucauuuggguuuuu	0.000287412
chr5:114770056..114770113:+	0	1	0	0	1	1	0	0	1	21	aaaaaccuaagugaacucuuug	0.000287412
chr25:395527..395591:+	0	0	0	1	1	0	1	0	1	21	ucuccugcucucccacucuga	0.000287412
chrX:133548283..133548350:-	0	1	1	1	2	2	1	1	3	20.6667	uaucuacucuagauaagacuuu	0.00028285
chr26:48891387..48891448:+	0	1	1	0	1	2	0	1	2	20.5	aaaaaguugguucgaguuuuu	0.000280569
chr29:12872753..12872814:+	0	0	1	0	0	1	0	1	1	20	aaacaagaucacgucucucaga	0.000273726
chr23:31719591..31719651:+	0	0	1	0	0	1	0	1	1	20	auuuccuagcguguuggguacu	0.000273726
chr26:48891387..48891447:+	0	0	0	1	1	0	1	0	1	20	aaaaaguugguucgaguuuuu	0.000273726
chr13:67570609..67570668:+	0	0	0	1	1	0	1	0	1	20	aagaggugcucaggagugaagag	0.000273726
chr5:111568834..111568895:+	0	0	1	0	0	1	0	1	1	20	uguccgcggguucccugucccag	0.000273726
chr19:22762197..22762262:-	0	0	1	0	0	1	0	1	1	20	uggcuagggaggaaugcugaac	0.000273726
chr19:10417703..10417791:+	0	0	0	1	1	0	1	0	1	20	ggugguccagugguuaag	0.000273726
chr6:104247189..104247252:-	0	0	0	1	1	0	1	0	1	20	aaaaaguuuguuuggauuuuc	0.000273726
chr4:1489130..1489192:+	0	0	0	1	1	0	1	0	1	20	aaaaaggugacaauauugaccag	0.000273726
chr4:49060825..49060883:+	0	0	0	1	1	0	1	0	1	20	gacucccugacugccgagcuu	0.000273726
chr7:44175747..44175803:-	0	0	0	2	2	0	2	0	2	19	ucuucucugaucccuggcagag	0.00026004
chr13:12024920..12024977:-	0	0	1	0	0	1	0	1	1	19	acagaguucauuuggguuuuuc	0.00026004
chr11:70886775..70886859:-	0	1	0	0	1	1	0	0	1	19	gugcuaugaugaugccuuaaa	0.00026004
chr11:47993906..47993968:+	0	0	0	1	1	0	1	0	1	19	cugccucuccgccaccuccacc	0.00026004
chr5:94298697..94298756:-	0	0	0	1	1	0	1	0	1	19	aaaaaguuugcucgaguuuuu	0.00026004
chrX:133548284..133548351:+	0	1	2	1	2	3	1	2	4	18	uaucuacucuagauaagacuuu	0.000246354
chr20:10473079..10473139:-	0	0	1	0	0	1	0	1	1	18	uccucugaaaaagccucuaaca	0.000246354
chr22:37470388..37470448:-	0	1	0	0	1	1	0	0	1	18	uggagagaccucugggggcaagc	0.000246354
chr13:36502510..36502566:-	0	0	1	0	0	1	0	1	1	18	aaagguucguuuagguuuucu	0.000246354
chr7:11309016..11309102:-	0	0	1	0	0	1	0	1	1	18	uuuacggagaugagaggucaga	0.000246354
chr23:27534897..27534953:+	0	0	1	0	0	1	0	1	1	18	ugccuuccccagccuccgagc	0.000246354
chr13:31593808..31593866:-	0	0	0	1	1	0	1	0	1	18	aaaguucauucagguuuuuc	0.000246354
chr14:31619082..31619140:+	0	0	0	1	1	0	1	0	1	18	aaaaccugaaugaaccuuuug	0.000246354
chr2:33606918..33606978:+	0	0	0	1	1	0	1	0	1	18	agagccauggauuugaacucu	0.000246354
chr15:48274258..48274319:-	0	0	0	1	1	0	1	0	1	18	ugagagggagauccaagcaggag	0.000246354
chr1:69198181..69198238:-	0	0	0	1	1	0	1	0	1	18	ucaccgugcccugguccuccaga	0.000246354
chr19:33945790..33945849:+	0	1	1	0	1	2	0	1	2	17	aaacccgaacuaacuuuuga	0.000232667
chr2:6787333..6787389:+	0	0	0	2	2	0	2	0	2	17	acugcuacugcaaucacaauc	0.000232667
chr7:44194013..44194070:-	0	0	1	0	0	1	0	1	1	17	ucggccuaggcacacgcauca	0.000232667
chr19:11116409..11116477:+	0	1	0	0	1	1	0	0	1	17	gaaccagauugucagcucuaa	0.000232667
chr7:11309014..11309100:-	0	0	1	0	0	1	0	1	1	17	uacggagaugagaggucaga	0.000232667
chr14:63822438..63822496:+	0	1	0	0	1	1	0	0	1	17	aaaaacccaagugaacuuuuug	0.000232667
chr19:40312624..40312682:+	0	0	1	0	0	1	0	1	1	17	uuccuccccugguccuccacaga	0.000232667
chr13:23137450..23137505:-	0	0	0	1	1	0	1	0	1	17	aaaaaguucgcuuggguuuuu	0.000232667
chr21:16232541..16232601:+	0	1	0	0	1	1	0	0	1	17	aaaaaguuuguuugguuuuuc	0.000232667
chr25:11171644..11171711:+	0	1	0	0	1	1	0	0	1	17	auaucaaagagcuguaaguguu	0.000232667
chr23:43953598..43953655:-	0	1	0	0	1	1	0	0	1	17	aaagguucauuugaguuuuu	0.000232667
chr7:4062111..4062168:-	0	0	0	1	1	0	1	0	1	17	ugcccacacgcguacgccagc	0.000232667
chr13:63226167..63226238:-	0	0	1	1	1	1	1	1	2	16.5	acucccggugggcaacgcgc	0.000225824
chr22:50038433..50038524:-	0	0	0	2	2	0	2	0	2	16	uuagcagcucucugcccccacu	0.000218981
chr10:28304353..28304417:+	0	1	0	0	1	1	0	0	1	16	ucugaccauggcccugagcccac	0.000218981
chr13:66467487..66467538:+	0	0	0	1	1	0	1	0	1	16	uaccuccccugucucgcacagug	0.000218981
chr15:48274260..48274321:+	0	0	0	1	1	0	1	0	1	16	ugagagggagauccaagcaggag	0.000218981
chr23:2856947..2857009:-	0	2	1	2	4	3	2	1	5	15.8	acugguuucaggacagaucucu	0.000216244
chr6:105817100..105817159:-	0	0	0	2	2	0	2	0	2	15.5	aaaaaguuuguuugaguuuuu	0.000212138
chr26:38979030..38979094:-	0	1	0	2	3	1	2	0	3	15.3333	guagucacacguggccaguggc	0.000209857
chr11:47993907..47993964:+	0	0	0	1	1	0	1	0	1	15	ugccucuccgccaccuccaccu	0.000205295
chr21:56730718..56730775:-	0	0	1	0	0	1	0	1	1	15	aagcuuuaauuuauuaaucuga	0.000205295
chr26:38979029..38979094:-	0	0	1	0	0	1	0	1	1	15	cacuagucacauguaacuuacu	0.000205295
chr21:14375836..14375898:+	0	1	0	0	1	1	0	0	1	15	cccugcccuucaugcucaacacu	0.000205295
chr22:59796231..59796289:+	0	1	0	0	1	1	0	0	1	15	uguaaaugcaggagacccaguu	0.000205295
chr2:133373065..133373121:+	0	1	0	0	1	1	0	0	1	15	cuugcagagaaucccauggagg	0.000205295
chrX:22998868..22998926:+	0	0	0	1	1	0	1	0	1	15	auaaaguuuguucaaguuuuuc	0.000205295
chrNKLS02002208.1:5518850..5518908:-	0	0	0	1	1	0	1	0	1	15	auaaaguuuguucaaguuuuuc	0.000205295
chr8:1274358..1274414:-	0	0	0	1	1	0	1	0	1	15	gucacagugacuguuuccuga	0.000205295
chr6:115400830..115400891:-	0	0	1	0	0	1	0	1	1	14	uccuucagaagucacccggcuc	0.000191608
chr5:33026494..33026551:-	0	0	0	1	1	0	1	0	1	14	aaaacccaaaggaacuuuuuga	0.000191608
chr5:114770054..114770113:+	0	1	0	0	1	1	0	0	1	14	aaaaaccuaagugaacucuuug	0.000191608
chr29:16596087..16596152:-	0	1	0	0	1	1	0	0	1	14	cccagcuagauuguaagcuccuu	0.000191608
chr25:27973672..27973729:+	0	0	0	1	1	0	1	0	1	14	aaaaaguucauuuggguuuuu	0.000191608
chr13:31593809..31593866:-	0	0	0	1	1	0	1	0	1	14	aaaguucauucagguuuuuc	0.000191608
chr21:69732556..69732606:+	0	0	1	0	0	1	0	1	1	14	ugacccugccucccgccccaca	0.000191608
chr22:59916273..59916330:+	0	0	0	1	1	0	1	0	1	14	aagggcuucucagguggcugagu	0.000191608
chr20:65367179..65367237:-	0	1	0	0	1	1	0	0	1	14	acucgacugacagcugcagagg	0.000191608
chr17:72841715..72841770:-	0	0	0	1	1	0	1	0	1	14	ggccaggggcgugucgggcuc	0.000191608
chr25:33205450..33205509:-	0	0	1	0	0	1	0	1	1	13	uugcuguggacaugaccauaa	0.000177922
chrX:133548282..133548350:-	0	0	1	0	0	1	0	1	1	13	aucuacucuagauaagacuuuc	0.000177922
chr12:76309469..76309527:+	0	0	1	0	0	1	0	1	1	13	aaaguucauucggguuuuucc	0.000177922
chr1:7155008..7155060:-	0	1	0	0	1	1	0	0	1	13	caggagcugaccaaugaguuguc	0.000177922
chr21:68645104..68645164:-	0	1	0	0	1	1	0	0	1	13	uugaacuguuaagaaccacugg	0.000177922
chr24:54023266..54023326:-	0	0	1	0	0	1	0	1	1	13	aaaaaguuuguucaaguuuuu	0.000177922
chr13:63226171..63226238:-	0	0	1	0	0	1	0	1	1	13	acucccggugggcaacgcgc	0.000177922
chr13:31593810..31593866:-	0	0	1	0	0	1	0	1	1	13	aaaccgggaugaauuuuuu	0.000177922
chr7:12661560..12661624:-	0	0	0	1	1	0	1	0	1	13	cacugccugucccgccuccagg	0.000177922
chr12:16604180..16604241:+	0	0	0	1	1	0	1	0	1	13	aagaaguuuguuuggguuuuc	0.000177922
chr18:50835386..50835441:+	0	0	0	1	1	0	1	0	1	13	aaaguuuguucgaguuuuuu	0.000177922
chr5:87701230..87701286:+	0	0	1	0	0	1	0	1	1	13	cuucagccauguccucuuugc	0.000177922
chr7:2110980..2111039:+	0	0	1	0	0	1	0	1	1	13	gacacuggcauguuugucccagu	0.000177922
chr18:50835385..50835442:+	0	1	0	0	1	1	0	0	1	13	caaaguuuguucgaguuuuuuc	0.000177922
chr5:87701230..87701288:+	0	1	0	0	1	1	0	0	1	13	uucagccauguccucuuugcga	0.000177922
chr2:85571801..85571877:-	0	1	0	0	1	1	0	0	1	13	uuuuaacugcacaugcugaag	0.000177922
chr20:71466456..71466514:-	0	0	0	1	1	0	1	0	1	13	ucugacuucaccugggauuccag	0.000177922
chr15:51656967..51657037:-	0	0	0	1	1	0	1	0	1	13	acaggcagacagcagugguucu	0.000177922
chr6:112086179..112086233:-	0	3	1	0	3	4	0	1	4	12.75	ucuaggguguuuaggcgucaga	0.0001745
chr13:25092063..25092148:+	0	2	0	0	2	2	0	0	2	12.5	uguugcaguguagacucuucca	0.000171079
chr13:25092161..25092246:+	0	2	0	0	2	2	0	0	2	12.5	uguugcaguguagacucuucca	0.000171079
chr13:25092259..25092344:+	0	2	0	0	2	2	0	0	2	12.5	uguugcaguguagacucuucca	0.000171079
chr13:18505692..18505754:+	0	0	0	2	2	0	2	0	2	12	ucccccgggcucuccagcuuacc	0.000164236
chr12:76309469..76309525:+	0	0	1	1	1	1	1	1	2	12	aaacaccgggacgaacuuuuu	0.000164236
chr25:38801484..38801566:+	0	1	0	1	2	1	1	0	2	12	ugagugagaaggcccgcccugc	0.000164236
chr11:37693380..37693437:-	0	0	1	0	0	1	0	1	1	12	aaaaaguuuguuugggguuuc	0.000164236
chr20:71466460..71466514:-	0	0	1	0	0	1	0	1	1	12	ugagucucaucugaaucagaa	0.000164236
chr2:33606918..33606977:+	0	1	0	0	1	1	0	0	1	12	guucaaauccauggcucugc	0.000164236
chr9:68182835..68182893:-	0	0	0	1	1	0	1	0	1	12	gagugugcgugugcgcggugg	0.000164236
chr1:7155009..7155062:-	0	0	0	1	1	0	1	0	1	12	aggagcugaccaaugaguugu	0.000164236
chr7:11309018..11309100:-	0	0	0	1	1	0	1	0	1	12	uacggagaugagaggucagac	0.000164236
chr9:68182834..68182892:-	0	0	1	0	0	1	0	1	1	12	uccgccgcgcacacacacacag	0.000164236
chr19:26942097..26942154:-	0	0	1	0	0	1	0	1	1	12	ucucugucuuccgcaauccagg	0.000164236
chr2:118439375..118439459:+	0	0	1	0	0	1	0	1	1	12	cuggauuugaaauaaagauacug	0.000164236
chr2:118439374..118439458:-	0	0	1	0	0	1	0	1	1	12	cuggauuugaaauaaagauacug	0.000164236
chr22:50133339..50133412:-	0	0	1	0	0	1	0	1	1	12	ugacccugacuucugaccccac	0.000164236
chr2:86600988..86601047:+	0	1	0	0	1	1	0	0	1	12	aaagguucauuuggguuuuucu	0.000164236
chr3:14789824..14789884:+	0	0	0	1	1	0	1	0	1	12	ccgccauccggccgaggggug	0.000164236
chr1:67503925..67503998:+	0	0	0	1	1	0	1	0	1	12	ucuccucuuccccuucccuaca	0.000164236
chr7:11309017..11309100:-	0	1	0	0	1	1	0	0	1	12	ucugaccuccugucucuguca	0.000164236
chr24:33219008..33219068:+	0	1	0	0	1	1	0	0	1	12	uugggaagcacagacacuagga	0.000164236
chr11:47993907..47993967:+	0	1	0	0	1	1	0	0	1	12	ugccucuccgccaccuccaccu	0.000164236
chr6:114455437..114455497:-	0	1	0	0	1	1	0	0	1	12	gggccgccucuggcuuccucaggca	0.000164236
chr21:59078972..59079059:-	0	1	0	0	1	1	0	0	1	12	acacugagauccugaaggg	0.000164236
chr9:11623171..11623249:+	0	1	0	0	1	1	0	0	1	12	cuggcccucucugcccugccu	0.000164236
chr2:133373064..133373120:-	0	1	0	0	1	1	0	0	1	12	cuugcagagaaucccauggagg	0.000164236
chr11:94259721..94259780:+	0	1	0	0	1	1	0	0	1	12	agcgcccccugggacugugggg	0.000164236
chr13:52452103..52452166:-	0	1	0	0	1	1	0	0	1	12	aacuuucagcuuaucauugugg	0.000164236
chr21:26341456..26341515:-	0	0	0	1	1	0	1	0	1	12	aaaacccagaugaacuuuuuga	0.000164236
chr2:33606918..33606976:+	0	0	0	1	1	0	1	0	1	12	agagccauggauuugaacucu	0.000164236
chr5:71704201..71704266:+	0	0	0	1	1	0	1	0	1	12	uugcacacaacuaagcaacug	0.000164236
chr8:1274296..1274379:-	0	0	0	1	1	0	1	0	1	12	gucacagugacuguuuccuga	0.000164236
chr13:25092224..25092281:+	0	2	1	0	2	3	0	1	3	11.6667	uguugcaguguagacucuucca	0.000159674
chr13:25092028..25092085:+	0	2	1	0	2	3	0	1	3	11.6667	uguugcaguguagacucuucca	0.000159674
chr13:25092126..25092183:+	0	2	1	0	2	3	0	1	3	11.6667	uguugcaguguagacucuucca	0.000159674
chr13:25092322..25092379:+	0	2	1	0	2	3	0	1	3	11.6667	uguugcaguguagacucuucca	0.000159674
chr17:45189727..45189788:-	0	0	1	1	1	1	1	1	2	11.5	gugaggcgggguggcugcga	0.000157393
chr7:12281183..12281241:+	0	1	1	0	1	2	0	1	2	11.5	aaaaaguucuauuggguuuucu	0.000157393
chr17:72841714..72841770:-	0	0	1	1	1	1	1	1	2	11.5	agcccgucauggcccuggccuug	0.000157393
chr24:3957685..3957747:+	0	1	0	1	2	1	1	0	2	11.5	aggagacucagaaguccgucugg	0.000157393
chr13:65842414..65842485:-	0	0	0	2	2	0	2	0	2	11.5	cauucucucugcucuuccucagg	0.000157393
chr13:7994536..7994593:+	0	1	0	1	2	1	1	0	2	11.5	aaauccaagagcauacugaguu	0.000157393
chr14:31038286..31038344:+	0	2	0	0	2	2	0	0	2	11.5	aaaaacccgaaugcacuucuug	0.000157393
chr23:16651536..16651610:+	0	1	1	2	3	2	2	1	4	11	ucugccuccuuuccucccagu	0.000150549
chr26:38979031..38979093:-	0	1	2	0	1	3	0	2	3	11	guagucacacguggccagugg	0.000150549
chr1:148014652..148014713:+	0	1	2	0	1	3	0	2	3	11	aggagaaucuuugucacuaagu	0.000150549
chr7:43699801..43699863:-	0	0	1	0	0	1	0	1	1	11	cggguagggcugugacccucg	0.000150549
chr10:25499065..25499119:-	0	0	1	0	0	1	0	1	1	11	cacucugcuauuuucuucuug	0.000150549
chr10:25419094..25419148:-	0	0	1	0	0	1	0	1	1	11	cacucugcuauuuucuucuug	0.000150549
chr10:25441150..25441204:-	0	0	1	0	0	1	0	1	1	11	cacucugcuauuuucuucuug	0.000150549
chr8:53368648..53368710:+	0	0	1	0	0	1	0	1	1	11	uguaugcaacucauuggaugaga	0.000150549
chr16:28801259..28801326:+	0	0	1	0	0	1	0	1	1	11	ucauaauuuuaugggggccaug	0.000150549
chr29:45637600..45637656:-	0	0	1	0	0	1	0	1	1	11	ugaccuuagagcgagcugcccagc	0.000150549
chr13:7994536..7994590:+	0	0	1	0	0	1	0	1	1	11	aaauccaagagcauacugagu	0.000150549
chr22:16881798..16881855:+	0	0	1	0	0	1	0	1	1	11	uugggggcagcucccaggugugu	0.000150549
chr20:65343812..65343872:-	0	0	1	0	0	1	0	1	1	11	cugguuccuucgcacgccuccuau	0.000150549
chrX:133548282..133548349:-	0	1	0	0	1	1	0	0	1	11	ucuacucuagauaagacuuuc	0.000150549
chr19:34963127..34963190:-	0	1	0	0	1	1	0	0	1	11	ugcggucagggcacaccagccuggg	0.000150549
chrX:133548285..133548352:+	0	1	0	0	1	1	0	0	1	11	agucuuaucuagaguagaua	0.000150549
chr1:52159532..52159596:+	0	0	0	1	1	0	1	0	1	11	ucaccaccaugggcccagguuc	0.000150549
chr3:93855914..93855977:-	0	0	0	1	1	0	1	0	1	11	aaaaaguucauucagguuuuu	0.000150549
chr15:28672114..28672169:+	0	1	0	0	1	1	0	0	1	11	aggcuccucuguccaugggau	0.000150549
chr8:9572212..9572267:+	0	0	0	1	1	0	1	0	1	11	aaaaaguuacuuuggguuugu	0.000150549
chr23:2856947..2857010:-	0	0	0	1	1	0	1	0	1	11	acagaucuguccugaaaccagcau	0.000150549
chr3:110100448..110100505:-	0	0	0	1	1	0	1	0	1	11	aaaaaguuuguucaaguuuuu	0.000150549
chr15:66590846..66590917:+	0	0	0	1	1	0	1	0	1	11	ucccccugccuggacaccuggu	0.000150549
chr15:28672114..28672170:+	0	0	0	1	1	0	1	0	1	11	aggcuccucuguccaugggau	0.000150549
chr19:62020241..62020289:+	0	0	0	1	1	0	1	0	1	11	ccccugcacuggaagcugg	0.000150549
chr7:4062111..4062169:-	0	0	0	1	1	0	1	0	1	11	augcccacacgcguacgccagc	0.000150549
chr2:131905114..131905162:+	0	0	0	1	1	0	1	0	1	11	aggaagcccuggagggg	0.000150549
chr13:52452104..52452166:-	0	0	1	1	1	1	1	1	2	10.5	aacuuucagcuuaucauugugg	0.000143706
chr23:37503508..37503570:-	0	1	0	1	2	1	1	0	2	10	augggcccauccgucagucaggu	0.000136863
chr3:54490298..54490356:+	0	0	1	0	0	1	0	1	1	10	aaaaguuuguuuggauuuuucu	0.000136863
chr2:22797966..22798034:+	0	0	0	1	1	0	1	0	1	10	cccgcgggcccccucccucucc	0.000136863
chr5:57529106..57529164:+	0	0	0	1	1	0	1	0	1	10	aguucgggaggcccgggacgggc	0.000136863
chr7:11309013..11309100:-	0	0	0	1	1	0	1	0	1	10	uacggagaugagaggucaga	0.000136863
chr10:21003242..21003308:-	0	0	0	1	1	0	1	0	1	10	ugaggcugggccggggcucacagc	0.000136863
chr2:22797965..22798030:-	0	1	0	0	1	1	0	0	1	10	ccggaccgaguccccuuccccuc	0.000136863
chr6:112086180..112086234:+	0	0	1	0	0	1	0	1	1	10	ugacgccuaaacacccuagag	0.000136863
chr7:13675761..13675821:+	0	0	1	0	0	1	0	1	1	10	cucaaccagacugauuuugcc	0.000136863
chrX:133548282..133548351:-	0	1	0	0	1	1	0	0	1	10	uaucuacucuagauaagacuuuc	0.000136863
chrX:133548283..133548352:+	0	1	0	0	1	1	0	0	1	10	uaucuacucuagauaagacuuuc	0.000136863
chr4:103321888..103321966:+	0	0	0	1	1	0	1	0	1	10	ugggauugagcgccuccuuua	0.000136863
chr2:17873616..17873669:+	0	0	0	1	1	0	1	0	1	10	auuagaccauuagaccauucagg	0.000136863
chr11:25706421..25706475:+	0	0	0	1	1	0	1	0	1	10	aaaaguacguuuggguuuuuca	0.000136863
chr19:51589175..51589233:-	0	0	0	1	1	0	1	0	1	10	gggggccggggugggggggcc	0.000136863
chr13:67325305..67325366:-	0	0	1	0	0	1	0	1	1	10	ccccugcauucgaaagugaccgug	0.000136863
chr25:16863526..16863590:-	0	0	1	0	0	1	0	1	1	10	agcuaaggggagauggagggagac	0.000136863
chr25:19865720..19865811:-	0	0	1	0	0	1	0	1	1	10	agagggauagggcgugccugcu	0.000136863
chr15:43881418..43881479:-	0	0	1	0	0	1	0	1	1	10	gucgaggcuagagucacgcuu	0.000136863
chr13:67570610..67570666:+	0	1	0	0	1	1	0	0	1	10	aagaggugcucaggagugaag	0.000136863
chrX:58620456..58620518:-	0	1	0	0	1	1	0	0	1	10	gaucaucaugguaacggguagga	0.000136863
chr14:80711346..80711406:-	0	0	0	1	1	0	1	0	1	10	ugaaaaguugguuuggguuuuuc	0.000136863
chr23:16651536..16651611:+	0	0	0	1	1	0	1	0	1	10	ucugccuccuuuccucccagua	0.000136863
chr21:59077356..59077411:-	0	0	0	1	1	0	1	0	1	10	cccagggguaaggagugaaagucc	0.000136863
chr3:94270606..94270665:-	0	0	0	1	1	0	1	0	1	10	aaaaaguucguacagguuuuuc	0.000136863
chr6:116169098..116169155:-	0	0	0	1	1	0	1	0	1	10	ucccccuccccgccgcuccuu	0.000136863
chr1:66379506..66379569:+	0	0	0	1	1	0	1	0	1	10	acuuucuggcagaaacucaagga	0.000136863
chr22:50133340..50133411:-	0	2	0	0	2	2	0	0	2	9.5	ugacccugacuucugacccca	0.00013002
chr22:37470388..37470449:-	0	1	2	0	1	3	0	2	3	9.33333	uggagagaccucugggggcaagc	0.000127739
chr21:26455367..26455424:+	0	1	0	2	3	1	2	0	3	9.33333	cccaggagaaugagggaugag	0.000127739
chr10:17960276..17960336:-	0	0	2	0	0	2	0	2	2	9	aaacccaaacaaacuuuuugg	0.000123177
chr13:12024918..12024977:-	0	0	1	0	0	1	0	1	1	9	aaaaccugaaugaacuuucug	0.000123177
chr1:87417511..87417571:-	0	0	1	0	0	1	0	1	1	9	aaaacccuaaugaacuuuuugc	0.000123177
chr24:38825150..38825217:+	0	0	0	1	1	0	1	0	1	9	accggggcggagcuuaagagcg	0.000123177
chr10:51226939..51226995:-	0	0	0	1	1	0	1	0	1	9	auaauuaacugucacagcug	0.000123177
chr23:31712411..31712493:-	0	0	0	1	1	0	1	0	1	9	uucuaucaugccugagccc	0.000123177
chr3:106831672..106831733:-	0	0	1	0	0	1	0	1	1	9	uauucggcacucaguaagcacu	0.000123177
chr3:106831674..106831735:+	0	0	1	0	0	1	0	1	1	9	uauucggcacucaguaagcacu	0.000123177
chr5:16452778..16452837:-	0	0	1	0	0	1	0	1	1	9	uuuccucucugccccauagggug	0.000123177
chr17:45148649..45148707:-	0	0	1	0	0	1	0	1	1	9	cucccaggcucuagagcccagg	0.000123177
chr9:68182834..68182891:-	0	1	0	0	1	1	0	0	1	9	gugugcgugugcgcggugggagu	0.000123177
chr15:48274260..48274322:+	0	0	1	0	0	1	0	1	1	9	ugagagggagauccaagcagga	0.000123177
chr21:26455367..26455425:+	0	0	1	0	0	1	0	1	1	9	ucuuuuccucucuccugcagga	0.000123177
chr2:6787333..6787388:+	0	0	1	0	0	1	0	1	1	9	acugcuacugcaaucacaauc	0.000123177
chr16:80128618..80128679:-	0	0	0	1	1	0	1	0	1	9	gggucugucucugccacugccac	0.000123177
chr21:65933557..65933613:+	0	0	1	0	0	1	0	1	1	9	ucugcccccuggucugccgauuc	0.000123177
chr13:18494261..18494324:+	0	1	0	0	1	1	0	0	1	9	uggcccccugggcaacagccacc	0.000123177
chr13:64777122..64777179:+	0	1	0	0	1	1	0	0	1	9	ccgggggcagagggagagggaca	0.000123177
chr5:115692501..115692558:+	0	1	0	0	1	1	0	0	1	9	aaacccaaacaaacuuuuugg	0.000123177
chr22:16881798..16881854:+	0	0	0	1	1	0	1	0	1	9	uugggggcagcucccaggugugu	0.000123177
chr19:62767810..62767867:+	0	1	0	0	1	1	0	0	1	9	aggaacccagaugaacuuucu	0.000123177
chr1:87417511..87417570:-	0	1	0	0	1	1	0	0	1	9	aaauguucauucguguuuuucu	0.000123177
chr15:48274262..48274317:+	0	1	0	0	1	1	0	0	1	9	agagggagauccaagcaggagg	0.000123177
chr23:16651537..16651611:+	0	1	0	0	1	1	0	0	1	9	ugaggagggcagggaagcggaca	0.000123177
chr3:80695453..80695504:+	0	1	0	0	1	1	0	0	1	9	ggacccaaaugaacuuuuugg	0.000123177
chr5:32099954..32100007:-	0	0	0	1	1	0	1	0	1	9	ugagccgggacucuagguaga	0.000123177
chr13:52452105..52452166:-	0	1	1	0	1	2	0	1	2	8.5	aacuuucagcuuaucauugugg	0.000116334
chr6:19655464..19655521:+	0	1	1	0	1	2	0	1	2	8.5	uaacugcaacuccaggaccugg	0.000116334
chr6:19655463..19655520:-	0	1	1	0	1	2	0	1	2	8.5	uaacugcaacuccaggaccugg	0.000116334
chr20:8589998..8590060:-	0	2	0	0	2	2	0	0	2	8.5	cuguguaaaccuugugcugugc	0.000116334
chr12:77194599..77194663:+	0	0	0	1	1	0	1	0	1	8	uacgggcuucccugguggcu	0.00010949
chr8:9572212..9572269:+	0	0	1	0	0	1	0	1	1	8	aaaaaguuacuuuggguuugu	0.00010949
chr5:33427260..33427320:+	0	1	0	0	1	1	0	0	1	8	ugugccaggcuuuaugguaggg	0.00010949
chr5:33427260..33427320:-	0	1	0	0	1	1	0	0	1	8	ugugccaggcuuuaugguaggg	0.00010949
chr17:42347556..42347613:+	0	1	0	0	1	1	0	0	1	8	caauccuccuggcaagaauau	0.00010949
chr29:40227579..40227633:+	0	1	0	0	1	1	0	0	1	8	uuccccacugacugggccuucc	0.00010949
chr15:28953596..28953651:-	0	1	0	0	1	1	0	0	1	8	augugugcgugugggccagac	0.00010949
chrX:2207732..2207801:-	0	0	1	0	0	1	0	1	1	8	uuggucagaaaguucguuuggu	0.00010949
chr1:66379506..66379568:+	0	1	0	0	1	1	0	0	1	8	cugagucucucccaggaggaa	0.00010949
chr23:50820710..50820767:+	0	0	1	0	0	1	0	1	1	8	ugggcagggagcugggcggg	0.00010949
chr5:33427260..33427322:+	0	0	0	1	1	0	1	0	1	8	ugugccaggcuuuaugguaggg	0.00010949
chr16:75467913..75467965:-	0	0	0	1	1	0	1	0	1	8	ccugagcaguggggccagacu	0.00010949
chr8:52992400..52992461:-	0	0	0	1	1	0	1	0	1	8	ugugugugugugugugugugu	0.00010949
chr11:62941673..62941733:+	0	0	1	0	0	1	0	1	1	8	ucagcuaauuucccuugcuccu	0.00010949
chr5:57529106..57529162:+	0	0	1	0	0	1	0	1	1	8	aguucgggaggcccgggacgg	0.00010949
chr18:62306409..62306467:+	0	0	1	0	0	1	0	1	1	8	uguccgucuucccaccccacaga	0.00010949
chr12:21779656..21779716:-	0	1	0	0	1	1	0	0	1	8	uuuccucuauuugacuuauaau	0.00010949
chr28:45141185..45141241:+	0	1	0	0	1	1	0	0	1	8	guaagaacacuugucaaguauu	0.00010949
chr4:102708110..102708169:-	0	1	0	0	1	1	0	0	1	8	uucuagaggguuuggaggcagguu	0.00010949
chr23:50212877..50212952:+	0	1	0	0	1	1	0	0	1	8	cagugggaugagguccaaguga	0.00010949
chr17:60623295..60623357:+	0	1	0	0	1	1	0	0	1	8	uaaaacccgagcuccuuguuagg	0.00010949
chr25:38801485..38801566:+	0	1	0	0	1	1	0	0	1	8	gagugagaaggcccgcccugc	0.00010949
chr4:102708110..102708168:-	0	0	0	1	1	0	1	0	1	8	ucuagaggguuuggaggcagguuu	0.00010949
chr1:143271485..143271544:-	0	0	0	1	1	0	1	0	1	8	cgccucagucgugucuaacucu	0.00010949
chr17:72957675..72957736:+	0	0	0	1	1	0	1	0	1	8	ucgauugcacuggccaccgucu	0.00010949
chr1:69827448..69827507:-	0	0	0	1	1	0	1	0	1	8	cgcaggggugggagcuguugc	0.00010949
chr19:35780092..35780149:-	0	0	0	1	1	0	1	0	1	8	uaauuuuugcaaggcuuuucc	0.00010949
chr15:39061848..39061923:-	0	0	2	0	0	2	0	2	2	7.5	aaguuuaaagaagucugccuug	0.000102647
chr18:56571512..56571567:+	0	2	0	0	2	2	0	0	2	7.5	ccgggcagcuggggguugggcggg	0.000102647
chr18:56571512..56571568:+	0	2	0	0	2	2	0	0	2	7.5	cgcucagccccugcugcccuca	0.000102647
chr19:35780095..35780152:+	0	1	0	1	2	1	1	0	2	7.5	uaauuuuugcaaggcuuuucc	0.000102647
chr22:37470389..37470449:-	0	0	2	0	0	2	0	2	2	7	ggagagaccucugggggcaag	9.58042e-05
chr26:19015684..19015746:-	0	1	1	0	1	2	0	1	2	7	ucuggcugcuauggcccccucc	9.58042e-05
chr5:111561099..111561156:+	0	0	1	0	0	1	0	1	1	7	gaaaggucauuuggguuuuccc	9.58042e-05
chr12:86683665..86683723:+	0	0	0	1	1	0	1	0	1	7	cgcgggcggggacuguggacau	9.58042e-05
chr2:122704451..122704507:+	0	0	0	1	1	0	1	0	1	7	gagagaagagacugagggcuuc	9.58042e-05
chr5:24192317..24192374:-	0	0	1	0	0	1	0	1	1	7	ugaaagaacuuucuggccaac	9.58042e-05
chr5:49030659..49030715:-	0	1	0	0	1	1	0	0	1	7	caaaaguuugcuuggguuuucc	9.58042e-05
chr2:33606914..33606975:-	0	1	0	0	1	1	0	0	1	7	agagccauggauuugaacuc	9.58042e-05
chr11:62941675..62941730:+	0	1	0	0	1	1	0	0	1	7	caaaggaaauuagcugacugcc	9.58042e-05
chr23:25276260..25276326:-	0	1	0	0	1	1	0	0	1	7	gauggugguagccuugcagacc	9.58042e-05
chr20:71466458..71466513:-	0	0	1	0	0	1	0	1	1	7	ucugacuucaccugggauucc	9.58042e-05
chr5:114770056..114770112:+	0	0	1	0	0	1	0	1	1	7	aaaaaccuaagugaacucuuu	9.58042e-05
chr5:33427258..33427320:-	0	0	0	1	1	0	1	0	1	7	ugugccaggcuuuaugguaggg	9.58042e-05
chr24:6989946..6990006:-	0	0	0	1	1	0	1	0	1	7	guugcaaagaguuggaca	9.58042e-05
chr19:43164059..43164117:+	0	0	0	1	1	0	1	0	1	7	cugguaaagggggcuuugucu	9.58042e-05
chr19:42933298..42933352:+	0	0	1	0	0	1	0	1	1	7	ugugcccucuucucccuccuc	9.58042e-05
chr3:26099298..26099372:-	0	0	1	0	0	1	0	1	1	7	gaguugaagggggagauguuuu	9.58042e-05
chr1:69827449..69827507:-	0	0	1	0	0	1	0	1	1	7	cgcaggggugggagcuguugcc	9.58042e-05
chr1:69827446..69827507:-	0	0	1	0	0	1	0	1	1	7	cgcaggggugggagcuguugc	9.58042e-05
chr8:17100607..17100664:-	0	0	0	1	1	0	1	0	1	7	aagggaacaggaguguguga	9.58042e-05
chr13:67570609..67570666:+	0	1	0	0	1	1	0	0	1	7	aagaggugcucaggagugaag	9.58042e-05
chr5:47929807..47929873:+	0	1	0	0	1	1	0	0	1	7	gaauuaauggcuggcugggag	9.58042e-05
chr2:122704452..122704509:+	0	1	0	0	1	1	0	0	1	7	acccgaugccucuucucugc	9.58042e-05
chr8:95184816..95184876:+	0	1	0	0	1	1	0	0	1	7	aagaaguucuuuuggguuuuu	9.58042e-05
chr10:25481705..25481759:+	0	1	0	0	1	1	0	0	1	7	uuucugcuauuuucuccuuga	9.58042e-05
chr20:71466456..71466515:-	0	1	0	0	1	1	0	0	1	7	ucugacuucaccugggauuccag	9.58042e-05
chr1:44163867..44163924:+	0	0	0	1	1	0	1	0	1	7	uauuaauacacauuggauuucu	9.58042e-05
chr17:61176810..61176877:-	0	0	0	1	1	0	1	0	1	7	cuggcaucucugucccagcagg	9.58042e-05
chr25:21339574..21339647:+	0	0	0	1	1	0	1	0	1	7	acuccccaucucccuuccagc	9.58042e-05
chr5:71271329..71271386:-	0	0	0	1	1	0	1	0	1	7	aaaacccgaaccaacuuuuug	9.58042e-05
chr19:54603669..54603725:+	0	0	0	1	1	0	1	0	1	7	guuggggcucugccuggggucca	9.58042e-05
chr25:38801483..38801568:+	0	0	0	1	1	0	1	0	1	7	gugagugagaaggcccgcccugcc	9.58042e-05
chr22:48099493..48099554:-	0	1	0	1	2	1	1	0	2	6.5	uggggagguacagcccugcugga	8.8961e-05
chrX:31504512..31504566:+	0	0	1	0	0	1	0	1	1	6	aaaaguacguuuggguuuuucu	8.21179e-05
chr15:39061850..39061925:+	0	0	1	0	0	1	0	1	1	6	aaguuuaaagaagucugccuug	8.21179e-05
chr4:102708111..102708169:-	0	0	0	1	1	0	1	0	1	6	uucuagaggguuuggaggcagguu	8.21179e-05
chr10:25499062..25499119:-	0	0	0	1	1	0	1	0	1	6	aagaagaaaauagcagagagg	8.21179e-05
chr10:76905911..76905974:-	0	0	1	0	0	1	0	1	1	6	uucggggaaggcugucagagcag	8.21179e-05
chr2:135596708..135596788:+	0	1	0	0	1	1	0	0	1	6	cugcuguccgccugcccaca	8.21179e-05
chr25:11627260..11627324:-	0	1	0	0	1	1	0	0	1	6	cuaagggguuucaugugcacagc	8.21179e-05
chr19:15088072..15088131:-	0	1	0	0	1	1	0	0	1	6	uaacugcuuccccauauauugg	8.21179e-05
chr27:26846825..26846887:-	0	1	0	0	1	1	0	0	1	6	caccuccggccagggcagcc	8.21179e-05
chr10:25393639..25393696:-	0	0	1	0	0	1	0	1	1	6	aagaagaaaauagcagagagga	8.21179e-05
chr4:1489132..1489191:-	0	0	1	0	0	1	0	1	1	6	ucuggucaauauugucaccuuu	8.21179e-05
chr13:43917738..43917816:+	0	0	0	1	1	0	1	0	1	6	ugguaaaguuuuuaacaugua	8.21179e-05
chr19:34971779..34971839:-	0	0	1	0	0	1	0	1	1	6	cacugucuccggccccugcagc	8.21179e-05
chr14:81286836..81286891:+	0	0	1	0	0	1	0	1	1	6	agcggaccacggagacugaa	8.21179e-05
chr3:100995088..100995146:+	0	1	0	0	1	1	0	0	1	6	uuauacaagaucacguguugcau	8.21179e-05
chr2:120289115..120289178:+	0	1	0	0	1	1	0	0	1	6	ugagcucaaaguuaauguaca	8.21179e-05
chr6:114455438..114455499:-	0	1	0	0	1	1	0	0	1	6	gccgccucuggcuuccucaggc	8.21179e-05
chr20:20036336..20036397:+	0	1	0	0	1	1	0	0	1	6	uuuuuacuccauaagcuugaug	8.21179e-05
chr14:1068069..1068122:+	0	1	0	0	1	1	0	0	1	6	uucucggaacgcagguaagaugg	8.21179e-05
chr7:38904513..38904575:-	0	1	0	0	1	1	0	0	1	6	uaagagggagcucucugggccgu	8.21179e-05
chr8:69968660..69968716:-	0	1	0	0	1	1	0	0	1	6	gaaguucguucagguuuuccca	8.21179e-05
chr5:33427261..33427323:+	0	1	0	0	1	1	0	0	1	6	gugccaggcuuuaugguaggg	8.21179e-05
chr12:86683665..86683722:+	0	1	0	0	1	1	0	0	1	6	cgcgggcggggacuguggacau	8.21179e-05
chr13:7994536..7994594:+	0	1	0	0	1	1	0	0	1	6	aaauccaagagcauacugagu	8.21179e-05
chr10:25366155..25366209:-	0	1	0	0	1	1	0	0	1	6	caagaagaaaguagcagagagga	8.21179e-05
chr18:49105169..49105232:+	0	0	0	1	1	0	1	0	1	6	uccgggccccuugaaucucgaaua	8.21179e-05
chr10:8309995..8310055:+	0	0	0	1	1	0	1	0	1	6	aaaacccggacaaaccuuuugg	8.21179e-05
chr24:38825151..38825219:+	0	0	0	1	1	0	1	0	1	6	ccggggcggagcuuaagagcg	8.21179e-05
chr5:106636281..106636340:-	0	0	0	1	1	0	1	0	1	6	auggucguugauccaaaugagag	8.21179e-05
chr5:96014662..96014715:+	0	0	0	1	1	0	1	0	1	6	aaaaacucaaacgaaccuuuug	8.21179e-05
chr25:41824595..41824653:-	0	0	0	1	1	0	1	0	1	6	ugccggggacccggagccccag	8.21179e-05
chr17:69537820..69537880:-	0	0	0	1	1	0	1	0	1	6	cccgggguggaggggccggcagg	8.21179e-05
chr18:48632880..48632953:-	0	2	0	0	2	2	0	0	2	5.5	ccuguccucuggccuccuccccagg	7.52747e-05
chr5:33427259..33427319:-	0	0	1	0	0	1	0	1	1	5	gugccaggcuuuaugguaggg	6.84315e-05
chr2:26696602..26696667:+	0	0	1	0	0	1	0	1	1	5	agggauauuaaggucaccaaga	6.84315e-05
chr18:11629843..11629902:+	0	0	0	1	1	0	1	0	1	5	uggagcccccgcugccccaggag	6.84315e-05
chr11:105037786..105037843:+	0	0	0	1	1	0	1	0	1	5	ggcccguggccggaagggugagu	6.84315e-05
chr5:57529104..57529164:+	0	1	0	0	1	1	0	0	1	5	aguucgggaggcccgggacgggc	6.84315e-05
chrX:8485962..8486021:+	0	0	0	1	1	0	1	0	1	5	aaauguuuguucagguuuuuc	6.84315e-05
chr11:106207726..106207786:-	0	1	0	0	1	1	0	0	1	5	ugcccugggcuugggcccuggagc	6.84315e-05
chr24:4213576..4213648:+	0	1	0	0	1	1	0	0	1	5	aggccgggguaccucguggugg	6.84315e-05
chr28:29371864..29371924:-	0	1	0	0	1	1	0	0	1	5	aauucaggagaggggucugagc	6.84315e-05
chr11:60680005..60680063:+	0	0	0	1	1	0	1	0	1	5	aaaaaguucguuggguuuucu	6.84315e-05
chr3:106831672..106831732:-	0	0	0	1	1	0	1	0	1	5	auucggcacucaguaagcacu	6.84315e-05
chr3:106831675..106831735:+	0	0	0	1	1	0	1	0	1	5	auucggcacucaguaagcacu	6.84315e-05
chr5:75883664..75883734:+	0	0	1	0	0	1	0	1	1	4	acagauuccuuggccccuucu	5.47452e-05
chr10:100146865..100146924:+	0	0	0	1	1	0	1	0	1	4	aaaaccugaacgaacuucuugg	5.47452e-05
chr21:69237778..69237833:-	0	0	1	0	0	1	0	1	1	3	acccugggaucgggguccgugcc	4.10589e-05
chr7:5932887..5932949:-	0	0	1	0	0	1	0	1	1	3	gugccaauuugcucagucgugu	4.10589e-05
chr2:115764809..115764859:-	0	0	1	0	0	1	0	1	1	3	ugccuuugauuacuucugaaa	4.10589e-05
chr13:38030447..38030508:-	0	1	0	0	1	1	0	0	1	3	gaaguucuggugacccugcagu	4.10589e-05
chr18:52889961..52890019:-	0	0	0	1	1	0	1	0	1	3	uaaauucguuuggauuuuucc	4.10589e-05
chr11:60680005..60680061:+	0	0	1	0	0	1	0	1	1	2	aaaaaguucguuggguuuucu	2.73726e-05

## Sheet: Sheet2
precursor_coordinate	BTBT	BIBI	BIBT	BTBI	total samples	average_read_count	consensus_mature_sequence
chr1:82893843..82893904:-	6	3	5	4	18	352.556	aaacucaaaugaacuuuuuggu
chr10:26789939..26790001:+	6	6	6	6	24	139.833	uuugauggcuguuccucucacu
chr12:14636770..14636807:+	4	3	5	4	16	20.375	gccugcugggguggaac
chr12:21090260..21090309:+	5	5	5	4	19	491.947	guccaguuuucccaggaau
chr13:10242602..10242660:-	6	6	6	6	24	100.958	acucucauagggugggauuuga
chr13:10242604..10242662:+	6	6	6	6	24	100.167	acucucauagggugggauuuga
chr13:5994144..5994203:+	1	4	3	6	14	20.7143	aaaaaguuugguuggguuuuc
chr21:56730718..56730774:-	4	4	3	5	16	36	aagcuuuaauuuauuaaucuga
chr4:9646179..9646241:+	6	6	6	4	22	175	agaguucccugaacagcaagga
chr5:67366531..67366589:+	6	6	6	6	24	11063.1	aaagguucauuuguguuuuucu
chrX:104665788..104665846:-	2	5	5	6	18	789.944	gaaauccgaacgaacuuuuug
chrX:30015440..30015498:-	6	6	6	5	23	117.826	ucugucaccuucuugagugga
chrX:76925427..76925475:-	5	6	5	6	22	143.773	auaauacaaccugauaagug
