# Supplementary material for: MicroRNA breed and parent-of-origin effects provide insights into biological pathways differentiating cattle subspecies in fetal liver
Source: Front Genet. 2023 Dec 13;14:1329939. doi: 10.3389/fgene.2023.1329939 (PMC10757722; doi:10.3389/fgene.2023.1329939)
Supplement: Supplementary file 6 [file Table1.XLSX]

## Sheet: Sheet1
Sample Name	Paternal genetics	Maternal genetics	Group	Sex	Batch
F22	BI	BI	BIBI	F	1
F65	BI	BI	BIBI	F	1
F99	BI	BI	BIBI	F	1
F46	BI	BI	BIBI	M	2
F56	BI	BI	BIBI	M	1
F78	BI	BI	BIBI	M	1
F13	BI	BT	BIBT	F	1
F62	BI	BT	BIBT	F	1
F8	BI	BT	BIBT	F	1
F77	BI	BT	BIBT	M	1
F80	BI	BT	BIBT	M	1
F91	BI	BT	BIBT	M	1
F100	BT	BI	BTBI	F	1
F104	BT	BI	BTBI	F	1
F106	BT	BI	BTBI	F	1
F61	BT	BI	BTBI	M	1
F74	BT	BI	BTBI	M	1
F97	BT	BI	BTBI	M	1
F53	BT	BT	BTBT	F	1
F60	BT	BT	BTBT	F	1
F7	BT	BT	BTBT	F	1
F103	BT	BT	BTBT	M	1
F105	BT	BT	BTBT	M	1
F52	BT	BT	BTBT	M	2
