# Supplementary material for: MicroRNA breed and parent-of-origin effects provide insights into biological pathways differentiating cattle subspecies in fetal liver
Source: Front Genet. 2023 Dec 13;14:1329939. doi: 10.3389/fgene.2023.1329939 (PMC10757722; doi:10.3389/fgene.2023.1329939)
Supplement: Supplementary file 7 [file Table10.XLSX]

## Sheet: Sheet1
miRNA	num_targets	target_list
bta-miR-27a-5p	1696	ENSBTAG00000021251;ENSBTAG00000021272;ENSBTAG00000030814;ENSBTAG00000008482;ENSBTAG00000021819;ENSBTAG00000012467;ENSBTAG00000010357;ENSBTAG00000010357;ENSBTAG00000010357;ENSBTAG00000014724;ENSBTAG00000014880;ENSBTAG00000019625;ENSBTAG00000005313;ENSBTAG00000005658;ENSBTAG00000005658;ENSBTAG00000050914;ENSBTAG00000030775;ENSBTAG00000030775;ENSBTAG00000019336;ENSBTAG00000005503;ENSBTAG00000005503;…
bta-miR-6520	1580	ENSBTAG00000008490;ENSBTAG00000021819;ENSBTAG00000021899;ENSBTAG00000015212;ENSBTAG00000012467;ENSBTAG00000017310;ENSBTAG00000017310;ENSBTAG00000014724;ENSBTAG00000019625;ENSBTAG00000014460;ENSBTAG00000053201;ENSBTAG00000000588;ENSBTAG00000001395;ENSBTAG00000004869;ENSBTAG00000004869;ENSBTAG00000002623;ENSBTAG00000016457;ENSBTAG00000002460;ENSBTAG00000021910;ENSBTAG00000021158;ENSBTAG00000007939;…
bta-miR-2424	2589	ENSBTAG00000001753;ENSBTAG00000008482;ENSBTAG00000001258;ENSBTAG00000051592;ENSBTAG00000013205;ENSBTAG00000006494;ENSBTAG00000032538;ENSBTAG00000010357;ENSBTAG00000010357;ENSBTAG00000010357;ENSBTAG00000011437;ENSBTAG00000005122;ENSBTAG00000007100;ENSBTAG00000007106;ENSBTAG00000048631;ENSBTAG00000001697;ENSBTAG00000001749;ENSBTAG00000017115;ENSBTAG00000017115;ENSBTAG00000019625;ENSBTAG00000040291;…
bta-miR-2285y	2501	ENSBTAG00000020035;ENSBTAG00000020035;ENSBTAG00000030814;ENSBTAG00000008482;ENSBTAG00000006494;ENSBTAG00000019404;ENSBTAG00000012467;ENSBTAG00000011645;ENSBTAG00000011645;ENSBTAG00000010357;ENSBTAG00000010357;ENSBTAG00000010357;ENSBTAG00000017310;ENSBTAG00000011437;ENSBTAG00000018186;ENSBTAG00000014880;ENSBTAG00000014915;ENSBTAG00000017115;ENSBTAG00000017115;ENSBTAG00000007444;ENSBTAG00000007444;…
bta-miR-2419-5p	539	ENSBTAG00000021771;ENSBTAG00000021771;ENSBTAG00000000201;ENSBTAG00000050914;ENSBTAG00000020404;ENSBTAG00000000603;ENSBTAG00000000973;ENSBTAG00000013667;ENSBTAG00000016932;ENSBTAG00000016932;ENSBTAG00000016932;ENSBTAG00000014441;ENSBTAG00000055257;ENSBTAG00000008862;ENSBTAG00000008862;ENSBTAG00000008862;ENSBTAG00000008862;ENSBTAG00000016026;ENSBTAG00000040161;ENSBTAG00000009614;ENSBTAG00000023411;…
bta-miR-6522	1128	ENSBTAG00000001258;ENSBTAG00000013205;ENSBTAG00000001511;ENSBTAG00000001511;ENSBTAG00000037547;ENSBTAG00000012467;ENSBTAG00000018186;ENSBTAG00000007100;ENSBTAG00000017666;ENSBTAG00000017666;ENSBTAG00000000603;ENSBTAG00000010397;ENSBTAG00000010397;ENSBTAG00000021447;ENSBTAG00000000973;ENSBTAG00000030593;ENSBTAG00000000502;ENSBTAG00000020073;ENSBTAG00000019376;ENSBTAG00000013662;ENSBTAG00000003585;…
bta-miR-2285aj-5p	4058	ENSBTAG00000012594;ENSBTAG00000012594;ENSBTAG00000008490;ENSBTAG00000008482;ENSBTAG00000001258;ENSBTAG00000051592;ENSBTAG00000021025;ENSBTAG00000015212;ENSBTAG00000044001;ENSBTAG00000003064;ENSBTAG00000012467;ENSBTAG00000010357;ENSBTAG00000010357;ENSBTAG00000010357;ENSBTAG00000016619;ENSBTAG00000007100;ENSBTAG00000007100;ENSBTAG00000014915;ENSBTAG00000048631;ENSBTAG00000001697;ENSBTAG00000007666;…
bta-miR-2285x	5010	ENSBTAG00000020035;ENSBTAG00000020035;ENSBTAG00000001150;ENSBTAG00000030836;ENSBTAG00000008482;ENSBTAG00000008482;ENSBTAG00000008482;ENSBTAG00000001258;ENSBTAG00000006494;ENSBTAG00000021819;ENSBTAG00000032538;ENSBTAG00000044001;ENSBTAG00000037547;ENSBTAG00000003064;ENSBTAG00000000160;ENSBTAG00000000160;ENSBTAG00000014724;ENSBTAG00000011437;ENSBTAG00000016619;ENSBTAG00000003143;ENSBTAG00000017418;…
bta-miR-1343-5p	3574	ENSBTAG00000008490;ENSBTAG00000001511;ENSBTAG00000001511;ENSBTAG00000012467;ENSBTAG00000010357;ENSBTAG00000010357;ENSBTAG00000010357;ENSBTAG00000017310;ENSBTAG00000011437;ENSBTAG00000017418;ENSBTAG00000017418;ENSBTAG00000018186;ENSBTAG00000003981;ENSBTAG00000003981;ENSBTAG00000007100;ENSBTAG00000007106;ENSBTAG00000014880;ENSBTAG00000014880;ENSBTAG00000014915;ENSBTAG00000048631;ENSBTAG00000017882;…
bta-miR-1434-5p	2356	ENSBTAG00000051226;ENSBTAG00000021253;ENSBTAG00000021253;ENSBTAG00000021253;ENSBTAG00000030836;ENSBTAG00000008482;ENSBTAG00000001258;ENSBTAG00000051592;ENSBTAG00000021819;ENSBTAG00000044001;ENSBTAG00000006872;ENSBTAG00000011437;ENSBTAG00000016619;ENSBTAG00000007100;ENSBTAG00000000201;ENSBTAG00000024162;ENSBTAG00000050914;ENSBTAG00000017753;ENSBTAG00000017753;ENSBTAG00000017753;ENSBTAG00000017753;…
bta-miR-677	2984	ENSBTAG00000021251;ENSBTAG00000051226;ENSBTAG00000012594;ENSBTAG00000012594;ENSBTAG00000008482;ENSBTAG00000023398;ENSBTAG00000001258;ENSBTAG00000006494;ENSBTAG00000021819;ENSBTAG00000006872;ENSBTAG00000005313;ENSBTAG00000001412;ENSBTAG00000050914;ENSBTAG00000050914;ENSBTAG00000011414;ENSBTAG00000011414;ENSBTAG00000017666;ENSBTAG00000017666;ENSBTAG00000017666;ENSBTAG00000014451;ENSBTAG00000000603;…
bta-miR-2331-3p	2439	ENSBTAG00000021251;ENSBTAG00000021272;ENSBTAG00000023398;ENSBTAG00000009188;ENSBTAG00000051592;ENSBTAG00000015460;ENSBTAG00000019404;ENSBTAG00000043993;ENSBTAG00000003151;ENSBTAG00000017418;ENSBTAG00000017418;ENSBTAG00000018186;ENSBTAG00000007106;ENSBTAG00000014880;ENSBTAG00000014915;ENSBTAG00000048631;ENSBTAG00000010658;ENSBTAG00000019625;ENSBTAG00000018607;ENSBTAG00000008343;ENSBTAG00000007818;…
bta-miR-1777a	3903	ENSBTAG00000021253;ENSBTAG00000021253;ENSBTAG00000021253;ENSBTAG00000021899;ENSBTAG00000037547;ENSBTAG00000014153;ENSBTAG00000011437;ENSBTAG00000018186;ENSBTAG00000007100;ENSBTAG00000007100;ENSBTAG00000048631;ENSBTAG00000007666;ENSBTAG00000007666;ENSBTAG00000007666;ENSBTAG00000007666;ENSBTAG00000010658;ENSBTAG00000019589;ENSBTAG00000021771;ENSBTAG00000021771;ENSBTAG00000017060;ENSBTAG00000017060;…
bta-miR-2313-5p	2186	ENSBTAG00000020035;ENSBTAG00000020035;ENSBTAG00000021259;ENSBTAG00000008482;ENSBTAG00000001258;ENSBTAG00000003134;ENSBTAG00000017418;ENSBTAG00000017418;ENSBTAG00000018186;ENSBTAG00000019625;ENSBTAG00000019589;ENSBTAG00000039820;ENSBTAG00000005660;ENSBTAG00000005657;ENSBTAG00000019269;ENSBTAG00000017666;ENSBTAG00000017666;ENSBTAG00000000603;ENSBTAG00000037951;ENSBTAG00000006552;ENSBTAG00000005503;…
bta-miR-1301	3368	ENSBTAG00000021259;ENSBTAG00000051592;ENSBTAG00000021819;ENSBTAG00000021899;ENSBTAG00000021899;ENSBTAG00000003064;ENSBTAG00000003059;ENSBTAG00000010357;ENSBTAG00000017310;ENSBTAG00000011437;ENSBTAG00000005122;ENSBTAG00000003151;ENSBTAG00000017407;ENSBTAG00000017418;ENSBTAG00000017418;ENSBTAG00000017103;ENSBTAG00000019589;ENSBTAG00000039820;ENSBTAG00000005660;ENSBTAG00000024162;ENSBTAG00000050914;…
bta-miR-2284n	4152	ENSBTAG00000001753;ENSBTAG00000021253;ENSBTAG00000021253;ENSBTAG00000021253;ENSBTAG00000021272;ENSBTAG00000035175;ENSBTAG00000008482;ENSBTAG00000051592;ENSBTAG00000021025;ENSBTAG00000015460;ENSBTAG00000044001;ENSBTAG00000003064;ENSBTAG00000012467;ENSBTAG00000012467;ENSBTAG00000011437;ENSBTAG00000012412;ENSBTAG00000016619;ENSBTAG00000003143;ENSBTAG00000018186;ENSBTAG00000007100;ENSBTAG00000048631;…
bta-miR-2397-3p	4026	ENSBTAG00000001753;ENSBTAG00000030836;ENSBTAG00000035175;ENSBTAG00000030814;ENSBTAG00000051592;ENSBTAG00000006494;ENSBTAG00000037547;ENSBTAG00000003064;ENSBTAG00000012467;ENSBTAG00000000160;ENSBTAG00000000160;ENSBTAG00000011437;ENSBTAG00000012412;ENSBTAG00000000522;ENSBTAG00000003143;ENSBTAG00000018186;ENSBTAG00000018189;ENSBTAG00000000524;ENSBTAG00000007106;ENSBTAG00000014880;ENSBTAG00000014915;…
bta-miR-2285h	1343	ENSBTAG00000030836;ENSBTAG00000008482;ENSBTAG00000021025;ENSBTAG00000015212;ENSBTAG00000037547;ENSBTAG00000011437;ENSBTAG00000014880;ENSBTAG00000001697;ENSBTAG00000008343;ENSBTAG00000014459;ENSBTAG00000014306;ENSBTAG00000014306;ENSBTAG00000014306;ENSBTAG00000030585;ENSBTAG00000009214;ENSBTAG00000009214;ENSBTAG00000009851;ENSBTAG00000009851;ENSBTAG00000006479;ENSBTAG00000002463;ENSBTAG00000026156;…
bta-miR-6518	1874	ENSBTAG00000021253;ENSBTAG00000021253;ENSBTAG00000021253;ENSBTAG00000026260;ENSBTAG00000021259;ENSBTAG00000012467;ENSBTAG00000011437;ENSBTAG00000005122;ENSBTAG00000018186;ENSBTAG00000012273;ENSBTAG00000012273;ENSBTAG00000012273;ENSBTAG00000024162;ENSBTAG00000019336;ENSBTAG00000014451;ENSBTAG00000004742;ENSBTAG00000004742;ENSBTAG00000004742;ENSBTAG00000004742;ENSBTAG00000018682;ENSBTAG00000000588;…
bta-miR-1277	932	ENSBTAG00000035175;ENSBTAG00000015460;ENSBTAG00000017407;ENSBTAG00000017115;ENSBTAG00000017115;ENSBTAG00000020122;ENSBTAG00000000201;ENSBTAG00000030629;ENSBTAG00000030585;ENSBTAG00000002623;ENSBTAG00000011377;ENSBTAG00000003916;ENSBTAG00000003916;ENSBTAG00000026156;ENSBTAG00000009128;ENSBTAG00000046959;ENSBTAG00000013662;ENSBTAG00000015069;ENSBTAG00000013465;ENSBTAG00000000088;ENSBTAG00000000088;…
bta-miR-6531	2709	ENSBTAG00000021251;ENSBTAG00000030836;ENSBTAG00000023398;ENSBTAG00000009188;ENSBTAG00000051592;ENSBTAG00000013205;ENSBTAG00000006494;ENSBTAG00000021025;ENSBTAG00000021819;ENSBTAG00000015212;ENSBTAG00000012467;ENSBTAG00000010357;ENSBTAG00000010357;ENSBTAG00000010357;ENSBTAG00000000522;ENSBTAG00000003151;ENSBTAG00000007106;ENSBTAG00000017103;ENSBTAG00000019625;ENSBTAG00000040291;ENSBTAG00000021771;…
bta-miR-2435	757	ENSBTAG00000021251;ENSBTAG00000014451;ENSBTAG00000010397;ENSBTAG00000010397;ENSBTAG00000012463;ENSBTAG00000046959;ENSBTAG00000000752;ENSBTAG00000049541;ENSBTAG00000051079;ENSBTAG00000015069;ENSBTAG00000013142;ENSBTAG00000013937;ENSBTAG00000001009;ENSBTAG00000021703;ENSBTAG00000021703;ENSBTAG00000018777;ENSBTAG00000018777;ENSBTAG00000002640;ENSBTAG00000047856;ENSBTAG00000000905;ENSBTAG00000014564;…
bta-miR-2285al-5p	2892	ENSBTAG00000001753;ENSBTAG00000020035;ENSBTAG00000020035;ENSBTAG00000021253;ENSBTAG00000021253;ENSBTAG00000021253;ENSBTAG00000030836;ENSBTAG00000021272;ENSBTAG00000008482;ENSBTAG00000008482;ENSBTAG00000037547;ENSBTAG00000003064;ENSBTAG00000010357;ENSBTAG00000010357;ENSBTAG00000010357;ENSBTAG00000012412;ENSBTAG00000005122;ENSBTAG00000003143;ENSBTAG00000018186;ENSBTAG00000007105;ENSBTAG00000007105;…
bta-miR-2415-3p	3189	ENSBTAG00000001753;ENSBTAG00000021251;ENSBTAG00000051226;ENSBTAG00000021276;ENSBTAG00000021025;ENSBTAG00000021819;ENSBTAG00000014153;ENSBTAG00000010357;ENSBTAG00000010357;ENSBTAG00000010357;ENSBTAG00000011437;ENSBTAG00000012412;ENSBTAG00000017418;ENSBTAG00000017418;ENSBTAG00000018186;ENSBTAG00000003981;ENSBTAG00000003981;ENSBTAG00000007105;ENSBTAG00000007105;ENSBTAG00000014880;ENSBTAG00000019625;…
bta-miR-2285cp	3195	ENSBTAG00000021253;ENSBTAG00000021253;ENSBTAG00000021253;ENSBTAG00000030836;ENSBTAG00000021272;ENSBTAG00000008482;ENSBTAG00000008482;ENSBTAG00000008482;ENSBTAG00000023398;ENSBTAG00000001258;ENSBTAG00000051592;ENSBTAG00000021025;ENSBTAG00000019404;ENSBTAG00000021899;ENSBTAG00000021899;ENSBTAG00000037547;ENSBTAG00000003064;ENSBTAG00000012467;ENSBTAG00000011437;ENSBTAG00000016619;ENSBTAG00000005122;…
bta-miR-2419-3p	1952	ENSBTAG00000021272;ENSBTAG00000023398;ENSBTAG00000021819;ENSBTAG00000010357;ENSBTAG00000010357;ENSBTAG00000010357;ENSBTAG00000006872;ENSBTAG00000018186;ENSBTAG00000007666;ENSBTAG00000007666;ENSBTAG00000007666;ENSBTAG00000007666;ENSBTAG00000001749;ENSBTAG00000010658;ENSBTAG00000024162;ENSBTAG00000014460;ENSBTAG00000018936;ENSBTAG00000018936;ENSBTAG00000037951;ENSBTAG00000030585;ENSBTAG00000008167;…
bta-miR-2903	300	ENSBTAG00000021251;ENSBTAG00000023398;ENSBTAG00000018186;ENSBTAG00000005657;ENSBTAG00000037951;ENSBTAG00000053201;ENSBTAG00000049383;ENSBTAG00000018777;ENSBTAG00000018777;ENSBTAG00000004291;ENSBTAG00000004291;ENSBTAG00000046328;ENSBTAG00000046328;ENSBTAG00000046328;ENSBTAG00000048228;ENSBTAG00000017452;ENSBTAG00000010278;ENSBTAG00000010278;ENSBTAG00000010278;ENSBTAG00000030335;ENSBTAG00000030335;…
bta-miR-11983	1831	ENSBTAG00000021253;ENSBTAG00000021253;ENSBTAG00000021253;ENSBTAG00000013205;ENSBTAG00000006494;ENSBTAG00000015212;ENSBTAG00000010357;ENSBTAG00000017310;ENSBTAG00000018186;ENSBTAG00000007105;ENSBTAG00000007105;ENSBTAG00000005313;ENSBTAG00000024162;ENSBTAG00000024162;ENSBTAG00000024162;ENSBTAG00000017666;ENSBTAG00000017666;ENSBTAG00000020404;ENSBTAG00000018936;ENSBTAG00000000603;ENSBTAG00000037951;…
bta-miR-12044	1685	ENSBTAG00000001753;ENSBTAG00000021253;ENSBTAG00000021253;ENSBTAG00000021253;ENSBTAG00000021276;ENSBTAG00000051592;ENSBTAG00000021025;ENSBTAG00000003064;ENSBTAG00000018189;ENSBTAG00000000524;ENSBTAG00000048631;ENSBTAG00000017115;ENSBTAG00000017115;ENSBTAG00000019625;ENSBTAG00000050914;ENSBTAG00000051586;ENSBTAG00000011414;ENSBTAG00000011414;ENSBTAG00000053201;ENSBTAG00000000597;ENSBTAG00000001771;…
bta-miR-12046	3113	ENSBTAG00000021276;ENSBTAG00000008482;ENSBTAG00000021819;ENSBTAG00000037547;ENSBTAG00000000160;ENSBTAG00000000160;ENSBTAG00000017310;ENSBTAG00000000522;ENSBTAG00000017418;ENSBTAG00000017418;ENSBTAG00000007100;ENSBTAG00000007105;ENSBTAG00000007105;ENSBTAG00000014880;ENSBTAG00000014915;ENSBTAG00000010658;ENSBTAG00000007444;ENSBTAG00000007444;ENSBTAG00000005313;ENSBTAG00000002878;ENSBTAG00000002878;…
bta-miR-2285cs	2269	ENSBTAG00000001150;ENSBTAG00000008490;ENSBTAG00000021272;ENSBTAG00000008482;ENSBTAG00000013205;ENSBTAG00000021025;ENSBTAG00000001511;ENSBTAG00000012467;ENSBTAG00000014153;ENSBTAG00000003059;ENSBTAG00000003134;ENSBTAG00000012412;ENSBTAG00000003143;ENSBTAG00000014915;ENSBTAG00000034869;ENSBTAG00000019625;ENSBTAG00000034854;ENSBTAG00000048090;ENSBTAG00000024162;ENSBTAG00000024162;ENSBTAG00000050914;…
bta-miR-2285cd	1511	ENSBTAG00000021251;ENSBTAG00000020035;ENSBTAG00000020035;ENSBTAG00000026260;ENSBTAG00000030836;ENSBTAG00000008482;ENSBTAG00000037547;ENSBTAG00000012467;ENSBTAG00000000160;ENSBTAG00000000160;ENSBTAG00000007100;ENSBTAG00000014915;ENSBTAG00000004139;ENSBTAG00000021771;ENSBTAG00000014233;ENSBTAG00000008343;ENSBTAG00000051586;ENSBTAG00000018936;ENSBTAG00000014459;ENSBTAG00000000603;ENSBTAG00000005503;…
bta-miR-2285az	952	ENSBTAG00000030814;ENSBTAG00000006494;ENSBTAG00000021899;ENSBTAG00000037547;ENSBTAG00000014915;ENSBTAG00000050914;ENSBTAG00000017666;ENSBTAG00000017666;ENSBTAG00000014459;ENSBTAG00000046755;ENSBTAG00000013667;ENSBTAG00000006893;ENSBTAG00000006893;ENSBTAG00000039442;ENSBTAG00000003585;ENSBTAG00000018727;ENSBTAG00000001235;ENSBTAG00000007784;ENSBTAG00000004977;ENSBTAG00000049383;ENSBTAG00000008562;…
bta-miR-2336	478	ENSBTAG00000000603;ENSBTAG00000010485;ENSBTAG00000010987;ENSBTAG00000001403;ENSBTAG00000013937;ENSBTAG00000024643;ENSBTAG00000013439;ENSBTAG00000031435;ENSBTAG00000013192;ENSBTAG00000003740;ENSBTAG00000003740;ENSBTAG00000003740;ENSBTAG00000003740;ENSBTAG00000004836;ENSBTAG00000009121;ENSBTAG00000009121;ENSBTAG00000045931;ENSBTAG00000019852;ENSBTAG00000047855;ENSBTAG00000033749;ENSBTAG00000010338;…
bta-miR-301b	3135	ENSBTAG00000020035;ENSBTAG00000020035;ENSBTAG00000051226;ENSBTAG00000021253;ENSBTAG00000021253;ENSBTAG00000021253;ENSBTAG00000008482;ENSBTAG00000008482;ENSBTAG00000009188;ENSBTAG00000001258;ENSBTAG00000051592;ENSBTAG00000015460;ENSBTAG00000011437;ENSBTAG00000005122;ENSBTAG00000017418;ENSBTAG00000017418;ENSBTAG00000014915;ENSBTAG00000001535;ENSBTAG00000017103;ENSBTAG00000019625;ENSBTAG00000039820;…
bta-miR-2483-5p	1046	ENSBTAG00000021253;ENSBTAG00000021253;ENSBTAG00000021253;ENSBTAG00000013205;ENSBTAG00000021025;ENSBTAG00000019404;ENSBTAG00000003063;ENSBTAG00000050914;ENSBTAG00000020404;ENSBTAG00000018936;ENSBTAG00000000603;ENSBTAG00000005503;ENSBTAG00000055107;ENSBTAG00000023375;ENSBTAG00000007970;ENSBTAG00000000752;ENSBTAG00000019376;ENSBTAG00000017490;ENSBTAG00000020996;ENSBTAG00000020996;ENSBTAG00000004471;…
bta-miR-2397-5p	911	ENSBTAG00000021251;ENSBTAG00000019404;ENSBTAG00000017753;ENSBTAG00000017753;ENSBTAG00000017753;ENSBTAG00000017753;ENSBTAG00000017753;ENSBTAG00000017753;ENSBTAG00000011001;ENSBTAG00000011001;ENSBTAG00000011001;ENSBTAG00000002767;ENSBTAG00000002767;ENSBTAG00000014889;ENSBTAG00000013667;ENSBTAG00000031709;ENSBTAG00000052570;ENSBTAG00000052570;ENSBTAG00000052570;ENSBTAG00000011921;ENSBTAG00000011921;…
bta-miR-2440	2267	ENSBTAG00000020035;ENSBTAG00000020035;ENSBTAG00000021997;ENSBTAG00000021025;ENSBTAG00000021899;ENSBTAG00000003064;ENSBTAG00000012467;ENSBTAG00000012467;ENSBTAG00000000160;ENSBTAG00000000160;ENSBTAG00000011437;ENSBTAG00000018186;ENSBTAG00000014880;ENSBTAG00000048631;ENSBTAG00000010658;ENSBTAG00000007444;ENSBTAG00000007444;ENSBTAG00000005658;ENSBTAG00000005658;ENSBTAG00000050914;ENSBTAG00000050914;…
bta-miR-11990	5115	ENSBTAG00000001753;ENSBTAG00000008490;ENSBTAG00000021276;ENSBTAG00000030814;ENSBTAG00000001258;ENSBTAG00000021025;ENSBTAG00000037547;ENSBTAG00000012467;ENSBTAG00000000160;ENSBTAG00000000160;ENSBTAG00000010357;ENSBTAG00000010357;ENSBTAG00000010357;ENSBTAG00000010357;ENSBTAG00000017310;ENSBTAG00000014724;ENSBTAG00000017407;ENSBTAG00000003143;ENSBTAG00000017418;ENSBTAG00000017418;ENSBTAG00000018186;…
bta-miR-11984	580	ENSBTAG00000021251;ENSBTAG00000020035;ENSBTAG00000023398;ENSBTAG00000017310;ENSBTAG00000011437;ENSBTAG00000014880;ENSBTAG00000017321;ENSBTAG00000004742;ENSBTAG00000004742;ENSBTAG00000004742;ENSBTAG00000004742;ENSBTAG00000014306;ENSBTAG00000014306;ENSBTAG00000014306;ENSBTAG00000030585;ENSBTAG00000030593;ENSBTAG00000009128;ENSBTAG00000013464;ENSBTAG00000005230;ENSBTAG00000031178;ENSBTAG00000031178;…
bta-miR-2285be	872	ENSBTAG00000014153;ENSBTAG00000010357;ENSBTAG00000010357;ENSBTAG00000010357;ENSBTAG00000007100;ENSBTAG00000017321;ENSBTAG00000040199;ENSBTAG00000010397;ENSBTAG00000011880;ENSBTAG00000012463;ENSBTAG00000046959;ENSBTAG00000013662;ENSBTAG00000051079;ENSBTAG00000001403;ENSBTAG00000013142;ENSBTAG00000007784;ENSBTAG00000002703;ENSBTAG00000002703;ENSBTAG00000004971;ENSBTAG00000001009;ENSBTAG00000015837;…
bta-miR-2285ca	2567	ENSBTAG00000021251;ENSBTAG00000021253;ENSBTAG00000021253;ENSBTAG00000021253;ENSBTAG00000008482;ENSBTAG00000021899;ENSBTAG00000037547;ENSBTAG00000012467;ENSBTAG00000012467;ENSBTAG00000018186;ENSBTAG00000003981;ENSBTAG00000003981;ENSBTAG00000007105;ENSBTAG00000007105;ENSBTAG00000017115;ENSBTAG00000017115;ENSBTAG00000019625;ENSBTAG00000017060;ENSBTAG00000017060;ENSBTAG00000017060;ENSBTAG00000017486;…
bta-miR-2285br	2273	ENSBTAG00000030836;ENSBTAG00000009188;ENSBTAG00000001258;ENSBTAG00000012412;ENSBTAG00000005122;ENSBTAG00000007100;ENSBTAG00000007100;ENSBTAG00000017115;ENSBTAG00000017115;ENSBTAG00000019625;ENSBTAG00000017882;ENSBTAG00000034854;ENSBTAG00000048090;ENSBTAG00000017321;ENSBTAG00000007444;ENSBTAG00000007444;ENSBTAG00000000201;ENSBTAG00000050914;ENSBTAG00000011414;ENSBTAG00000011414;ENSBTAG00000014459;…
bta-miR-11985	1220	ENSBTAG00000023398;ENSBTAG00000037547;ENSBTAG00000011437;ENSBTAG00000018189;ENSBTAG00000000524;ENSBTAG00000048090;ENSBTAG00000021771;ENSBTAG00000021771;ENSBTAG00000040199;ENSBTAG00000017486;ENSBTAG00000017486;ENSBTAG00000017666;ENSBTAG00000018682;ENSBTAG00000004791;ENSBTAG00000001771;ENSBTAG00000008240;ENSBTAG00000009942;ENSBTAG00000011921;ENSBTAG00000011921;ENSBTAG00000024643;ENSBTAG00000015898;…
bta-miR-211	3222	ENSBTAG00000001753;ENSBTAG00000021253;ENSBTAG00000021253;ENSBTAG00000021253;ENSBTAG00000021259;ENSBTAG00000008490;ENSBTAG00000008482;ENSBTAG00000008482;ENSBTAG00000001258;ENSBTAG00000021025;ENSBTAG00000043993;ENSBTAG00000012467;ENSBTAG00000010357;ENSBTAG00000010357;ENSBTAG00000010357;ENSBTAG00000017310;ENSBTAG00000017310;ENSBTAG00000017310;ENSBTAG00000017310;ENSBTAG00000017310;ENSBTAG00000017310;…
bta-miR-1434-3p	4487	ENSBTAG00000020035;ENSBTAG00000020035;ENSBTAG00000030836;ENSBTAG00000030814;ENSBTAG00000008482;ENSBTAG00000001258;ENSBTAG00000021284;ENSBTAG00000021284;ENSBTAG00000051592;ENSBTAG00000006494;ENSBTAG00000032538;ENSBTAG00000044001;ENSBTAG00000001511;ENSBTAG00000001511;ENSBTAG00000003064;ENSBTAG00000006872;ENSBTAG00000011437;ENSBTAG00000005122;ENSBTAG00000000524;ENSBTAG00000018854;ENSBTAG00000048631;…
bta-miR-2457	1423	ENSBTAG00000030836;ENSBTAG00000021899;ENSBTAG00000037547;ENSBTAG00000017310;ENSBTAG00000017310;ENSBTAG00000017310;ENSBTAG00000034854;ENSBTAG00000017321;ENSBTAG00000040199;ENSBTAG00000017010;ENSBTAG00000007818;ENSBTAG00000007818;ENSBTAG00000001412;ENSBTAG00000030775;ENSBTAG00000030775;ENSBTAG00000020404;ENSBTAG00000004791;ENSBTAG00000019376;ENSBTAG00000012867;ENSBTAG00000013465;ENSBTAG00000013057;…
bta-miR-11986c	2730	ENSBTAG00000021251;ENSBTAG00000030836;ENSBTAG00000035175;ENSBTAG00000008482;ENSBTAG00000023398;ENSBTAG00000001258;ENSBTAG00000051592;ENSBTAG00000021899;ENSBTAG00000001511;ENSBTAG00000003064;ENSBTAG00000012467;ENSBTAG00000019625;ENSBTAG00000019625;ENSBTAG00000004139;ENSBTAG00000019014;ENSBTAG00000021771;ENSBTAG00000017486;ENSBTAG00000017486;ENSBTAG00000050914;ENSBTAG00000050914;ENSBTAG00000050914;…
bta-miR-365-5p	2850	ENSBTAG00000021253;ENSBTAG00000021253;ENSBTAG00000021253;ENSBTAG00000030836;ENSBTAG00000023398;ENSBTAG00000006494;ENSBTAG00000021899;ENSBTAG00000012467;ENSBTAG00000010357;ENSBTAG00000010357;ENSBTAG00000010357;ENSBTAG00000017407;ENSBTAG00000007100;ENSBTAG00000007100;ENSBTAG00000001749;ENSBTAG00000019625;ENSBTAG00000017321;ENSBTAG00000000476;ENSBTAG00000000476;ENSBTAG00000005658;ENSBTAG00000005658;…
bta-miR-2448-5p	376	ENSBTAG00000001511;ENSBTAG00000005657;ENSBTAG00000014451;ENSBTAG00000007039;ENSBTAG00000017490;ENSBTAG00000027795;ENSBTAG00000048452;ENSBTAG00000012581;ENSBTAG00000001464;ENSBTAG00000054520;ENSBTAG00000011143;ENSBTAG00000011147;ENSBTAG00000014589;ENSBTAG00000023416;ENSBTAG00000019514;ENSBTAG00000037996;ENSBTAG00000021252;ENSBTAG00000026003;ENSBTAG00000019652;ENSBTAG00000019652;ENSBTAG00000004131;…
bta-miR-2285bp	3033	ENSBTAG00000001753;ENSBTAG00000030836;ENSBTAG00000008482;ENSBTAG00000008482;ENSBTAG00000015460;ENSBTAG00000015212;ENSBTAG00000011437;ENSBTAG00000017418;ENSBTAG00000017418;ENSBTAG00000007100;ENSBTAG00000017882;ENSBTAG00000004139;ENSBTAG00000019014;ENSBTAG00000008343;ENSBTAG00000017666;ENSBTAG00000017666;ENSBTAG00000017666;ENSBTAG00000014459;ENSBTAG00000014451;ENSBTAG00000000603;ENSBTAG00000018682;…
bta-miR-2481	543	ENSBTAG00000001511;ENSBTAG00000014724;ENSBTAG00000048631;ENSBTAG00000007666;ENSBTAG00000007666;ENSBTAG00000007666;ENSBTAG00000007666;ENSBTAG00000017115;ENSBTAG00000017115;ENSBTAG00000014451;ENSBTAG00000000588;ENSBTAG00000012867;ENSBTAG00000051079;ENSBTAG00000018727;ENSBTAG00000049383;ENSBTAG00000002232;ENSBTAG00000002232;ENSBTAG00000002029;ENSBTAG00000006724;ENSBTAG00000013204;ENSBTAG00000003320;…
bta-miR-206	2361	ENSBTAG00000001150;ENSBTAG00000023398;ENSBTAG00000051592;ENSBTAG00000044001;ENSBTAG00000010357;ENSBTAG00000010357;ENSBTAG00000010357;ENSBTAG00000006872;ENSBTAG00000018854;ENSBTAG00000017321;ENSBTAG00000004139;ENSBTAG00000021771;ENSBTAG00000040199;ENSBTAG00000017753;ENSBTAG00000017753;ENSBTAG00000017753;ENSBTAG00000017753;ENSBTAG00000017753;ENSBTAG00000017753;ENSBTAG00000017666;ENSBTAG00000002623;…
bta-miR-2285ak-5p	2034	ENSBTAG00000051226;ENSBTAG00000021253;ENSBTAG00000021253;ENSBTAG00000021253;ENSBTAG00000030836;ENSBTAG00000008490;ENSBTAG00000051592;ENSBTAG00000044001;ENSBTAG00000003063;ENSBTAG00000012467;ENSBTAG00000010357;ENSBTAG00000010357;ENSBTAG00000010357;ENSBTAG00000011437;ENSBTAG00000016619;ENSBTAG00000014880;ENSBTAG00000014880;ENSBTAG00000014915;ENSBTAG00000019625;ENSBTAG00000021771;ENSBTAG00000001412;…
bta-miR-2320-3p	620	ENSBTAG00000015212;ENSBTAG00000017310;ENSBTAG00000017321;ENSBTAG00000019269;ENSBTAG00000005503;ENSBTAG00000005503;ENSBTAG00000005503;ENSBTAG00000023384;ENSBTAG00000006893;ENSBTAG00000006893;ENSBTAG00000031618;ENSBTAG00000031618;ENSBTAG00000031618;ENSBTAG00000001293;ENSBTAG00000055257;ENSBTAG00000015837;ENSBTAG00000053238;ENSBTAG00000002232;ENSBTAG00000018138;ENSBTAG00000008471;ENSBTAG00000013204;…
bta-miR-11974	2447	ENSBTAG00000051226;ENSBTAG00000021253;ENSBTAG00000021253;ENSBTAG00000021253;ENSBTAG00000021997;ENSBTAG00000009188;ENSBTAG00000015460;ENSBTAG00000010357;ENSBTAG00000010357;ENSBTAG00000010357;ENSBTAG00000011437;ENSBTAG00000018186;ENSBTAG00000019625;ENSBTAG00000019589;ENSBTAG00000017321;ENSBTAG00000021771;ENSBTAG00000021771;ENSBTAG00000040199;ENSBTAG00000023907;ENSBTAG00000023907;ENSBTAG00000024162;…
bta-miR-374c	1995	ENSBTAG00000001150;ENSBTAG00000009188;ENSBTAG00000003064;ENSBTAG00000006872;ENSBTAG00000014724;ENSBTAG00000007100;ENSBTAG00000001697;ENSBTAG00000019625;ENSBTAG00000018607;ENSBTAG00000019014;ENSBTAG00000021771;ENSBTAG00000021771;ENSBTAG00000000476;ENSBTAG00000000476;ENSBTAG00000020122;ENSBTAG00000017010;ENSBTAG00000011414;ENSBTAG00000011414;ENSBTAG00000017666;ENSBTAG00000017666;ENSBTAG00000000603;…
bta-miR-6775	2689	ENSBTAG00000008482;ENSBTAG00000021899;ENSBTAG00000037547;ENSBTAG00000012467;ENSBTAG00000010357;ENSBTAG00000010357;ENSBTAG00000010357;ENSBTAG00000007100;ENSBTAG00000007105;ENSBTAG00000007105;ENSBTAG00000014880;ENSBTAG00000014880;ENSBTAG00000017321;ENSBTAG00000000706;ENSBTAG00000050914;ENSBTAG00000051586;ENSBTAG00000018936;ENSBTAG00000014451;ENSBTAG00000000603;ENSBTAG00000037951;ENSBTAG00000004777;…
bta-miR-1224	2638	ENSBTAG00000001753;ENSBTAG00000021997;ENSBTAG00000008482;ENSBTAG00000023398;ENSBTAG00000009188;ENSBTAG00000010357;ENSBTAG00000010357;ENSBTAG00000010357;ENSBTAG00000016619;ENSBTAG00000017418;ENSBTAG00000017418;ENSBTAG00000018186;ENSBTAG00000007100;ENSBTAG00000007100;ENSBTAG00000014915;ENSBTAG00000010658;ENSBTAG00000019625;ENSBTAG00000018610;ENSBTAG00000024162;ENSBTAG00000024162;ENSBTAG00000019336;…
bta-miR-2285cx	2093	ENSBTAG00000015460;ENSBTAG00000000160;ENSBTAG00000000160;ENSBTAG00000010357;ENSBTAG00000010357;ENSBTAG00000010357;ENSBTAG00000017407;ENSBTAG00000007105;ENSBTAG00000007105;ENSBTAG00000021771;ENSBTAG00000021771;ENSBTAG00000005313;ENSBTAG00000008343;ENSBTAG00000017486;ENSBTAG00000017486;ENSBTAG00000007818;ENSBTAG00000007818;ENSBTAG00000011414;ENSBTAG00000011414;ENSBTAG00000017666;ENSBTAG00000017666;…
bta-miR-12059	4621	ENSBTAG00000001753;ENSBTAG00000021251;ENSBTAG00000020035;ENSBTAG00000020035;ENSBTAG00000030836;ENSBTAG00000008490;ENSBTAG00000008482;ENSBTAG00000023398;ENSBTAG00000021284;ENSBTAG00000021284;ENSBTAG00000021819;ENSBTAG00000015212;ENSBTAG00000001511;ENSBTAG00000001511;ENSBTAG00000037547;ENSBTAG00000012467;ENSBTAG00000010357;ENSBTAG00000010357;ENSBTAG00000010357;ENSBTAG00000017310;ENSBTAG00000011437;…
bta-miR-2316	2042	ENSBTAG00000021251;ENSBTAG00000011437;ENSBTAG00000014880;ENSBTAG00000017321;ENSBTAG00000012881;ENSBTAG00000012881;ENSBTAG00000012881;ENSBTAG00000012881;ENSBTAG00000005658;ENSBTAG00000005658;ENSBTAG00000024162;ENSBTAG00000005657;ENSBTAG00000017666;ENSBTAG00000017666;ENSBTAG00000018936;ENSBTAG00000010397;ENSBTAG00000010397;ENSBTAG00000018682;ENSBTAG00000008167;ENSBTAG00000008167;ENSBTAG00000004791;…
bta-miR-2285cz	942	ENSBTAG00000008482;ENSBTAG00000006494;ENSBTAG00000021899;ENSBTAG00000011645;ENSBTAG00000011645;ENSBTAG00000011437;ENSBTAG00000014915;ENSBTAG00000048631;ENSBTAG00000017486;ENSBTAG00000017486;ENSBTAG00000050914;ENSBTAG00000011880;ENSBTAG00000021447;ENSBTAG00000004791;ENSBTAG00000046755;ENSBTAG00000012463;ENSBTAG00000002896;ENSBTAG00000018489;ENSBTAG00000049383;ENSBTAG00000003851;ENSBTAG00000008562;…
bta-miR-383	2319	ENSBTAG00000020035;ENSBTAG00000020035;ENSBTAG00000026260;ENSBTAG00000008490;ENSBTAG00000009188;ENSBTAG00000051592;ENSBTAG00000021819;ENSBTAG00000017312;ENSBTAG00000012467;ENSBTAG00000005122;ENSBTAG00000007100;ENSBTAG00000014915;ENSBTAG00000048631;ENSBTAG00000019625;ENSBTAG00000017321;ENSBTAG00000017486;ENSBTAG00000017486;ENSBTAG00000018936;ENSBTAG00000000603;ENSBTAG00000037951;ENSBTAG00000018682;…
bta-miR-7858	921	ENSBTAG00000020035;ENSBTAG00000020035;ENSBTAG00000012467;ENSBTAG00000017418;ENSBTAG00000017418;ENSBTAG00000018854;ENSBTAG00000019625;ENSBTAG00000018704;ENSBTAG00000002460;ENSBTAG00000009942;ENSBTAG00000013806;ENSBTAG00000019376;ENSBTAG00000010091;ENSBTAG00000015069;ENSBTAG00000013465;ENSBTAG00000010550;ENSBTAG00000010550;ENSBTAG00000013142;ENSBTAG00000009085;ENSBTAG00000001235;ENSBTAG00000013909;…
bta-miR-2285bh	2106	ENSBTAG00000051226;ENSBTAG00000021253;ENSBTAG00000021253;ENSBTAG00000021253;ENSBTAG00000030836;ENSBTAG00000008490;ENSBTAG00000051592;ENSBTAG00000013205;ENSBTAG00000044001;ENSBTAG00000012467;ENSBTAG00000010357;ENSBTAG00000010357;ENSBTAG00000010357;ENSBTAG00000016619;ENSBTAG00000014880;ENSBTAG00000014880;ENSBTAG00000014915;ENSBTAG00000019625;ENSBTAG00000021771;ENSBTAG00000001412;ENSBTAG00000024162;…
bta-miR-2450a	2985	ENSBTAG00000001753;ENSBTAG00000020035;ENSBTAG00000020035;ENSBTAG00000021997;ENSBTAG00000021276;ENSBTAG00000008482;ENSBTAG00000021025;ENSBTAG00000003064;ENSBTAG00000017407;ENSBTAG00000007100;ENSBTAG00000014880;ENSBTAG00000014880;ENSBTAG00000010658;ENSBTAG00000018607;ENSBTAG00000002878;ENSBTAG00000002878;ENSBTAG00000012273;ENSBTAG00000012273;ENSBTAG00000012273;ENSBTAG00000005658;ENSBTAG00000005658;…
bta-miR-184	1368	ENSBTAG00000023398;ENSBTAG00000001258;ENSBTAG00000013205;ENSBTAG00000003064;ENSBTAG00000000160;ENSBTAG00000000160;ENSBTAG00000010357;ENSBTAG00000010357;ENSBTAG00000010357;ENSBTAG00000017115;ENSBTAG00000017115;ENSBTAG00000004139;ENSBTAG00000021771;ENSBTAG00000021771;ENSBTAG00000024162;ENSBTAG00000024162;ENSBTAG00000017666;ENSBTAG00000014306;ENSBTAG00000014306;ENSBTAG00000014306;ENSBTAG00000001771;…
bta-miR-2285bl	2382	ENSBTAG00000030836;ENSBTAG00000009188;ENSBTAG00000001258;ENSBTAG00000013205;ENSBTAG00000012412;ENSBTAG00000005122;ENSBTAG00000007100;ENSBTAG00000007100;ENSBTAG00000014915;ENSBTAG00000017115;ENSBTAG00000017115;ENSBTAG00000019625;ENSBTAG00000005212;ENSBTAG00000017882;ENSBTAG00000034854;ENSBTAG00000048090;ENSBTAG00000017321;ENSBTAG00000000201;ENSBTAG00000050914;ENSBTAG00000011414;ENSBTAG00000011414;…
bta-miR-147	929	ENSBTAG00000001258;ENSBTAG00000013205;ENSBTAG00000012467;ENSBTAG00000017418;ENSBTAG00000017418;ENSBTAG00000007106;ENSBTAG00000048090;ENSBTAG00000017486;ENSBTAG00000017486;ENSBTAG00000005657;ENSBTAG00000006920;ENSBTAG00000017666;ENSBTAG00000005503;ENSBTAG00000005503;ENSBTAG00000018682;ENSBTAG00000038512;ENSBTAG00000030593;ENSBTAG00000019060;ENSBTAG00000006893;ENSBTAG00000006893;ENSBTAG00000024643;…
bta-miR-8549	850	ENSBTAG00000001753;ENSBTAG00000021997;ENSBTAG00000012467;ENSBTAG00000039820;ENSBTAG00000004139;ENSBTAG00000002878;ENSBTAG00000002878;ENSBTAG00000050914;ENSBTAG00000000603;ENSBTAG00000010397;ENSBTAG00000010397;ENSBTAG00000002623;ENSBTAG00000011001;ENSBTAG00000011001;ENSBTAG00000011001;ENSBTAG00000026156;ENSBTAG00000007939;ENSBTAG00000020073;ENSBTAG00000006893;ENSBTAG00000049383;ENSBTAG00000001464;…
bta-miR-2285bm	3121	ENSBTAG00000021251;ENSBTAG00000001150;ENSBTAG00000021253;ENSBTAG00000021253;ENSBTAG00000021253;ENSBTAG00000021259;ENSBTAG00000030836;ENSBTAG00000008482;ENSBTAG00000001258;ENSBTAG00000015212;ENSBTAG00000043993;ENSBTAG00000003064;ENSBTAG00000000160;ENSBTAG00000000160;ENSBTAG00000010357;ENSBTAG00000010357;ENSBTAG00000010357;ENSBTAG00000011437;ENSBTAG00000016619;ENSBTAG00000003151;ENSBTAG00000014915;…
bta-miR-11998	2395	ENSBTAG00000013456;ENSBTAG00000013456;ENSBTAG00000006494;ENSBTAG00000021819;ENSBTAG00000010357;ENSBTAG00000010357;ENSBTAG00000010357;ENSBTAG00000006872;ENSBTAG00000005122;ENSBTAG00000003151;ENSBTAG00000020456;ENSBTAG00000020456;ENSBTAG00000020456;ENSBTAG00000017115;ENSBTAG00000017115;ENSBTAG00000019625;ENSBTAG00000017882;ENSBTAG00000017321;ENSBTAG00000000201;ENSBTAG00000050914;ENSBTAG00000000603;…
bta-miR-2330-3p	1483	ENSBTAG00000021899;ENSBTAG00000000160;ENSBTAG00000000160;ENSBTAG00000017310;ENSBTAG00000007100;ENSBTAG00000007100;ENSBTAG00000007106;ENSBTAG00000014915;ENSBTAG00000019625;ENSBTAG00000007444;ENSBTAG00000007444;ENSBTAG00000011414;ENSBTAG00000011414;ENSBTAG00000005503;ENSBTAG00000005503;ENSBTAG00000055107;ENSBTAG00000001771;ENSBTAG00000019202;ENSBTAG00000019129;ENSBTAG00000008240;ENSBTAG00000046959;…
bta-miR-187	1798	ENSBTAG00000013841;ENSBTAG00000008482;ENSBTAG00000013205;ENSBTAG00000019404;ENSBTAG00000001511;ENSBTAG00000010357;ENSBTAG00000010357;ENSBTAG00000010357;ENSBTAG00000006872;ENSBTAG00000011437;ENSBTAG00000039602;ENSBTAG00000021771;ENSBTAG00000021771;ENSBTAG00000040199;ENSBTAG00000007818;ENSBTAG00000005658;ENSBTAG00000005658;ENSBTAG00000000603;ENSBTAG00000037951;ENSBTAG00000051916;ENSBTAG00000051916;…
bta-miR-2285ac	2378	ENSBTAG00000030836;ENSBTAG00000009188;ENSBTAG00000001258;ENSBTAG00000014153;ENSBTAG00000012412;ENSBTAG00000005122;ENSBTAG00000018186;ENSBTAG00000007100;ENSBTAG00000007100;ENSBTAG00000017115;ENSBTAG00000017115;ENSBTAG00000019625;ENSBTAG00000017882;ENSBTAG00000034854;ENSBTAG00000048090;ENSBTAG00000017321;ENSBTAG00000000201;ENSBTAG00000050914;ENSBTAG00000017666;ENSBTAG00000017666;ENSBTAG00000014459;…
bta-miR-2285bo	3221	ENSBTAG00000008490;ENSBTAG00000001258;ENSBTAG00000051592;ENSBTAG00000044001;ENSBTAG00000003064;ENSBTAG00000012467;ENSBTAG00000010357;ENSBTAG00000010357;ENSBTAG00000010357;ENSBTAG00000006872;ENSBTAG00000016619;ENSBTAG00000007100;ENSBTAG00000014915;ENSBTAG00000001697;ENSBTAG00000019625;ENSBTAG00000039820;ENSBTAG00000004139;ENSBTAG00000005313;ENSBTAG00000050914;ENSBTAG00000050914;ENSBTAG00000017753;…
bta-miR-2463	2147	ENSBTAG00000001753;ENSBTAG00000030836;ENSBTAG00000021272;ENSBTAG00000035175;ENSBTAG00000009188;ENSBTAG00000001258;ENSBTAG00000021819;ENSBTAG00000003064;ENSBTAG00000006872;ENSBTAG00000003151;ENSBTAG00000001749;ENSBTAG00000008343;ENSBTAG00000050914;ENSBTAG00000051586;ENSBTAG00000011414;ENSBTAG00000011414;ENSBTAG00000000603;ENSBTAG00000017450;ENSBTAG00000017450;ENSBTAG00000037951;ENSBTAG00000053201;…
bta-miR-190b	1682	ENSBTAG00000030836;ENSBTAG00000001258;ENSBTAG00000051592;ENSBTAG00000013148;ENSBTAG00000019404;ENSBTAG00000043993;ENSBTAG00000012467;ENSBTAG00000017310;ENSBTAG00000006872;ENSBTAG00000014724;ENSBTAG00000003143;ENSBTAG00000007100;ENSBTAG00000001535;ENSBTAG00000050914;ENSBTAG00000052342;ENSBTAG00000011001;ENSBTAG00000011001;ENSBTAG00000011001;ENSBTAG00000034347;ENSBTAG00000012463;ENSBTAG00000036262;…
bta-miR-3120	2899	ENSBTAG00000020035;ENSBTAG00000020035;ENSBTAG00000012594;ENSBTAG00000012594;ENSBTAG00000008490;ENSBTAG00000008482;ENSBTAG00000006494;ENSBTAG00000021025;ENSBTAG00000021819;ENSBTAG00000003064;ENSBTAG00000021491;ENSBTAG00000021491;ENSBTAG00000021491;ENSBTAG00000003063;ENSBTAG00000010357;ENSBTAG00000010357;ENSBTAG00000010357;ENSBTAG00000034854;ENSBTAG00000048090;ENSBTAG00000017321;ENSBTAG00000004139;…
bta-miR-490	2153	ENSBTAG00000020035;ENSBTAG00000026260;ENSBTAG00000009188;ENSBTAG00000043993;ENSBTAG00000012412;ENSBTAG00000005122;ENSBTAG00000018186;ENSBTAG00000007100;ENSBTAG00000007100;ENSBTAG00000014915;ENSBTAG00000019625;ENSBTAG00000019625;ENSBTAG00000017882;ENSBTAG00000018610;ENSBTAG00000017060;ENSBTAG00000017060;ENSBTAG00000017060;ENSBTAG00000007818;ENSBTAG00000007818;ENSBTAG00000011414;ENSBTAG00000011414;…
bta-miR-1291	3723	ENSBTAG00000051226;ENSBTAG00000021253;ENSBTAG00000021253;ENSBTAG00000021253;ENSBTAG00000030836;ENSBTAG00000021272;ENSBTAG00000013205;ENSBTAG00000021899;ENSBTAG00000015212;ENSBTAG00000000160;ENSBTAG00000000160;ENSBTAG00000003134;ENSBTAG00000011437;ENSBTAG00000017418;ENSBTAG00000017418;ENSBTAG00000018186;ENSBTAG00000007106;ENSBTAG00000014880;ENSBTAG00000048631;ENSBTAG00000010658;ENSBTAG00000017321;…
bta-miR-137	1883	ENSBTAG00000001753;ENSBTAG00000026260;ENSBTAG00000030836;ENSBTAG00000013205;ENSBTAG00000006494;ENSBTAG00000011437;ENSBTAG00000014915;ENSBTAG00000034854;ENSBTAG00000004139;ENSBTAG00000000476;ENSBTAG00000000476;ENSBTAG00000040199;ENSBTAG00000017666;ENSBTAG00000000603;ENSBTAG00000004742;ENSBTAG00000004742;ENSBTAG00000004742;ENSBTAG00000004742;ENSBTAG00000053201;ENSBTAG00000014306;ENSBTAG00000014306;…
bta-miR-21-3p	4091	ENSBTAG00000021253;ENSBTAG00000021253;ENSBTAG00000021253;ENSBTAG00000021259;ENSBTAG00000008482;ENSBTAG00000023398;ENSBTAG00000051592;ENSBTAG00000012467;ENSBTAG00000012467;ENSBTAG00000010357;ENSBTAG00000010357;ENSBTAG00000010357;ENSBTAG00000017310;ENSBTAG00000011437;ENSBTAG00000012412;ENSBTAG00000005122;ENSBTAG00000017418;ENSBTAG00000017418;ENSBTAG00000018186;ENSBTAG00000014915;ENSBTAG00000001697;…
bta-miR-2284c	4048	ENSBTAG00000001753;ENSBTAG00000011528;ENSBTAG00000030836;ENSBTAG00000035175;ENSBTAG00000008482;ENSBTAG00000001258;ENSBTAG00000051592;ENSBTAG00000021025;ENSBTAG00000044001;ENSBTAG00000003064;ENSBTAG00000012467;ENSBTAG00000012467;ENSBTAG00000006872;ENSBTAG00000011437;ENSBTAG00000012412;ENSBTAG00000016619;ENSBTAG00000007100;ENSBTAG00000007666;ENSBTAG00000007666;ENSBTAG00000007666;ENSBTAG00000007666;…
bta-miR-190a	2300	ENSBTAG00000030836;ENSBTAG00000008482;ENSBTAG00000001258;ENSBTAG00000051592;ENSBTAG00000013148;ENSBTAG00000019404;ENSBTAG00000001511;ENSBTAG00000001511;ENSBTAG00000043993;ENSBTAG00000003064;ENSBTAG00000012467;ENSBTAG00000017310;ENSBTAG00000006872;ENSBTAG00000014724;ENSBTAG00000003143;ENSBTAG00000007100;ENSBTAG00000007105;ENSBTAG00000007105;ENSBTAG00000014915;ENSBTAG00000007666;ENSBTAG00000007666;…
bta-miR-2285ag-3p	2237	ENSBTAG00000020035;ENSBTAG00000012594;ENSBTAG00000012594;ENSBTAG00000030836;ENSBTAG00000035175;ENSBTAG00000021276;ENSBTAG00000008482;ENSBTAG00000023398;ENSBTAG00000013456;ENSBTAG00000013456;ENSBTAG00000006494;ENSBTAG00000019404;ENSBTAG00000021899;ENSBTAG00000000160;ENSBTAG00000000160;ENSBTAG00000010357;ENSBTAG00000010357;ENSBTAG00000010357;ENSBTAG00000011437;ENSBTAG00000018186;ENSBTAG00000003981;…
bta-miR-2284b	2838	ENSBTAG00000021253;ENSBTAG00000021253;ENSBTAG00000021253;ENSBTAG00000011528;ENSBTAG00000030836;ENSBTAG00000021272;ENSBTAG00000008482;ENSBTAG00000008482;ENSBTAG00000023398;ENSBTAG00000001258;ENSBTAG00000051592;ENSBTAG00000021025;ENSBTAG00000019404;ENSBTAG00000021899;ENSBTAG00000021899;ENSBTAG00000037547;ENSBTAG00000003064;ENSBTAG00000012467;ENSBTAG00000011437;ENSBTAG00000016619;ENSBTAG00000005122;…
bta-miR-2284f	520	ENSBTAG00000021253;ENSBTAG00000021253;ENSBTAG00000021253;ENSBTAG00000023398;ENSBTAG00000051592;ENSBTAG00000005122;ENSBTAG00000021771;ENSBTAG00000006920;ENSBTAG00000055107;ENSBTAG00000001771;ENSBTAG00000034347;ENSBTAG00000002463;ENSBTAG00000013662;ENSBTAG00000013142;ENSBTAG00000007784;ENSBTAG00000027795;ENSBTAG00000001390;ENSBTAG00000002232;ENSBTAG00000002232;ENSBTAG00000002232;ENSBTAG00000002232;…
bta-miR-2355-3p	2777	ENSBTAG00000001753;ENSBTAG00000051226;ENSBTAG00000021253;ENSBTAG00000021253;ENSBTAG00000021253;ENSBTAG00000015212;ENSBTAG00000012467;ENSBTAG00000011437;ENSBTAG00000007100;ENSBTAG00000014915;ENSBTAG00000017115;ENSBTAG00000017115;ENSBTAG00000017882;ENSBTAG00000018607;ENSBTAG00000017321;ENSBTAG00000048318;ENSBTAG00000011414;ENSBTAG00000011414;ENSBTAG00000017666;ENSBTAG00000006552;ENSBTAG00000051916;…
bta-miR-2285c	1813	ENSBTAG00000001753;ENSBTAG00000008482;ENSBTAG00000009188;ENSBTAG00000017418;ENSBTAG00000017418;ENSBTAG00000018186;ENSBTAG00000007100;ENSBTAG00000014915;ENSBTAG00000019625;ENSBTAG00000039820;ENSBTAG00000005212;ENSBTAG00000008343;ENSBTAG00000000201;ENSBTAG00000050914;ENSBTAG00000011414;ENSBTAG00000011414;ENSBTAG00000039011;ENSBTAG00000017666;ENSBTAG00000017666;ENSBTAG00000018936;ENSBTAG00000014459;…
bta-miR-133b	1713	ENSBTAG00000023398;ENSBTAG00000051592;ENSBTAG00000037547;ENSBTAG00000019625;ENSBTAG00000005658;ENSBTAG00000005658;ENSBTAG00000050914;ENSBTAG00000050914;ENSBTAG00000000603;ENSBTAG00000014306;ENSBTAG00000014306;ENSBTAG00000014306;ENSBTAG00000055107;ENSBTAG00000034347;ENSBTAG00000002767;ENSBTAG00000002767;ENSBTAG00000009942;ENSBTAG00000000752;ENSBTAG00000012867;ENSBTAG00000013662;ENSBTAG00000003585;…
bta-miR-2285v	549	ENSBTAG00000001753;ENSBTAG00000011414;ENSBTAG00000011414;ENSBTAG00000004742;ENSBTAG00000004742;ENSBTAG00000004742;ENSBTAG00000004742;ENSBTAG00000018471;ENSBTAG00000050763;ENSBTAG00000018703;ENSBTAG00000045744;ENSBTAG00000010345;ENSBTAG00000010345;ENSBTAG00000019852;ENSBTAG00000000576;ENSBTAG00000011854;ENSBTAG00000011854;ENSBTAG00000047855;ENSBTAG00000002561;ENSBTAG00000002561;ENSBTAG00000037702;…
bta-miR-2398	1794	ENSBTAG00000001753;ENSBTAG00000021253;ENSBTAG00000021253;ENSBTAG00000021253;ENSBTAG00000021276;ENSBTAG00000013205;ENSBTAG00000015212;ENSBTAG00000012467;ENSBTAG00000003134;ENSBTAG00000018186;ENSBTAG00000001697;ENSBTAG00000017103;ENSBTAG00000021771;ENSBTAG00000021771;ENSBTAG00000005658;ENSBTAG00000005658;ENSBTAG00000018936;ENSBTAG00000010397;ENSBTAG00000010397;ENSBTAG00000010091;ENSBTAG00000002896;…
bta-miR-4449	2015	ENSBTAG00000008490;ENSBTAG00000021272;ENSBTAG00000023398;ENSBTAG00000014153;ENSBTAG00000011437;ENSBTAG00000018186;ENSBTAG00000007106;ENSBTAG00000014880;ENSBTAG00000014880;ENSBTAG00000014915;ENSBTAG00000007666;ENSBTAG00000007666;ENSBTAG00000007666;ENSBTAG00000007666;ENSBTAG00000048090;ENSBTAG00000017486;ENSBTAG00000017486;ENSBTAG00000017666;ENSBTAG00000017666;ENSBTAG00000018936;ENSBTAG00000018682;…
bta-miR-2366	2732	ENSBTAG00000021251;ENSBTAG00000021253;ENSBTAG00000021253;ENSBTAG00000021253;ENSBTAG00000008482;ENSBTAG00000023398;ENSBTAG00000051592;ENSBTAG00000019404;ENSBTAG00000003063;ENSBTAG00000000160;ENSBTAG00000000160;ENSBTAG00000010357;ENSBTAG00000010357;ENSBTAG00000010357;ENSBTAG00000003134;ENSBTAG00000017418;ENSBTAG00000017418;ENSBTAG00000007100;ENSBTAG00000007100;ENSBTAG00000010658;ENSBTAG00000005212;…
bta-miR-216b	2221	ENSBTAG00000001753;ENSBTAG00000021251;ENSBTAG00000030836;ENSBTAG00000021997;ENSBTAG00000008482;ENSBTAG00000008482;ENSBTAG00000001258;ENSBTAG00000006494;ENSBTAG00000019404;ENSBTAG00000021491;ENSBTAG00000021491;ENSBTAG00000021491;ENSBTAG00000000160;ENSBTAG00000000160;ENSBTAG00000012412;ENSBTAG00000018186;ENSBTAG00000007106;ENSBTAG00000018607;ENSBTAG00000021771;ENSBTAG00000012284;ENSBTAG00000017753;…
bta-miR-2284d	4330	ENSBTAG00000001753;ENSBTAG00000021253;ENSBTAG00000021253;ENSBTAG00000021253;ENSBTAG00000011528;ENSBTAG00000030836;ENSBTAG00000035175;ENSBTAG00000008482;ENSBTAG00000001258;ENSBTAG00000051592;ENSBTAG00000006494;ENSBTAG00000021025;ENSBTAG00000015460;ENSBTAG00000021899;ENSBTAG00000021899;ENSBTAG00000044001;ENSBTAG00000003064;ENSBTAG00000012467;ENSBTAG00000012467;ENSBTAG00000011437;ENSBTAG00000012412;…
bta-miR-12003	1952	ENSBTAG00000020035;ENSBTAG00000030836;ENSBTAG00000021276;ENSBTAG00000008482;ENSBTAG00000023398;ENSBTAG00000006494;ENSBTAG00000019404;ENSBTAG00000012467;ENSBTAG00000014880;ENSBTAG00000048631;ENSBTAG00000017321;ENSBTAG00000002878;ENSBTAG00000002878;ENSBTAG00000012284;ENSBTAG00000007818;ENSBTAG00000007818;ENSBTAG00000001412;ENSBTAG00000017666;ENSBTAG00000017666;ENSBTAG00000018936;ENSBTAG00000014459;…
