# Supplementary material for: MicroRNA breed and parent-of-origin effects provide insights into biological pathways differentiating cattle subspecies in fetal liver
Source: Front Genet. 2023 Dec 13;14:1329939. doi: 10.3389/fgene.2023.1329939 (PMC10757722; doi:10.3389/fgene.2023.1329939)
Supplement: Supplementary file 8 [file Table5.XLSX]

## Sheet: Breed
black	ID	Description	GeneRatio	BgRatio	pvalue	p.adjust	qvalue	geneID	Count
bta04714	bta04714	Thermogenesis	84/1435	240/9425	1.31769e-14	4.38792e-12	3.55083e-12	ATP5PO/ATP5PF/NDUFB5/COX17/NDUFB4/NDUFA1/COX7B/ARID1A/RPS6KA1/ATP5MC3/NDUFB3/UQCRH/BMP8B/NPR1/PRKACB/SDHC/NDUFS2/CPT2/ATP5F1B/SMARCC2/COX14/ADCY6/KRAS/NDUFA4/NDUFA5/NDUFB2/RHEB/PRKAG2/ATP5ME/RPS6/NDUFB7/SMARCA4/COX7C/LOC101902937/UQCR11/UQCRQ/NDUFA2/SIRT6/ACSL6/TSC1/COX5B/ADCY3/NDUFAF7/COX7A2L/RPS6KA2/COX7A2/COX16/NDUFAF1/COA4/SDHD/ATP5MG/UQCRB/ADCY8/NDUFB9/COX6C/COX6A1/UQCR10/SMARCB1/NDUFC1/NDUF…	84
bta05012	bta05012	Parkinson disease	92/1435	282/9425	9.15608e-14	1.52449e-11	1.23366e-11	ATP5PO/SOD1/UBE2G2/ATP5PF/NDUFB5/MFN1/LOC782966/NDUFB4/MAOB/NDUFA1/COX7B/UBA1/ATP5MC3/NDUFB3/UQCRH/PSMB4/PRKACB/SDHC/NDUFS2/ATP5F1B/SLC39A5/LOC100141266/TUBA1A/LRRK2/ITPR2/NDUFA4/NDUFA5/NDUFB2/SEM1/GNAI1/CYCS/UCHL1/TXN/NDUFB7/KEAP1/COX7C/LOC101902937/UQCR11/UQCRQ/VDAC1/NDUFA2/CALM2/RPS27A/TUBB4B/COX5B/COX7A2L/PSMB1/COX7A2/PSMC6/CALML4/PSMA3/PSMC3/UBE2L6/SDHD/PSMA1/ADRM1/BCL2L1/SLC39A4/UQCRB/NDUFB…	92
bta05016	bta05016	Huntington disease	97/1435	319/9425	2.29362e-12	2.54592e-10	2.06024e-10	ATP5PO/SOD1/ATP5PF/NDUFB5/LOC782966/IFT57/NDUFB4/NDUFA1/COX7B/ATP5MC3/NDUFB3/UQCRH/PSMB4/SDHC/NDUFS2/ATP5F1B/SP1/LOC100141266/TUBA1A/EP300/NDUFA4/NDUFA5/NDUFB2/SEM1/CYCS/HTT/POLR2B/DNAI1/DCTN3/NDUFB7/DCTN4/CLTB/COX7C/LOC101902937/POLR2E/UQCR11/UQCRQ/VDAC1/NDUFA2/DNAH6/TUBB4B/CACNA1B/COX5B/COX7A2L/PSMB1/COX7A2/PSMC6/PLCB2/ATG14/ACTR10/PSMA3/ATG13/PSMC3/SDHD/BDNF/PSMA1/ADRM1/TAF4/UQCRB/NDUFB9/COX6C…	97
bta03010	bta03010	Ribosome	60/1435	168/9425	3.28747e-11	2.18946e-09	1.77178e-09	RPL24/RPL22L1/RPL35A/MRPL3/RPL36A/RPL39/RPL37A/RPS8/RPS27/MRPL32/RPL34/RPL9/RPS6/RPS14/MRPL22/RPS23/MRPL34/RPS27A/MRPL19/RPL7A/RPS29/RPL36AL/RSL24D1/RPL21/LOC506989/RPS3/RPS25/LOC112441655/RPS13/RPL27A/RPS21/LOC100299192/RPS20/LOC101902490/RPL7/RPL30/RPL22/MRPS14/RPS3A/RPL37/RPS17/RPL13/LOC112442347/RPL13A/MRPL27/MRPL10/RPL23/RPL19/RPL27/RPL38/RPL17/RPL29/RPL14/RPS18/RPS10/RPL10A/MRPS16/RPS24/MRP…	60
bta00190	bta00190	Oxidative phosphorylation	54/1435	143/9425	2.7531e-11	2.18946e-09	1.77178e-09	ATP5PO/ATP5PF/NDUFB5/COX17/NDUFB4/NDUFA1/COX7B/ATP5MC3/NDUFB3/UQCRH/SDHC/NDUFS2/ATP5F1B/NDUFA4/NDUFA5/ATP6V1F/NDUFB2/CYCS/ATP5ME/ATP6V1G1/NDUFB7/COX7C/LOC101902937/UQCR11/UQCRQ/NDUFA2/COX5B/ATP6V1B1/COX7A2L/COX7A2/SDHD/ATP5MG/UQCRB/NDUFB9/COX6C/COX6A1/UQCR10/NDUFC1/NDUFS6/ATP6V0E1/NDUFB1/COX6B1/COX7A1/ATP5MC1/ATP5PD/COX10/ATP5F1A/NDUFV2/NDUFB8/NDUFC2/UQCRC2/NDUFAB1/NDUFB10/ATP5MF	54
bta05020	bta05020	Prion disease	85/1435	281/9425	7.45656e-11	4.13839e-09	3.34891e-09	ATP5PO/SOD1/ATP5PF/NDUFB5/LOC782966/GSK3B/NDUFB4/NDUFA1/COX7B/C1QA/ATP5MC3/NDUFB3/UQCRH/PSMB4/PRKACB/SDHC/NDUFS2/C8A/ATP5F1B/LOC100141266/TUBA1A/ITPR2/CACNA1C/NDUFA4/NDUFA5/NDUFB2/SEM1/CAV1/CYCS/PPP3CA/PPP3CC/NDUFB7/COX7C/LOC101902937/UQCR11/UQCRQ/VDAC1/NDUFA2/PIK3R2/IL1A/IL1B/TUBB4B/PPP3R1/CACNA1B/COX5B/COX7A2L/PSMB1/COX7A2/PSMC6/PSMA3/PSMC3/SDHD/PSMA1/ADRM1/UQCRB/NDUFB9/COX6C/COX6A1/UQCR10/MAPK…	85
bta05022	bta05022	Pathways of neurodegeneration - multiple diseases	126/1435	490/9425	4.18319e-10	1.99001e-08	1.61037e-08	ATP5PO/SOD1/UBE2G2/DVL3/ATP5PF/NDUFB5/MFN1/LOC782966/IFT57/GSK3B/NDUFB4/NDUFA1/COX7B/UBA1/HSD17B10/ATP5MC3/NDUFB3/UQCRH/CSF1/PSMB4/SDHC/NDUFS2/ATP5F1B/LOC100141266/TUBA1A/LRRK2/ITPR2/KRAS/CACNA1C/TBK1/LRP6/NDUFA4/NDUFA5/NDUFB2/FZD1/SEM1/CYCS/PPP3CA/HTT/UCHL1/PPP3CC/DNAI1/DCTN3/NDUFB7/DCTN4/COX7C/LOC101902937/UQCR11/UQCRQ/VDAC1/NDUFA2/RAB8A/CALM2/RPS27A/IL1A/IL1B/DNAH6/TUBB4B/PPP3R1/CACNA1B/COX5B/…	126
bta05208	bta05208	Chemical carcinogenesis - reactive oxygen species	74/1435	240/9425	4.97857e-10	2.07233e-08	1.67699e-08	ATP5PO/SOD1/ATP5PF/NDUFB5/LOC538060/NDUFB4/NDUFA1/COX7B/ATP5MC3/NDUFB3/UQCRH/AKR1A1/SDHC/NDUFS2/ATP5F1B/KRAS/NDUFA4/NDUFA5/NDUFB2/HGF/NDUFB7/SLC26A2/KEAP1/COX7C/LOC101902937/UQCR11/UQCRQ/VDAC1/NDUFA2/PIK3R2/COX5B/PRKD3/COX7A2L/COX7A2/SDHD/AKR1C3/PTPN1/UQCRB/PTK2/NDUFB9/COX6C/COX6A1/UQCR10/GSTT4/GSTT1/MAPK1/MGST2/NDUFC1/NDUFS6/PRKD1/NDUFB1/NQO1/COX6B1/COX7A1/ATP5MC1/LPO/ATP5PD/MAP3K14/ATP5F1A/NDUF…	74
bta05415	bta05415	Diabetic cardiomyopathy	68/1435	215/9425	7.64998e-10	2.83049e-08	2.29052e-08	ATP5PO/ATP5PF/NDUFB5/GSK3B/NDUFB4/NDUFA1/COX7B/PDHA1/G6PD/COL3A1/ATP5MC3/NDUFB3/UQCRH/SLC2A1/MPC2/SDHC/NDUFS2/CPT2/ATP5F1B/SP1/NDUFA4/NDUFA5/NDUFB2/COL1A2/PDK4/LOC518526/CD36/NDUFB7/COX7C/LOC101902937/UQCR11/UQCRQ/VDAC1/NDUFA2/PIK3R2/COX5B/COX7A2L/COX7A2/PLCB2/SDHD/UQCRB/NDUFB9/COX6C/PRKCZ/COX6A1/UQCR10/NDUFC1/NDUFS6/NDUFB1/TNNI3/COX6B1/COX7A1/PDK2/ATP5MC1/ATP5PD/ATP5F1A/SMAD2/NDUFV2/PTEN/NDUFB8/…	68
bta05171	bta05171	Coronavirus disease - COVID-19	82/1435	282/9425	1.36107e-09	4.53236e-08	3.66772e-08	IFNAR1/RPL24/RPL22L1/RPL35A/RPL36A/RPL39/IRAK1/IFIH1/C1QA/RPL37A/RPS8/RPS27/FCGR2A/JAK1/C8A/VWF/IRAK4/TBK1/RPL34/RPL9/RPS6/SYK/RPS14/RPS23/CFD/C3/PIK3R2/RPS27A/IL1B/RPL7A/CGAS/RPS29/RPL36AL/RSL24D1/RPL21/RPS3/RPS25/LOC112441655/RPS13/RPL27A/RPS21/NRP1/MAVS/LOC100299192/RPS20/LOC101902490/RPL7/RPL30/F13B/RPL22/MAPK1/FGG/RPS3A/IL6ST/C6/RPL37/C9/RPS17/RPL13/NFKBIB/LOC112442347/RPL13A/IRF3/PLCG2/RPL2…	82
bta05010	bta05010	Alzheimer disease	103/1435	402/9425	2.21694e-08	6.71129e-07	5.43098e-07	ATP5PO/DVL3/ATP5PF/NDUFB5/LOC782966/GSK3B/NDUFB4/NDUFA1/COX7B/HSD17B10/ATP5MC3/NDUFB3/UQCRH/CSF1/PSMB4/SDHC/NDUFS2/ATP5F1B/SLC39A5/LOC100141266/TUBA1A/ITPR2/KRAS/CACNA1C/LRP1/LRP6/NDUFA4/NDUFA5/NDUFB2/FZD1/SEM1/CYCS/PPP3CA/PPP3CC/NDUFB7/COX7C/LOC101902937/UQCR11/UQCRQ/VDAC1/NDUFA2/PIK3R2/CALM2/IL1A/IL1B/TUBB4B/PPP3R1/COX5B/COX7A2L/PSMB1/COX7A2/PSMC6/CALML4/PLCB2/ADAM10/ATG14/PSMA3/ATG13/PSMC3/SDH…	103
bta05014	bta05014	Amyotrophic lateral sclerosis	96/1435	383/9425	2.09292e-07	5.80785e-06	4.69989e-06	ATP5PO/SOD1/ATP5PF/NDUFB5/LOC782966/NDUFB4/NDUFA1/COX7B/HDAC6/NUP35/ATP5MC3/NDUFB3/ERBB4/UQCRH/PSMB4/SDHC/NDUFS2/ATP5F1B/LOC100141266/TUBA1A/TBK1/NDUFA4/NDUFA5/NDUFB2/SEM1/CYCS/PPP3CA/PPP3CC/DNAI1/DCTN3/NDUFB7/DCTN4/COX7C/LOC101902937/UQCR11/UQCRQ/VDAC1/NDUFA2/RAB8A/DNAH6/NUP214/SETX/TUBB4B/PPP3R1/COX5B/COX7A2L/PSMB1/COX7A2/PSMC6/ATG14/ACTR10/PSMA3/ATG13/PSMC3/SDHD/PSMA1/ADRM1/BCL2L1/OPTN/UQCRB/N…	96
bta04932	bta04932	Non-alcoholic fatty liver disease	50/1435	164/9425	4.82791e-07	1.23669e-05	1.00077e-05	NDUFB5/GSK3B/NDUFB4/NDUFA1/COX7B/NDUFB3/UQCRH/PKLR/SDHC/NDUFS2/LEPR/NDUFA4/NDUFA5/NDUFB2/PRKAG2/CYCS/NDUFB7/COX7C/LOC101902937/UQCR11/UQCRQ/NDUFA2/PIK3R2/IL1A/IL1B/COX5B/COX7A2L/COX7A2/SDHD/ITCH/UQCRB/NDUFB9/COX6C/COX6A1/XBP1/UQCR10/NDUFC1/MLXIP/NDUFS6/NDUFB1/GSK3A/COX6B1/COX7A1/NDUFV2/NDUFB8/NDUFC2/MAPK8/UQCRC2/NDUFAB1/NDUFB10	50
bta04120	bta04120	Ubiquitin mediated proteolysis	42/1435	150/9425	3.92288e-05	0.000933086	0.000755082	UBE2G2/ANAPC13/CUL4B/UBA1/TRIP12/CUL1/UBE3C/LOC780968/UBA6/RCHY1/KLHL9/KEAP1/RPS27A/BIRC6/UBE2L6/BIRC3/CUL5/CBL/ITCH/UBE2W/COP1/UBE3B/UBE2L3/UBE2QL1/DET1/SIAH1/WWP2/SAE1/SMURF2/ANAPC11/UBE2Z/UBE2G1/UBE2O/UBA7/UBA3/CUL7/UBE2D1/SYVN1/ANAPC16/UBE2E2/UBE2I/ELOB	42
bta04723	bta04723	Retrograde endocannabinoid signaling	41/1435	152/9425	0.000120707	0.0026797	0.00216849	NDUFB5/GNB4/NDUFB4/NDUFA1/NDUFB3/GNG5/PRKACB/NDUFS2/ADCY6/ITPR2/CACNA1C/NDUFA4/NDUFA5/NDUFB2/GNG11/GNAI1/GABRB1/GNG10/NDUFB7/NDUFA2/GNG7/CACNA1B/ADCY3/PLCB2/ADCY8/NDUFB9/PTGS2/MAPK1/NDUFC1/NDUFS6/NDUFB1/NDUFV2/GNAI2/MGLL/NDUFB8/NDUFC2/MAPK8/NDUFAB1/PRKCB/NDUFB10/GNB2	41
bta04350	bta04350	TGF-beta signaling pathway	31/1435	108/9425	0.000239811	0.00499107	0.00403893	TF/ACVR1/NBL1/BMPR2/BMP8B/SP1/INHBE/EP300/CUL1/LOC780968/INHBA/ZFYVE16/SMAD5/SMAD6/FBN1/BMP2/LOC100336971/MAPK1/SMAD1/SIN3A/EMP3/SMURF2/NCOR1/SMAD2/ACVR2B/RHOA/HFE/RPS6KB2/BMPR1A/CREBBP/TFR2	31
bta04137	bta04137	Mitophagy - animal	23/1435	73/9425	0.000345119	0.00676028	0.00547062	MFN1/MRAS/ATG9A/SP1/KRAS/TBK1/BCL2L13/TOMM7/TAX1BP1/RPS27A/RRAS2/BCL2L1/OPTN/MFN2/USP30/PGAM5/RRAS/RHOT1/BECN1/TP53/RAB7A/MAPK8/FIS1	23
bta04144	bta04144	Endocytosis	58/1435	249/9425	0.00044533	0.0082386	0.00666693	SNX4/ACAP2/STAM2/CAPZB/ACTR3/CXCR2/ARPC2/AGAP1/DNAJC6/WASHC4/WASHC1/ACTR3B/CAPZA2/CAV1/ARAP2/CLTB/FGFR4/ZFYVE16/LOC509006/ARAP3/RAB8A/ASAP2/MVB12B/SH3GLB2/EHD3/VTA1/IGF2R/CBL/PARD3/CHMP4B/ITCH/ARFGEF2/ASAP1/ARFGEF1/PRKCZ/ACAP3/VPS37B/ARPC3/VPS29/IGF1R/CHMP2A/VPS4A/AP2S1/EPN2/SMURF2/HGS/RABEP1/SMAD2/ARPC4/RHOA/CCR5/RBSN/RAB7A/VPS37C/GRK2/RUFY2/RAB11FIP1/CYTH3	58
bta05100	bta05100	Bacterial invasion of epithelial cells	23/1435	76/9425	0.000655129	0.011482	0.00929158	WASF2/ACTR3/ARPC2/ACTR3B/CAV1/CLTB/CTNNA1/PIK3R2/SEPTIN8/SHC4/RHOG/CBL/ELMO2/PTK2/PXN/GAB1/ARPC3/ELMO3/SEPTIN9/CTNNB1/ARPC4/RHOA/CD2AP	23
bta04140	bta04140	Autophagy - animal	37/1435	145/9425	0.000810099	0.0134881	0.010915	RUBCN/MRAS/ATG9A/RRAGC/ATG16L1/PRKACB/KRAS/TBK1/RHEB/ATG4D/PIK3R2/RAB8A/TSC1/ATG12/ATG14/ATG13/RRAS2/PRKCQ/BCL2L1/TP53INP2/DEPTOR/MAPK1/IGF1R/ATG2B/RRAS/RPTOR/BECN1/WIPI1/BCL2/MTMR14/ATG7/RAB7A/PTEN/RPS6KB2/MAPK8/PDPK1/WIPI2	37
bta05163	bta05163	Human cytomegalovirus infection	56/1435	251/9425	0.00163561	0.025936	0.0209882	GNB4/GSK3B/ELK1/ITGAV/CXCR2/GNG5/PRKACB/JAK1/SP1/ADCY6/ITPR2/KRAS/TBK1/CDK6/RHEB/GNG11/GNAI1/CYCS/PPP3CA/GNG10/PPP3CC/PTK2B/LOC509006/PIK3R2/GNG7/CALM2/IL1B/TSC1/PPP3R1/ADCY3/CGAS/CALML4/PLCB2/B2M/LOC783680/NFATC2/PTK2/ADCY8/PTGS2/PXN/MAPK1/IRF3/RAC3/TP53/CTNNB1/GNAI2/RHOA/CCR5/CCR1/E2F3/RPS6KB2/FADD/CXCL12/PRKCB/GNB2/GNA12	56
bta05170	bta05170	Human immunodeficiency virus 1 infection	54/1435	242/9425	0.00195526	0.0295955	0.0239496	GNB4/ATR/PAK2/PAK3/CUL4B/IRAK1/GNG5/CD4/IRAK4/ITPR2/KRAS/TBK1/TAB1/CUL1/GNG11/GNAI1/LOC780968/CYCS/PPP3CA/GNG10/PPP3CC/PTK2B/LOC509006/PIK3R2/GNG7/LOC100298356/CALM2/PPP3R1/CGAS/CALML4/B2M/LOC783680/CUL5/ATM/BCL2L1/NFATC2/PTK2/PXN/MAPK1/IRF3/PLCG2/RAC3/BCL2/GNAI2/CCR5/CHEK1/RPS6KB2/FADD/MAPK8/PRKCB/LIMK1/ELOB/AP1S1/GNB2	54
bta04150	bta04150	mTOR signaling pathway	38/1435	158/9425	0.0022348	0.0297676	0.0240888	DVL3/GSK3B/RPS6KA1/LAMTOR5/LAMTOR2/RRAGC/IGF1/KRAS/LRP6/ATP6V1F/GRB10/FZD1/RHEB/RPS6/ATP6V1G1/PIK3R2/TSC1/ATP6V1B1/LPIN1/RPS6KA2/PRR5L/TTI1/DEPTOR/MAPK1/CLIP1/RICTOR/IGF1R/FLCN/RPTOR/STRADA/RNF152/LPIN2/RHOA/PTEN/SLC3A2/RPS6KB2/PRKCB/PDPK1	38
bta04722	bta04722	Neurotrophin signaling pathway	31/1435	122/9425	0.00222326	0.0297676	0.0240888	GSK3B/IRAK1/RPS6KA1/NTRK1/IRAK4/NTF3/KRAS/IRAK3/PIK3R2/MATK/CALM2/RPS6KA2/CALML4/RPS6KA5/SHC4/BDNF/RIPK2/MAPKAPK2/MAPK1/GAB1/NTRK3/ZNF274/NFKBIB/PLCG2/TP53/MAPK7/BCL2/RHOA/MAPK8/SH2B1/PDPK1	31
bta05230	bta05230	Central carbon metabolism in cancer	20/1435	68/9425	0.00211039	0.0297676	0.0240888	SLC2A2/PDHA1/G6PD/NTRK1/SLC2A1/KRAS/LDHB/GCK/KIT/PDGFRB/PIK3R2/SIRT6/MAPK1/NTRK3/IDH2/SLC1A5/ERBB2/TP53/PTEN/HK1	20
bta04260	bta04260	Cardiac muscle contraction	25/1435	93/9425	0.00253902	0.032519	0.0263153	COX7B/LOC112445029/UQCRH/CACNG2/CACNA1C/TPM2/COX7C/LOC101902937/UQCR11/UQCRQ/COX5B/COX7A2L/COX7A2/UQCRB/ASPH/COX6C/COX6A1/UQCR10/TNNI3/COX6B1/COX7A1/CACNB1/ATP1B2/UQCRC2/SLC9A6	25
bta04014	bta04014	Ras signaling pathway	54/1435	246/9425	0.00284713	0.0351145	0.0284158	GNB4/PAK2/MRAS/PAK3/ELK1/CSF1/NTRK1/GNG5/PRKACB/IGF1/NTF3/KRAS/TBK1/GNG11/HGF/KIT/KDR/GNG10/CSF1R/PDGFRB/FGFR4/RASA1/EFNA5/PIK3R2/GNG7/CALM2/RASGRP3/PGF/CALML4/SHC4/FLT1/BDNF/RRAS2/BCL2L1/RALGAPB/RALGAPA2/RASSF5/MAPK1/GAB1/FGF2/IGF1R/FGF21/RRAS/PLCG2/RAC3/KSR1/RHOA/EXOC2/PLA2G16/PLA2G12B/MAPK8/VEGFC/PRKCB/GNB2	54
bta05167	bta05167	Kaposi sarcoma-associated herpesvirus infection	49/1435	220/9425	0.00320845	0.0356138	0.0288197	IFNAR1/GNB4/CD200R1L/GSK3B/CD86/GNG5/JAK1/CLEC2B/ITPR2/KRAS/TBK1/EP300/CDK6/GNG11/CYCS/PPP3CA/SYK/GNG10/PPP3CC/LOC509006/C3/TICAM1/PIK3R2/GNG7/CALM2/RPS27A/PPP3R1/IFNGR1/CALML4/ATG14/NFATC2/MAPKAPK2/PTGS2/MAPK1/FGF2/IL6ST/IRF3/PLCG2/BECN1/TP53/CTNNB1/CCR5/CCR1/E2F3/FADD/MAPK8/TLR3/CREBBP/GNB2	49
bta05418	bta05418	Fluid shear stress and atherosclerosis	35/1435	145/9425	0.00306257	0.0356138	0.0288197	ACVR1/ITGAV/SUMO1/BMPR2/CAV1/KDR/TXN/KEAP1/PIK3R2/CALM2/IL1A/IL1B/CALML4/PTK2/PRKCZ/GSTT4/GSTT1/MGST2/MEF2A/NQO1/PECAM1/RAC3/SUMO2/TP53/MAPK7/BCL2/ACVR2B/CTNNB1/RHOA/GSTA1/GSTA3/BMPR1A/MAPK8/PLAT/NCF1	35
bta03050	bta03050	Proteasome	15/1435	47/9425	0.00310308	0.0356138	0.0288197	PSMB4/SEM1/PSMB1/PSMC6/PSME1/PSMA3/POMP/PSMC3/PSMA1/ADRM1/PSMF1/PSMA6/PSMB10/PSMD3/PSMB6	15
bta04070	bta04070	Phosphatidylinositol signaling system	25/1435	97/9425	0.00465204	0.048441	0.0392	PI4KB/INPP5D/ITPR2/PIK3C2G/DGKB/PPIP5K2/PIK3R2/CALM2/CALML4/PLCB2/PIP4K2A/CDS2/PIP4P2/ITPKB/INPP4B/PLCG2/PIP4K2B/MTMR14/IP6K1/IP6K2/SACM1L/IPMK/PTEN/INPP5F/PRKCB	25
bta04520	bta04520	Adherens junction	24/1435	92/9425	0.00465499	0.048441	0.0392	PDCD10/WAS/WASF2/PTPRF/ARHGAP29/PTPRB/EP300/CCM2/CTNNA1/PARD3/SNAI1/PTPN1/SNAI2/MAPK1/IGF1R/ACTN4/SMURF2/RAC3/ERBB2/YES1/MYL12B/CTNNB1/RHOA/CREBBP	24
green	ID	Description	GeneRatio	BgRatio	pvalue	p.adjust	qvalue	geneID	Count
bta04724	bta04724	Glutamatergic synapse	12/264	114/9425	7.91674e-05	0.0221669	0.0215002	GRIK1/PLD1/SLC1A7/GRM3/SLC1A1/GRIK2/GRM1/GRIA4/LZTS3/GRIA2/SLC1A3/ADCY2	12
magenta	ID	Description	GeneRatio	BgRatio	pvalue	p.adjust	qvalue	geneID	Count
bta00520	bta00520	Amino sugar and nucleotide sugar metabolism	15/590	52/9425	3.81709e-07	0.000125582	0.000112504	PGM1/CYB5RL/PGM2/UGDH/GNE/GALT/GNPDA1/GFPT1/GNPNAT1/GALK2/CYB5R2/NPL/LOC786974/FCSK/GALK1	15
bta01250	bta01250	Biosynthesis of nucleotide sugars	10/590	39/9425	0.00010387	0.0170867	0.0153072	PGM1/PGM2/UGDH/GNE/GALT/GFPT1/GNPNAT1/GALK2/FCSK/GALK1	10
bta04210	bta04210	Apoptosis	21/590	143/9425	0.000210837	0.0195946	0.0175539	PIK3CA/LOC112443216/PIK3R3/JUN/TUBA1C/DDIT3/CASP2/CASP6/NFKB1/CTSV/HTRA2/MAP3K5/FOS/MAP2K1/PARP4/PARP1/CASP9/ITPR1/CTSD/HRAS/CTSW	21
bta04010	bta04010	MAPK signaling pathway	35/590	299/9425	0.000238232	0.0195946	0.0175539	RASA2/MAP3K2/JUN/DUSP6/DDIT3/DUSP16/NFKB1/PDGFRA/ECSIT/INSR/FGF22/CD14/MKNK2/MAP3K5/MAP3K4/MAP3K9/FOS/MAP2K1/RASGRP1/FGF9/CACNB2/MAP3K8/STK4/ANGPT1/FGF10/PPP5C/NF1/NGFR/TAOK1/CACNG4/CACNA2D3/DUSP7/HSPA1L/DUSP5/HRAS	35
bta04070	bta04070	Phosphatidylinositol signaling system	16/590	97/9425	0.000311877	0.0205215	0.0183843	DGKG/PIK3CA/MTMR1/PIK3R3/DGKA/PI4K2B/PIP4P1/MTMR2/PLCB1/PI4KA/CALM/PPIP5K1/DGKE/PIK3C3/ITPR1/PI4K2A	16
bta00670	bta00670	One carbon pool by folate	6/590	18/9425	0.000568742	0.031186	0.0279382	FTCD/ALDH1L2/MTFMT/MTHFD1/TYMS/MTR	6
bta05417	bta05417	Lipid and atherosclerosis	28/590	239/9425	0.000965698	0.0453878	0.040661	PIK3CA/LOC112445051/PIK3R3/VAV3/LOC107132327/CYP2J30/JUN/DDIT3/CASP6/NFKB1/ABCA1/CD14/MAP3K5/TICAM2/FOS/CASP1/CD40/PLCB1/CASP9/CALM/CCL2/STAT3/ITPR1/PPARG/HSPA1L/RXRB/HRAS/CD40LG	28
pink	ID	Description	GeneRatio	BgRatio	pvalue	p.adjust	qvalue	geneID	Count
bta04926	bta04926	Relaxin signaling pathway	12/261	131/9425	0.000268723	0.047037	0.0413174	MAPK12/MAPK11/ADCY1/RXFP2/PLCB4/NFKBIA/GNGT2/NOS2/GRB2/MAP2K4/RAF1/MAPK13	12
bta05208	bta05208	Chemical carcinogenesis - reactive oxygen species	17/261	240/9425	0.000357272	0.047037	0.0413174	NDUFA10/MAPK12/MAPK11/BRAF/LOC782884/LOC783202/NFKBIA/LOC101903567/GRB2/MAP2K4/RAF1/MAPK13/ND2/COX1/ND4L/ND4/CYTB	17
bta00760	bta00760	Nicotinate and nicotinamide metabolism	6/261	38/9425	0.000557977	0.047037	0.0413174	NT5E/ENPP3/PNP/LOC790312/NMNAT1/SIRT7	6
bta04714	bta04714	Thermogenesis	16/261	240/9425	0.00102148	0.047037	0.0413174	PRKAB2/NDUFA10/PRKAG1/MAPK12/MAPK11/ADCY1/SMARCA2/LOC783202/LOC101903567/GRB2/MAPK13/ND2/COX1/ND4L/ND4/CYTB	16
bta04723	bta04723	Retrograde endocannabinoid signaling	12/261	152/9425	0.00103127	0.047037	0.0413174	NDUFA10/MAPK12/MAPK11/ADCY1/GABRG2/GABRR2/PLCB4/GNGT2/MAPK13/ND2/ND4L/ND4	12
bta04912	bta04912	GnRH signaling pathway	9/261	93/9425	0.00105401	0.047037	0.0413174	MAPK12/MAPK11/ADCY1/GNRHR/PLCB4/GRB2/MAP2K4/RAF1/MAPK13	9
bta00230	bta00230	Purine metabolism	11/261	133/9425	0.00113537	0.047037	0.0413174	GMPS/PDE1C/ADCY1/NT5E/ENPP3/PNP/LOC790312/URAD/NUDT5/ENTPD6/FHIT	11

## Sheet: maternal
brown	ID	Description	GeneRatio	BgRatio	pvalue	p.adjust	qvalue	geneID	Count
bta00230	bta00230	Purine metabolism	23/508	133/9425	5.70298e-07	0.000184776	0.000160884	GMPS/PDE11A/PGM1/PDE1B/PDE1C/ADCY1/PGM2/ENTPD4/NUDT2/PDE4C/XDH/NT5E/ENPP3/ENTPD5/ADCY4/PNP/LOC790312/GUCY1A2/NUDT5/ENTPD6/ADCY2/APRT/URAH	23
bta04976	bta04976	Bile secretion	19/508	106/9425	3.16825e-06	0.000513257	0.00044689	ATP1A2/UGT1A6/UGT1A1/SLCO1B3/LOC100296627/ABCB1/ADCY1/LOC540544/UGT2A1/SLC4A5/ADCY4/AQP9/SLC10A2/EPHX1/ADCY2/SULT2A1/LOC514658/ABCC2/LOC520016	19
bta04724	bta04724	Glutamatergic synapse	17/508	114/9425	0.000119451	0.0129007	0.0112326	GRIK1/TRPC1/GRM3/ADCY1/GRIK2/GRM1/ADCY4/GRIA4/GNB1/GRK3/GRIA2/SLC1A3/ADCY2/CACNA1D/GRM7/SLC38A3/MAPK3	17
bta04972	bta04972	Pancreatic secretion	15/508	102/9425	0.000346384	0.0280571	0.0244292	TRPC1/CELA3B/PLA2G5/ATP1A2/LOC784768/CLCA4/CLCA1/CLCA2/ADCY1/PLA2G12A/RAB3D/ADCY4/ADCY2/RYR2/LOC613966	15
pink	ID	Description	GeneRatio	BgRatio	pvalue	p.adjust	qvalue	geneID	Count
bta04512	bta04512	ECM-receptor interaction	10/118	90/9425	1.58848e-07	2.76395e-05	2.55829e-05	COL6A1/COL6A2/COL4A6/COL4A5/THBS2/COL4A1/LAMC1/COL1A1/ITGA9/LAMB2	10
bta04510	bta04510	Focal adhesion	13/118	203/9425	1.3959e-06	0.000121443	0.000112407	COL6A1/COL6A2/MYLK/COL4A6/COL4A5/THBS2/TLN2/COL4A1/LAMC1/COL1A1/ITGA9/LAMB2/DOCK1	13
bta05165	bta05165	Human papillomavirus infection	13/118	352/9425	0.000442382	0.0256582	0.023749	COL6A1/COL6A2/COL4A6/COL4A5/ATP6AP1/THBS2/COL4A1/LAMC1/COL1A1/WNT9B/ITGA9/LAMB2/DLG2	13
bta05146	bta05146	Amoebiasis	7/118	117/9425	0.000642607	0.0279534	0.0258734	COL4A6/COL4A5/COL4A1/RAB7B/LAMC1/COL1A1/LAMB2	7
bta04151	bta04151	PI3K-Akt signaling pathway	13/118	384/9425	0.000997973	0.0326714	0.0302403	COL6A1/COL6A2/COL4A6/COL4A5/NGF/CDC37/FGF1/THBS2/COL4A1/LAMC1/COL1A1/ITGA9/LAMB2	13
bta05222	bta05222	Small cell lung cancer	6/118	94/9425	0.0011266	0.0326714	0.0302403	COL4A6/COL4A5/COL4A1/LAMC1/LAMB2/RARB	6
bta04933	bta04933	AGE-RAGE signaling pathway in diabetic complications	6/118	103/9425	0.00180641	0.0449021	0.041561	COL4A6/COL4A5/PLCD4/COL4A1/COL1A1/PLCE1	6
magenta	ID	Description	GeneRatio	BgRatio	pvalue	p.adjust	qvalue	geneID	Count
bta04613	bta04613	Neutrophil extracellular trap formation	17/142	240/9425	1.0694e-07	2.45963e-05	2.24012e-05	H4C2/H4C19/H4C8/H4C11/H4C13/H4C16/H4C1/LOC112447279/LOC526789/PIK3CB/HAT1/H2BC18/MAP3K7/HMGB1/H3-3A/H3-3B/H2BC3	17
bta05322	bta05322	Systemic lupus erythematosus	14/142	190/9425	9.5088e-07	0.000109351	9.95922e-05	H4C2/H4C19/H4C8/H4C11/H4C13/H4C16/H4C1/LOC112447279/LOC526789/H2BC18/H3-3A/H3-3B/H2BC3/BOLA-DMB	14
bta05034	bta05034	Alcoholism	15/142	232/9425	2.00277e-06	0.000153545	0.000139842	H4C2/H4C19/H4C8/H4C11/H4C13/H4C16/H4C1/LOC112447279/LOC526789/HAT1/CREB1/H2BC18/H3-3A/H3-3B/H2BC3	15
bta04110	bta04110	Cell cycle	12/142	158/9425	4.31313e-06	0.000248005	0.000225872	STAG2/SMC1A/CDC7/GADD45A/CDK2/ORC5/PDS5A/CCNE2/YWHAH/TRIP13/CDC27/MCM7	12
bta05203	bta05203	Viral carcinogenesis	14/142	242/9425	1.60454e-05	0.000738086	0.000672216	H4C2/H4C8/H4C11/H4C16/H4C1/LOC112447279/LOC526789/PIK3CB/CREB1/H2BC18/CDK2/CCNE2/YWHAH/H2BC3	14
bta03030	bta03030	DNA replication	5/142	36/9425	0.000187249	0.00665049	0.00605697	RFC4/POLA1/RPA1/DNA2/MCM7	5
bta05014	bta05014	Amyotrophic lateral sclerosis	16/142	383/9425	0.000202406	0.00665049	0.00605697	NXT2/PSMD14/TUBA4A/TUBA1D/NUP37/TUBA1A/TUBA1B/NUP205/PSMC2/RANBP2/GLE1/NUP43/PSMC4/TUBB/SRSF3/LOC533307	16
bta03013	bta03013	Nucleocytoplasmic transport	8/142	115/9425	0.000331966	0.00954403	0.00869228	NXT2/NUP37/NUP205/RANBP2/GLE1/NUP43/XPO4/KPNA2	8
bta04540	bta04540	Gap junction	7/142	92/9425	0.000457933	0.0117027	0.0106583	TUBA4A/TUBA1D/TUBA1A/TUBA1B/PDGFC/TUBB/LOC533307	7
bta05222	bta05222	Small cell lung cancer	7/142	94/9425	0.000521862	0.0120028	0.0109316	PIK3CB/COL4A3/CKS1B/GADD45A/CDK2/CKS2/CCNE2	7

## Sheet: paternal
brown	ID	Description	GeneRatio	BgRatio	pvalue	p.adjust	qvalue	geneID	Count
bta00230	bta00230	Purine metabolism	23/508	133/9425	5.70298e-07	0.000184776	0.000160884	GMPS/PDE11A/PGM1/PDE1B/PDE1C/ADCY1/PGM2/ENTPD4/NUDT2/PDE4C/XDH/NT5E/ENPP3/ENTPD5/ADCY4/PNP/LOC790312/GUCY1A2/NUDT5/ENTPD6/ADCY2/APRT/URAH	23
bta04976	bta04976	Bile secretion	19/508	106/9425	3.16825e-06	0.000513257	0.00044689	ATP1A2/UGT1A6/UGT1A1/SLCO1B3/LOC100296627/ABCB1/ADCY1/LOC540544/UGT2A1/SLC4A5/ADCY4/AQP9/SLC10A2/EPHX1/ADCY2/SULT2A1/LOC514658/ABCC2/LOC520016	19
bta04724	bta04724	Glutamatergic synapse	17/508	114/9425	0.000119451	0.0129007	0.0112326	GRIK1/TRPC1/GRM3/ADCY1/GRIK2/GRM1/ADCY4/GRIA4/GNB1/GRK3/GRIA2/SLC1A3/ADCY2/CACNA1D/GRM7/SLC38A3/MAPK3	17
bta04972	bta04972	Pancreatic secretion	15/508	102/9425	0.000346384	0.0280571	0.0244292	TRPC1/CELA3B/PLA2G5/ATP1A2/LOC784768/CLCA4/CLCA1/CLCA2/ADCY1/PLA2G12A/RAB3D/ADCY4/ADCY2/RYR2/LOC613966	15
turquoise	ID	Description	GeneRatio	BgRatio	pvalue	p.adjust	qvalue	geneID	Count
bta03010	bta03010	Ribosome	100/2750	168/9425	1.58537e-16	5.29513e-14	3.42106e-14	MRPS6/RPL24/RPL35A/RPL36A/RPS4X/LOC101902561/RPL10/LOC101907518/RPL37A/RPS8/RPS27/RPL5/MRPL9/RPL3/MRPL32/MRPL1/MRPS18C/RPL34/RPL9/RPS6/RPS14/MRPL22/MRPL4/RPS23/RPS28/RPL36/UBA52/RPL18A/RPS27A/RPL35/MRPL19/RPL12/RPL7A/MRPS2/MRPL33/MRPS9/RPS12/MRPL18/RPL4/RPS27L/LOC101903478/RSL24D1/RPL21/MRPL17/RPS3/RPS25/LOC112441655/RPS13/RPL27A/LOC504858/MRPL13/MRPL15/LOC101902490/RPL7/LOC101904449/RPL8/RPL30/M…	100
bta03083	bta03083	Polycomb repressive complex	53/2750	82/9425	2.60171e-11	4.34485e-09	2.8071e-09	USP16/PHC3/BCOR/BCORL1/SCML1/RBBP7/HCFC1/PHC2/RBBP4/MBD5/PHC1/HCFC2/MBD6/AEBP2/CBX6/CBX7/CBX3/UBE2D3/PCGF3/TEX10/PHF19/UBE2D2/WDR5/ASXL2/PCGF1/USP45/L3MBTL3/HDAC2/MGA/TFDP1/BMI1/ASXL1/L3MBTL1/FBRSL1/KDM2B/YY1/PCGF2/CBX8/EZH1/DCAF7/SFMBT1/BAP1/CSNK2B/RING1/PHF1/LCOR/PCGF6/KDM2A/EED/FBRS/AUTS2/CREBBP/FOXK1	53
bta04714	bta04714	Thermogenesis	111/2750	240/9425	1.09596e-08	1.22016e-06	7.88319e-07	ATP5PO/NDUFV3/ATP5PF/ACTL6A/COX17/ADCY5/ACSL4/RPS6KA3/NDUFB11/RPS6KA1/SDHB/ATF2/NDUFB3/NDUFS1/ACSL3/ATP5PB/UQCRH/BMP8B/BMP8A/NPR1/PRKAB2/NRAS/NDUFS2/NDUFA12/ATP5MC2/SMARCD1/PRKAG1/ADCY6/NDUFA9/FRS2/NDUFA6/MAPK12/CPT1B/NDUFA4/NDUFB2/SMARCD3/PRKAG2/PRKG2/ATP5ME/KLB/RPS6/NDUFB6/PRKACA/SMARCA4/COX7C/LOC101902937/UQCRQ/NDUFA11/CREB3L3/KDM3A/TSC1/COA5/NDUFAF7/SOS1/NDUFAF4/COX16/NDUFAF1/CREB3L1/NDUFS3/C…	111
bta04360	bta04360	Axon guidance	86/2750	179/9425	5.98465e-08	4.12467e-06	2.66485e-06	EPHB3/GSK3B/SEMA5B/NCK1/EPHB1/WNT4/CDC42/EPHA2/GNAI3/SEMA4A/EFNA4/NGEF/NRAS/RND1/WNT5B/PLXNB2/SMO/PLXNA4/EPHB6/SHH/SEMA3A/SEMA3E/SEMA3C/CAMK2D/ABLIM2/BMPR1B/RGS3/FZD3/ABLIM3/UNC5A/RASA1/EFNA2/SEMA6B/PIK3R2/NCK2/ABL1/NTNG2/PPP3R1/ROCK2/PAK6/NFATC4/BMP7/ITGB1/SRC/PLCG1/PARD6B/NFATC2/PTK2/PLXNA2/SRGAP2/PIK3CD/PRKCZ/PTPN11/SSH1/LIMK2/MAPK1/PIK3R1/FES/SEMA7A/RGMA/SEMA4B/PAK4/PARD6A/NFATC3/PLCG2/PRKCA/…	86
bta04144	bta04144	Endocytosis	112/2750	249/9425	6.17465e-08	4.12467e-06	2.66485e-06	CHMP2B/RAB5A/PLD1/CBLB/SNX4/GRK7/SNX12/IQSEC2/ASAP3/CDC42/CAPZB/BIN1/KIF5C/ACTR3/VPS45/AGAP1/CAPZA1/RNF41/RAB5B/EEA1/IL2RB/CYTH4/WASHC1/IQSEC3/MDM2/AGAP2/WASL/ARF5/ACTR3B/FGFR3/CLTA/DNM2/LDLR/FGFR4/PSD2/ARF1/ARAP3/SH3GL1/PIP5K1C/EPS15L1/ASAP2/MVB12B/PSD4/ACTR2/RAB10/STAMBP/RAB11FIP5/SNX3/VTA1/IGF2R/RAB11A/ARF6/USP8/ARFGAP2/FOLR2/ARAP1/ARRB1/VPS26B/KIF5B/SRC/SNX5/PARD6B/ARFGAP1/VPS28/WASHC5/PRKCZ/…	112
bta05014	bta05014	Amyotrophic lateral sclerosis	159/2750	383/9425	9.71323e-08	5.40703e-06	3.49335e-06	ATP5PO/NDUFV3/SOD1/ATP5PF/CHMP2B/RAB5A/NDUFB11/UBQLN2/TANK/SDHB/KIF5C/NUP35/HNRNPA3/NDUFB3/ALS2/NDUFS1/ERBB4/ATP5PB/UQCRH/PSMA5/PSMB2/PSMB4/ATF6/TOMM40L/NDUFS2/GPX7/NDUFA12/HNRNPA1/LOC100848353/ATP5MC2/TNFRSF1A/NDUFA9/NUP107/TBK1/GRIN2B/BID/TUBA8/DNAL4/ATF4/NDUFA6/MAPK12/NDUFA4/NDUFB2/SEM1/HNRNPA2B1/CYCS/PSMA2/NUP54/VCP/NCBP1/SIGMAR1/UBQLN1/NDUFB6/DCTN4/GRIA1/COX7C/LOC101902937/UQCRQ/SQSTM1/MATR3…	159
bta05171	bta05171	Coronavirus disease - COVID-19	122/2750	282/9425	2.29862e-07	1.0526e-05	6.80062e-06	RPL24/AGTR1/RPL35A/MX2/MX1/RPL36A/RPS4X/ACE2/LOC101902561/RPL10/IKBKG/LOC101907518/RPL37A/RPS8/ADAR/IL6R/RPS27/RPL5/JUN/C8B/C8A/TNFRSF1A/VWF/TBK1/RPL3/MAPK12/RPL34/RPL9/RPS6/SYK/C5/RIGI/RPS14/TYK2/RPS23/RPS28/RPL36/UBA52/PIK3R2/RPL18A/RPS27A/RPL35/RPL12/RPL7A/RPS12/RPL4/RPS27L/LOC101903478/IRF9/RSL24D1/RPL21/F2/CASP1/RPS3/RPS25/LOC112441655/RPS13/RPL27A/LOC504858/PLCG1/MAVS/LOC101902490/RPL7/RPL8…	122
bta05022	bta05022	Pathways of neurodegeneration - multiple diseases	194/2750	490/9425	2.52121e-07	1.0526e-05	6.80062e-06	ATP5PO/NDUFV3/SOD1/DVL3/ATP5PF/CHMP2B/RAB5A/GSK3B/SLC25A5/NDUFB11/UBA1/ARAF/CSNK1B/TANK/WNT4/SDHB/KIF5C/NDUFB3/CASP8/ALS2/FZD7/NDUFS1/FZD5/ATP5PB/UQCRH/CSF1/PSMA5/PSMB2/PSMB4/NRAS/ATF6/TOMM40L/NDUFS2/GPX7/NDUFA12/ATP5MC2/TNFRSF1A/NDUFA9/WNT5B/CACNA1C/TBK1/GRIN2B/BID/TUBA8/CSNK1E/DNAL4/ATF4/NDUFA6/MAPK12/NDUFA4/NDUFB2/BRAF/SEM1/CYCS/PSMA2/CAMK2D/HTT/VCP/SIGMAR1/FZD3/NDUFB6/CSNK1A1/DCTN4/GRIA1/COX7…	194
bta05010	bta05010	Alzheimer disease	163/2750	402/9425	4.15296e-07	1.44135e-05	9.31222e-06	ATP5PO/NDUFV3/DVL3/ATP5PF/GSK3B/SLC25A5/NDUFB11/ARAF/CSNK1B/IKBKG/WNT4/SDHB/KIF5C/NDUFB3/CASP8/FZD7/NDUFS1/FZD5/NCSTN/ATP5PB/UQCRH/CSF1/PSMA5/PSMB2/PSMB4/NRAS/ATF6/NDUFS2/NDUFA12/ATP5MC2/TNFRSF1A/NDUFA9/WNT5B/CACNA1C/LRP1/GRIN2B/BID/TUBA8/CSNK1E/ATF4/NDUFA6/NDUFA4/NDUFB2/BRAF/SEM1/CYCS/PSMA2/FZD3/NDUFB6/CSNK1A1/INSR/COX7C/LOC101902937/MAP2K7/APC2/UQCRQ/NDUFA11/PIK3R2/MAP2K2/CALM2/RTN4/EIF2AK3/TRA…	163
bta03018	bta03018	RNA degradation	44/2750	78/9425	4.31542e-07	1.44135e-05	9.31222e-06	BTG3/DHX36/HSPD1/BTG1/CNOT2/DCP1B/TOB2/LSM5/LSM8/CNOT6L/EXOSC9/ZCCHC7/EXOSC3/SKIC3/CNOT6/HSPA9/LSM4/LSM7/PNPT1/C1D/DIS3L/EXOSC8/DIS3/PATL1/BTG4/DDX6/XRN2/PFKP/EXOSC4/BTG2/ENO1/LSM6/MTREX/TENT4A/CNOT3/TENT4B/CNOT1/MPHOSPH6/LSM3/SKIC2/LSM2/DCPS/CNOT7/PARN	44
bta04141	bta04141	Protein processing in endoplasmic reticulum	79/2750	174/9425	3.46567e-06	0.00010523	6.79867e-05	SEC62/MAGT1/SSR4/UBQLN2/MAN1C1/UGGT1/UBXN4/SSR2/ATF6/HSP90B1/ATF4/PDIA4/OSTC/WFS1/UBE2D3/RAD23B/VCP/SEC61B/BAG1/LOC781741/UBQLN1/PLAA/CALR/PRKCSH/MAP2K7/SEC24A/CANX/UBE2D2/UBXN6/PDIA6/HSPA5/EIF2AK3/TRAF2/MAN1B1/SEC63/PRKN/MAN1A1/EIF2AK4/HSPH1/DNAJC3/HYOU1/EDEM2/RPN2/RRBP1/DNAJC5/SEL1L2/TRAM1/FBXO6/CAPN2/XBP1/UFD1/HSPA4L/MARCHF6/SELENOS/PDIA3/ATXN3/DNAJA2/PPP1R15A/BAX/P4HB/DERL2/LMAN1/BCL2/STT3B/E…	79
bta00190	bta00190	Oxidative phosphorylation	66/2750	143/9425	1.11562e-05	0.000310513	0.000200615	ATP5PO/NDUFV3/ATP5PF/ATP6V1A/COX17/NDUFB11/SDHB/NDUFB3/NDUFS1/ATP5PB/UQCRH/ATP6V0B/NDUFS2/NDUFA12/ATP5MC2/NDUFA9/ATP6V1E1/NDUFA6/NDUFA4/NDUFB2/CYCS/ATP5ME/ATP6V1B2/NDUFB6/LOC101904667/COX7C/LOC101902937/UQCRQ/NDUFA11/ATP6V1D/NDUFS3/SDHD/ATP5MG/ATP5F1C/ATP5F1E/ATP6V1H/ATP6V1C1/UQCR10/NDUFC1/LOC783202/SDHA/ATP6V0E1/COX5A/COX4I1/NDUFA3/ATP6V0D1/UQCRFS1/COX7A1/LOC101903567/COX11/ATP5PD/NDUFV2/LHPP/ND…	66
bta04910	bta04910	Insulin signaling pathway	64/2750	138/9425	1.2449e-05	0.000319844	0.000206644	CBLB/GSK3B/PHKA2/ARAF/PPP1R3F/EIF4E2/MKNK1/PTPRF/PRKAB2/NRAS/SOCS2/PRKAG1/BRAF/PRKAG2/EIF4E/RPS6/PRKACA/INSR/PIK3R2/MAP2K2/CALM2/RAPGEF1/TSC1/HK2/SOS1/CALML4/CALM1/PPP1R3E/SHC4/SOCS4/INPPL1/PDE3B/PCK1/PYGB/PTPN1/MTOR/PIK3CD/PRKCZ/MAPK1/CRKL/PPP1CC/PRKAA1/PIK3R1/AKT1/PHKB/AKT2/CALM3/GYS1/FASN/FLOT2/CRK/RPS6KB1/SOCS3/ACACA/PRKAR1A/INPP5A/PPP1R3C/MAPK8/EIF4EBP1/IKBKB/PRKAR1B/TSC2/PDPK1/SH2B2	64
bta05016	bta05016	Huntington disease	128/2750	319/9425	1.34693e-05	0.000321338	0.000207609	ATP5PO/NDUFV3/SOD1/ATP5PF/SLC25A5/NDUFB11/POLR2D/SDHB/KIF5C/NDUFB3/CASP8/NDUFS1/ATP5PB/UQCRH/PSMA5/PSMB2/PSMB4/NDUFS2/GPX7/NDUFA12/ATP5MC2/NDUFA9/GRIN2B/TUBA8/DNAL4/NDUFA6/NDUFA4/NDUFB2/SEM1/CYCS/PSMA2/HTT/RESTB/RESTA/POLR2B/CLTA/NDUFB6/DCTN4/GRIA1/COX7C/LOC101902937/MAP2K7/UQCRQ/NDUFA11/CREB3L3/TRAF2/SOD2/PSMB1/TBP/HDAC2/PSMC6/PLCB2/ATG14/ACTR10/PSMA3/CREB3L1/ATG13/PSMC3/NDUFS3/SDHD/BDNF/SLC1A2/…	128
bta04666	bta04666	Fc gamma R-mediated phagocytosis	48/2750	97/9425	1.84227e-05	0.000407703	0.000263407	PLD1/ASAP3/CDC42/BIN1/ACTR3/INPP5D/FCGR2B/FCGR3A/PLA2G6/SCIN/ACTR3B/SYK/GSN/DNM2/PLPP2/VAV1/PIK3R2/PIP5K1C/ASAP2/VAV2/ACTR2/PLA2G4B/ARF6/INPPL1/HCK/PLCG1/PIK3CD/ARPC5/LIMK2/MAPK1/CRKL/ARPC3/PIK3R1/AKT1/AKT2/VASP/SPHK2/PLCG2/CRK/RPS6KB1/PLD2/PRKCA/CFL1/PRKCB/NCF1/LIMK1/ARPC1B/RAC1	48
bta05208	bta05208	Chemical carcinogenesis - reactive oxygen species	100/2750	240/9425	1.95307e-05	0.000407703	0.000263407	ATP5PO/NDUFV3/SOD1/ATP5PF/PLD1/SLC25A5/NDUFB11/ARAF/IKBKG/SDHB/NDUFB3/NDUFS1/ATP5PB/UQCRH/GSTM3/ARNT/NRAS/NDUFS2/JUN/NDUFA12/ATP5MC2/NDUFA9/MGST1/NDUFA6/MAPK12/NDUFA4/NDUFB2/BRAF/NDUFB6/KEAP1/COX7C/LOC101902937/MAP2K7/UQCRQ/NDUFA11/PIK3R2/MAP2K2/EPHX3/ABL1/SOS1/SOD2/HIF1A/NDUFS3/PTPRJ/SDHD/CAT/ATP5F1C/ATP5F1E/SRC/PTPN1/PTK2/SLC26A9/PIK3CD/ABL2/PTPN11/UQCR10/MAPK1/MGST2/NDUFC1/LOC783202/SDHA/PIK3R…	100
bta00510	bta00510	N-Glycan biosynthesis	31/2750	55/9425	2.22361e-05	0.000434066	0.00028044	ALG3/ALG13/MAGT1/MAN1C1/MGAT5/B4GALT2/B4GALT3/ALG10/MGAT3/ALG12/OSTC/ALG2/B4GALT1/MGAT1/MGAT4B/ST6GAL2/DPM2/DOLK/MAN1B1/MAN1A1/FUT8/ALG11/ALG5/DPAGT1/RPN2/DPM1/MGAT4D/MAN2A2/STT3B/STT3A/TMEM258	31
bta05132	bta05132	Salmonella infection	107/2750	261/9425	2.33928e-05	0.000434066	0.00028044	RAB5A/KPNA4/DYNLT3/FLNA/IKBKG/CDC42/KIF5C/ACTR3/DYNC1I2/CASP8/S100A10/JUN/RAB5B/HSP90B1/CYTH4/TNFRSF1A/TUBA8/MAPK12/WASL/FLNC/ACTR3B/DYNC1I1/PIK3CG/NOD1/CYCS/TLR6/PKN1/DCTN4/STX10/DNM2/MAP2K7/TCF7/ARF1/CD14/MAP2K2/GCC2/TCF7L1/TRAF2/ACTR2/ROCK2/VPS18/ARF6/EXOC5/ACTR10/CASP1/BIRC2/RPS3/VPS11/PIK3C2A/ABI1/KIF5B/ELMO2/CSE1L/GSDMD/MYC/PIK3C2B/PIK3CD/ARL8A/ACBD3/PLEKHM2/ARPC5/MAPK1/TUBA3E/LOC100295712/…	107
bta04932	bta04932	Non-alcoholic fatty liver disease	72/2750	164/9425	3.75591e-05	0.00066025	0.000426572	NDUFV3/GSK3B/NDUFB11/CDC42/SDHB/NDUFB3/CASP8/NDUFS1/UQCRH/IL6R/PRKAB2/NDUFS2/JUN/NDUFA12/PRKAG1/TNFRSF1A/NDUFA9/BID/ATF4/NDUFA6/MAPK12/NDUFA4/NDUFB2/PRKAG2/CYCS/NDUFB6/INSR/COX7C/LOC101902937/UQCRQ/NDUFA11/PIK3R2/EIF2AK3/RXRA/TRAF2/BCL2L11/NDUFS3/SDHD/PIK3CD/XBP1/UQCR10/NDUFC1/MLXIP/LOC783202/PRKAA1/SDHA/PIK3R1/AKT1/COX5A/COX4I1/NDUFA3/AKT2/UQCRFS1/BAX/COX7A1/LOC101903567/SOCS3/NDUFV2/MAP3K11/REL…	72
bta04012	bta04012	ErbB signaling pathway	42/2750	84/9425	4.42262e-05	0.000698622	0.000451363	CBLB/GSK3B/NCK1/ARAF/ERBB4/NRAS/JUN/BRAF/CAMK2D/MAP2K7/PIK3R2/MAP2K2/NCK2/ABL1/TGFA/SOS1/PAK6/SHC4/SRC/PLCG1/PTK2/MYC/MTOR/PIK3CD/ABL2/MAPK1/CRKL/PIK3R1/AKT1/PAK4/AKT2/PLCG2/CRK/ERBB2/STAT5A/RPS6KB1/MAP2K4/PRKCA/CAMK2G/MAPK8/EIF4EBP1/PRKCB	42
bta05012	bta05012	Parkinson disease	113/2750	282/9425	4.56412e-05	0.000698622	0.000451363	ATP5PO/NDUFV3/SOD1/ATP5PF/ADCY5/SLC25A5/NDUFB11/UBA1/SDHB/KIF5C/NDUFB3/NDUFS1/ATP5PB/UQCRH/GNAI3/PSMA5/PSMB2/PSMB4/ATF6/NDUFS2/NDUFA12/ATP5MC2/NDUFA9/TUBA8/ATF4/NDUFA6/NDUFA4/NDUFB2/SEM1/CYCS/PSMA2/CAMK2D/SLC18A1/NDUFB6/PRKACA/KEAP1/COX7C/LOC101902937/UQCRQ/NDUFA11/UBA52/CALM2/RPS27A/HSPA5/EIF2AK3/PRKN/PSMB1/SLC39A9/DRD1/PSMC6/CALML4/CALM1/PSMA3/SLC39A13/PSMC3/NDUFS3/SDHD/ATP5F1C/ATP5F1E/GNAS/KIF…	113
bta04625	bta04625	C-type lectin receptor signaling pathway	50/2750	105/9425	4.6017e-05	0.000698622	0.000451363	CBLB/MRAS/IKBKG/CASP8/NRAS/FCER1G/JUN/CLEC7A/CLEC1B/MDM2/MAPK12/SYK/CD209/PIK3R2/CALM2/CARD9/PPP3R1/CALML4/CALM1/NFATC4/IRF9/CASP1/SRC/NFATC2/IKBKE/MAPKAPK2/PIK3CD/PTPN11/MAPK1/PIK3R1/AKT1/NFKBIA/AKT2/NFATC3/BCL3/RELB/CALM3/PLCG2/KSR1/MAP3K14/MALT1/NFATC1/ITPR3/NFKB2/LSP1/RELA/PPP3CB/MAPK8/IKBKB/PYCARD	50
bta04722	bta04722	Neurotrophin signaling pathway	56/2750	122/9425	6.09461e-05	0.000885044	0.000571806	GSK3B/RPS6KA3/MAGED1/RPS6KA1/CDC42/NTRK1/NRAS/JUN/PRDM4/FRS2/RAP1B/ATF4/MAPK12/BRAF/CAMK2D/MAP2K7/PIK3R2/MAP2K2/CALM2/KIDINS220/ABL1/RAPGEF1/SOS1/CALML4/CALM1/SHC4/BDNF/PLCG1/MAPKAPK2/PIK3CD/TP73/PTPN11/MAPK1/CRKL/SH2B3/PIK3R1/AKT1/NFKBIA/NTRK3/AKT2/CALM3/BAX/PLCG2/YWHAE/CRK/MAPK7/BCL2/NFKBIE/RELA/CAMK2G/MAPK8/IKBKB/SH2B1/PDPK1/SH2B2/RAC1	56
bta04150	bta04150	mTOR signaling pathway	69/2750	158/9425	6.62332e-05	0.000921745	0.000595517	DVL3/ATP6V1A/GSK3B/RPS6KA3/CAB39/EIF4E2/SESN2/RPS6KA1/WNT4/FZD7/FZD5/LAMTOR5/LAMTOR2/NRAS/EIF4B/TNFRSF1A/WNT5B/ATP6V1E1/MIOS/BRAF/GRB10/LAMTOR3/EIF4E/RPS6/ATP6V1B2/FZD3/INSR/PIK3R2/MAP2K2/FNIP1/MAPKAP1/TSC1/SOS1/RRAGD/SGK1/ATP6V1D/LAMTOR1/FZD8/LPIN3/DEPTOR/ATP6V1H/ATP6V1C1/MTOR/PIK3CD/DVL1/CASTOR1/DEPDC5/MAPK1/ULK1/PRKAA1/RICTOR/PIK3R1/AKT1/AKT2/AKT1S1/RPS6KB1/DVL2/PRKCA/SEH1L/LRP5/DDIT4/EIF4EBP1…	69
bta04390	bta04390	Hippo signaling pathway	68/2750	156/9425	7.99666e-05	0.00106835	0.000690238	ITGB2/DVL3/GSK3B/DLG1/DLG3/WNT4/GLI2/FZD7/FZD5/BMP8B/BMP8A/TEAD4/WNT5B/CSNK1E/BMPR1B/PPP2R2A/FZD3/WWC1/APC2/TCF7/PPP2CA/CTNNA1/YWHAQ/CRB2/TCF7L1/LATS1/BIRC2/PPP2R1B/BMP7/FZD8/YWHAB/PARD6B/SCRIB/MYC/YWHAZ/STK3/CRB1/TP73/PRKCZ/DVL1/NF2/PPP1CC/FBXW11/PPP2R1A/NKD1/PARD6A/CDH1/BBC3/TEAD2/LLGL1/CSNK1D/ACTG1/YWHAE/LLGL2/DLG4/DVL2/AXIN2/SMAD7/PARD6G/CTNNB1/LIMD1/BMP5/TEAD3/DLG5/AXIN1/YWHAG/SERPINE1/ACTB	68
bta04810	bta04810	Regulation of actin cytoskeleton	93/2750	228/9425	9.79249e-05	0.00125796	0.000812737	ITGB2/ITGB5/MRAS/ARAF/FGD1/SLC9A1/CDC42/ACTR3/PIKFYVE/NRAS/C8B/C8A/ITGA7/ITGA5/ITGB7/MYH9/LPAR5/PPP1R12A/PDGFB/WASL/SCIN/BRAF/ACTR3B/FGFR3/FGD3/C5/GSN/FGFR4/APC2/VAV1/LPAR2/PIK3R2/MAP2K2/PIP5K1C/VAV2/ACTR2/ROCK2/SOS1/ACTN1/ITGA11/PAK6/ARHGEF7/F2/PDGFD/RDX/ITGB1/SRC/PTK2/PIK3CD/PPP1R12B/ARPC5/PXN/SSH1/LIMK2/MAPK1/CRKL/ARPC3/PPP1CC/FGF10/FGF18/PIK3R1/AKT1/PPP1R12C/ACTN4/PAK4/AKT2/ARHGEF1/ARHGAP35/B…	93
bta04071	bta04071	Sphingolipid signaling pathway	55/2750	122/9425	0.000128442	0.00153213	0.000989875	PPP2R3B/PLD1/OPRD1/SGPP2/ADORA3/GNAI3/S1PR1/NRAS/FCER1G/TNFRSF1A/BID/MAPK12/NOS3/SPTLC1/S1PR3/PPP2R2A/S1PR2/PPP2CA/CERS4/CERS1/PIK3R2/MAP2K2/TRAF2/ROCK2/PLCB2/MS4A2/PPP2R1B/PIK3CD/DEGS1/PRKCZ/MAPK1/PIK3R1/AKT1/SPTSSA/DEGS2/PPP2R1A/AKT2/SPHK2/BAX/PLD2/GNA13/PRKCA/BCL2/GNAI2/PPP2R5D/PPP2R5B/RELA/SGPL1/MAPK8/ASAH1/PRKCB/PDPK1/ABCC1/RAC1/GNA12	55
bta04611	bta04611	Platelet activation	55/2750	122/9425	0.000128442	0.00153213	0.000989875	ADCY5/GP5/GNAI3/FCER1G/ADCY6/VWF/RAP1B/PPP1R12A/MAPK12/TBXAS1/NOS3/PIK3CG/PRKG2/SYK/PRKACA/PIK3R2/TBXA2R/VAMP8/ROCK2/PLCB2/PLA2G4B/SNAP23/F2/STIM1/GNAS/APBB1IP/ITGB1/SRC/ADCY8/PIK3CD/PRKCZ/MAPK1/PPP1CC/PIK3R1/AKT1/ADCY7/AKT2/ARHGEF1/VASP/PTGIR/ARHGAP35/PLCG2/ACTG1/P2RX1/ITGA2B/PIK3R6/GNA13/MYL12A/MYL12B/GNAI2/MYLK4/ITPR3/FERMT3/RASGRP2/ACTB	55
bta04015	bta04015	Rap1 signaling pathway	88/2750	217/9425	0.000189242	0.00217955	0.00140815	ITGB2/ADCY5/MRAS/VEGFD/CDC42/EPHA2/RALB/CSF1/GNAI3/EFNA4/LPAR3/FARP2/NRAS/MAGI3/ADCY6/RAPGEF3/LPAR5/RAP1B/GRIN2B/PDGFB/MAPK12/BRAF/FGFR3/CSF1R/INSR/FGFR4/EFNA2/FLT4/VAV1/LPAR2/ARAP3/PIK3R2/MAP2K2/CALM2/RAPGEF1/RALGDS/VAV2/AFDN/CALML4/PLCB2/CALM1/PDGFD/CTNND1/GNAS/APBB1IP/ITGB1/ANGPT4/SRC/PLCG1/PARD6B/ADCY8/PIK3CD/PRKCZ/ADORA2A/MAPK1/CRKL/RAPGEF2/FGF10/FGF18/PIK3R1/AKT1/EVL/SIPA1L3/ADCY7/AKT2/PARD…	88
bta05020	bta05020	Prion disease	109/2750	281/9425	0.000280993	0.00312839	0.00202118	ATP5PO/NDUFV3/SOD1/ATP5PF/GSK3B/SLC25A5/NDUFB11/SDHB/KIF5C/ATF2/NDUFB3/NDUFS1/ATP5PB/UQCRH/PSMA5/PSMB2/PSMB4/NDUFS2/C8B/C8A/NDUFA12/ATP5MC2/NCF4/NDUFA9/CACNA1C/GRIN2B/TUBA8/ATF4/NDUFA6/MAPK12/NDUFA4/NDUFB2/SEM1/CYCS/PSMA2/C5/NDUFB6/PRKACA/COX7C/LOC101902937/UQCRQ/NDUFA11/PIK3R2/CREB3L3/HSPA5/EIF2AK3/NOTCH1/PPP3R1/PSMB1/PSMC6/PSMA3/CREB3L1/PSMC3/NDUFS3/SDHD/ATP5F1C/ATP5F1E/CSNK2A1/KIF5B/PRNP/PIK3C…	109
bta03015	bta03015	mRNA surveillance pathway	46/2750	102/9425	0.00043899	0.0046867	0.00302797	PPP2R3B/NCBP2/GSPT2/SRRM1/WDR33/MAGOH/FIP1L1/NCBP1/PPP2R2A/DAZAP1/PPP2CA/UPF1/CPSF3/HBS1L/PABPN1/SAP18/PPP2R1B/CSTF3/UPF2/CSTF1/NXT1/CPSF1/TARDBP/MSI1/PPP1CC/PNN/CPSF2/PAPOLA/PPP2R1A/NUDT21/SYMPK/DDX19A/ALYREF/SMG6/MSI2/RNMT/WDR82/PPP2R5D/DDX39B/CPSF7/PPP2R5B/PCF11/FUS/RNPS1/GSPT1/SMG1	46
bta04010	bta04010	MAPK signaling pathway	114/2750	299/9425	0.000449026	0.0046867	0.00302797	MRAS/RPS6KA3/VEGFD/DUSP9/ARAF/FLNA/IKBKG/MAP3K6/RPS6KA1/STMN1/CDC42/EPHA2/ATF2/ERBB4/MKNK1/CSF1/NTRK1/EFNA4/NRAS/JUN/MAP3K12/NR4A1/CACNB3/TNFRSF1A/PTPRR/RAP1B/CACNA1C/PDGFB/ATF4/CACNA1I/MAPK12/FLNC/BRAF/LAMTOR3/FGFR3/CSF1R/PRKACA/CACNA1A/INSR/FGFR4/RASGRF2/RASA1/MAP2K7/EFNA2/FLT4/CD14/NRTN/JUND/MAP2K2/GADD45B/TRAF2/PPP3R1/MAP4K4/TGFA/SOS1/PPM1B/PLA2G4B/MAPK8IP1/PDGFD/ARRB1/BDNF/ANGPT4/MYC/STK3/MA…	114
bta04120	bta04120	Ubiquitin mediated proteolysis	63/2750	150/9425	0.000497572	0.00503603	0.00325366	CBLB/RNF7/ANAPC13/XIAP/UBA1/HERC2/CUL3/UBE2Q1/PIAS3/UBE2F/UBE2N/MDM2/LOC112446383/UBE2D3/ANAPC4/UBE2K/UBA6/RCHY1/CDC26/RHOBTB2/KEAP1/UBE2D2/UBA52/PIAS4/FZR1/RPS27A/FANCL/ANAPC2/PRKN/PIAS1/CDC16/LOC101905242/BIRC2/CUL2/UBOX5/UBE2W/ELOC/UBE3B/PPIL2/FBXW7/ANAPC10/UBC/ANAPC5/ANAPC7/FBXO4/UBE2QL1/FBXW11/ERCC8/PML/UBE3A/SIAH1/WWP2/CBLC/SOCS3/PIAS2/NEDD4L/UBA3/CUL7/SYVN1/ANAPC16/UBE2E1/UBE2E2/MGRN1	63
bta04530	bta04530	Tight junction	73/2750	179/9425	0.000530655	0.00521291	0.00336793	CLDN14/DLG1/AMOTL2/RAP2C/DLG3/CDC42/ACTR3/LOC515418/ARHGEF2/RAB13/PRKAB2/JUN/MYL6/PRKAG1/MYH9/CDK4/TUBA8/PRKAG2/ACTR3B/CFTR/PPP2R2A/PRKACA/SYNPO/ARHGEF18/MAP2K7/HSPA4/PPP2CA/CRB3/TJP3/ACTR2/ROCK2/BVES/AFDN/ACTN1/AMOTL1/RDX/PPP2R1B/ITGB1/SRC/PARD6B/SCRIB/PRKCZ/ARPC5/NF2/TUBA3E/LOC100295712/CLDN5/RAPGEF2/ARPC3/PRKAA1/MARVELD2/PPP2R1A/ACTN4/PARD6A/VASP/SYMPK/MYH14/LLGL1/ACTG1/ERBB2/LLGL2/NHERF1/NEDD…	73
bta03022	bta03022	Basal transcription factors	24/2750	45/9425	0.000567954	0.0054199	0.00350167	GTF2E1/TAF13/GTF2B/CCNH/GTF2A1L/GTF2H5/TBP/GTF2A1/GTF2A2/GTF2F2/TAF10/TAF3/LOC112449302/GTF2H3/CDK7/ERCC2/TAF15/TAF11/TAF6L/GTF2H1/GTF2E2/GTF2I/GTF2IRD1/TAF6	24
bta03020	bta03020	RNA polymerase	19/2750	33/9425	0.000606351	0.00562559	0.00363456	POLR2D/POLR3GL/POLR3C/POLR3H/POLR1F/POLR2B/POLR1E/POLR1B/POLR2M/POLR1D/POLR3F/POLR2K/POLR2C/POLR2I/POLR2A/POLR1H/POLR2G/POLR3E/CRCP	19
bta04211	bta04211	Longevity regulating pathway	41/2750	90/9425	0.000684303	0.00603338	0.00389802	ADCY5/EIF4E2/SESN2/ATF2/PRKAB2/NRAS/PRKAG1/ADCY6/ATF4/PRKAG2/EIF4E/PRKACA/INSR/PIK3R2/CREB3L3/TSC1/EHMT1/ATG5/SOD2/CREB3L1/ATG13/CAT/ADCY8/RB1CC1/MTOR/PIK3CD/ULK1/PRKAA1/PIK3R1/AKT1/ADCY7/AKT2/BAX/AKT1S1/RPS6KB1/ATF6B/EHMT2/RELA/SIRT1/EIF4EBP1/TSC2	41
bta04660	bta04660	T cell receptor signaling pathway	54/2750	126/9425	0.000686433	0.00603338	0.00389802	PPP2R3B/CBLB/GSK3B/DLG1/NCK1/IKBKG/LCK/CDC42/ICOS/PDCD1/NRAS/JUN/PTPN6/CDK4/MAPK12/TEC/PPP2R2A/MAP2K7/PPP2CA/VAV1/PIK3R2/MAP2K2/NCK2/CD8B/CD8A/VAV2/PPP3R1/SOS1/PAK6/PPP2R1B/PLCG1/NFATC2/PIK3CD/PTPN11/MAPK1/PIK3R1/AKT1/NFKBIA/PPP2R1A/PAK4/AKT2/NFATC3/MAP3K14/MALT1/NFATC1/PPP2R5D/NFKBIE/PPP2R5B/RELA/PPP3CB/MAPK8/IKBKB/PDPK1/CARD11	54
bta04340	bta04340	Hedgehog signaling pathway	28/2750	56/9425	0.000801828	0.00686693	0.00443656	GSK3B/CSNK1B/GLI2/LRP2/CUL3/PTCH2/GPR161/GLI1/CSNK1E/SMO/SHH/EVC/GAS1/CSNK1A1/PRKACA/CSNK1G2/CSNK1G1/ARRB1/SCUBE2/FBXW11/KIF7/MEGF8/CSNK1D/BCL2/SUFU/MOSMO/MGRN1/IQCE	28
bta04072	bta04072	Phospholipase D signaling pathway	63/2750	153/9425	0.000924085	0.00771611	0.0049852	AGPAT3/PLD1/ADCY5/AGTR1/MRAS/DGKK/RALB/DGKD/LPAR3/NRAS/FCER1G/ADCY6/RAPGEF3/CYTH4/LPAR5/PDGFB/PIK3CG/DGKQ/SYK/DNM2/INSR/PLPP2/ARF1/LPAR2/PIK3R2/MAP2K2/PIP5K1C/TSC1/RALGDS/SOS1/PLCB2/PLA2G4B/ARF6/SHC4/DGKZ/F2/PDGFD/MS4A2/GNAS/PLCG1/ADCY8/MTOR/PIK3CD/PTPN11/MAPK1/PIK3R1/AKT1/ADCY7/AKT2/SPHK2/PLCG2/CYTH1/DGKE/PLD2/PIK3R6/ARF2/GNA13/PRKCA/GRM5/AGPAT5/PDGFA/TSC2/GNA12	63
bta05135	bta05135	Yersinia infection	64/2750	157/9425	0.0011503	0.00928135	0.00599646	GSK3B/RPS6KA3/IKBKG/LCK/RPS6KA1/CDC42/ACTR3/JUN/ITGA5/TBK1/MAPK12/WASL/ACTR3B/PKN1/MAP2K7/VAV1/TICAM1/PIK3R2/MAP2K2/PIP5K1C/CD8B/CD8A/VAV2/TRAF2/ACTR2/ROCK2/ARF6/ARHGEF7/CASP1/ITGB1/SRC/PLCG1/ELMO2/NFATC2/PTK2/PIK3CD/ARPC5/PXN/GIT2/MAPK1/CRKL/ARPC3/PIK3R1/AKT1/NFKBIA/AKT2/ARHGEF1/NFATC3/BCAR1/ACTG1/BAIAP2/CRK/MAP2K6/MAP2K4/NFATC1/MYD88/RELA/MAPK8/IKBKB/PYCARD/LIMK1/ARPC1B/RAC1/ACTB	64
bta04137	bta04137	Mitophagy - animal	34/2750	73/9425	0.00118557	0.00928135	0.00599646	MRAS/FUNDC1/TFE3/NRAS/JUN/TBK1/ATF4/TOMM7/TAX1BP1/SQSTM1/UBA52/RPS27A/EIF2AK3/ATG5/PRKN/USP8/HIF1A/CSNK2A1/OPTN/SRC/PGAM5/ULK1/UBC/CSNK2A2/RHOT1/CALCOCO2/BECN1/GABARAP/RAB7A/TFEB/CSNK2B/RELA/MAPK8/RHOT2	34
bta05205	bta05205	Proteoglycans in cancer	80/2750	204/9425	0.0011949	0.00928135	0.00599646	ITGB5/MRAS/GPC3/ARAF/FLNA/SLC9A1/WNT4/CDC42/HSPG2/FZD7/FZD5/ERBB4/TWIST2/GPC1/NRAS/LUM/ITGA5/EIF4B/PTPN6/FRS2/WNT5B/MDM2/PPP1R12A/MAPK12/FLNC/SMO/BRAF/SHH/CAMK2D/RPS6/FZD3/PRKACA/VAV1/PIK3R2/MAP2K2/VAV2/ROCK2/SOS1/HIF1A/RDX/CD44/ITGB1/FZD8/SRC/PLCG1/PTK2/MYC/SDC2/MTOR/PIK3CD/PPP1R12B/PTPN11/PXN/MAPK1/PPP1CC/PIK3R1/AKT1/PPP1R12C/AKT2/ARHGEF1/PLCG2/DDX5/ACTG1/VTN/ERBB2/RPS6KB1/PRKCA/CTNNB1/FLNB/ITP…	80
bta05017	bta05017	Spinocerebellar ataxia	60/2750	146/9425	0.00127875	0.00970686	0.00627137	OPA1/SLC25A5/PUM1/PSMA5/PSMB2/PSMB4/GTF2B/KCND3/GRIN2B/SEM1/CYCS/PSMA2/VLDLR/CACNA1A/GRIA1/PIK3R2/TRAF2/PUM2/PSMB1/TBP/PSMC6/PLCB2/ATG14/PSMA3/ATG13/PSMC3/NOP56/RB1CC1/MTOR/PIK3CD/XBP1/ULK1/ATXN2/PIK3R1/AKT1/PSMA6/ATXN3/ATG2B/RYR1/LOC532875/AKT2/BEAN1/CIC/PSMD7/GRIN2D/PSMD12/ATP2A3/BECN1/PRKCA/PSMC5/AFG3L2/LOC101907965/PSMD6/ITPR3/SLC25A6/ATG2A/VDAC2/MAPK8/PRKCB/WIPI2	60
bta05211	bta05211	Renal cell carcinoma	33/2750	71/9425	0.00145353	0.0107884	0.00697015	ARAF/TFE3/CDC42/PRCC/ARNT/NRAS/JUN/RAP1B/PDGFB/BRAF/PIK3R2/MAP2K2/RAPGEF1/TGFA/SOS1/PAK6/HIF1A/CUL2/ELOC/PIK3CD/PTPN11/MAPK1/CRKL/PIK3R1/ARNT2/AKT1/EGLN3/PAK4/AKT2/EGLN2/CRK/CREBBP/RAC1	33
bta03060	bta03060	Protein export	14/2750	23/9425	0.0015333	0.0111331	0.00719281	SEC62/IMMP2L/SEC61B/HSPA5/SEC63/SRP14/OXA1L/SRP19/SPCS2/SEC11A/SRP54/SEC11C/SPCS1/SPCS3	14
bta04925	bta04925	Aldosterone synthesis and secretion	42/2750	96/9425	0.00159962	0.0113675	0.0073443	ADCY5/AGTR1/ATP1B3/ATP2B3/ATF2/NPR1/ATP2B1/NR4A1/ATF1/ADCY6/CACNA1C/ATF4/CACNA1I/CAMK2D/PRKACA/LDLR/CREB3L3/GNA11/CALM2/CALML4/PLCB2/CALM1/CREB3L1/PDE2A/GNAS/ADCY8/CAMK1G/SCARB1/ADCY7/CALM3/PRKD2/CACNA1G/PRKCA/CAMK1/ATP2B2/ATF6B/ITPR3/DAGLA/CAMK2G/PRKCB/CACNA1H/DAGLB	42
bta05415	bta05415	Diabetic cardiomyopathy	83/2750	215/9425	0.00167722	0.0116707	0.00754014	ATP5PO/NDUFV3/ATP5PF/GSK3B/AGTR1/SLC25A5/PDHA1/NDUFB11/G6PD/SDHB/NDUFB3/NDUFS1/ATP5PB/UQCRH/NDUFS2/NDUFA12/ATP5MC2/NCF4/NDUFA9/NDUFA6/MAPK12/CPT1B/NDUFA4/NDUFB2/NOS3/CAMK2D/NDUFB6/INSR/COX7C/LOC101902937/UQCRQ/NDUFA11/PIK3R2/PLCB2/NDUFS3/SDHD/ATP5F1C/ATP5F1E/MTOR/REN/PIK3CD/PRKCZ/UQCR10/NDUFC1/PPP1CC/LOC783202/SDHA/PIK3R1/AKT1/COX5A/COX4I1/TNNI3/NDUFA3/AKT2/UQCRFS1/GYS1/COX7A1/PDK2/LOC101903567/A…	83
bta04720	bta04720	Long-term potentiation	32/2750	69/9425	0.00178228	0.0121486	0.00784891	RPS6KA3/ARAF/RPS6KA1/NRAS/PPP1R1A/RAPGEF3/RAP1B/CACNA1C/GRIN2B/ATF4/BRAF/CAMK2D/PRKACA/GRIA1/MAP2K2/CALM2/PPP3R1/CALML4/PLCB2/CALM1/ADCY8/MAPK1/PPP1CC/CALM3/GRIN2D/PRKCA/ITPR3/GRM5/PPP3CB/CAMK2G/PRKCB/CREBBP	32
bta04928	bta04928	Parathyroid hormone synthesis, secretion and action	45/2750	105/9425	0.00184761	0.012342	0.00797388	PLD1/ADCY5/ARAF/ATF2/GNAI3/ARHGEF11/MEF2D/ADCY6/VDR/NACA/ATF4/BRAF/PRKACA/PDE4A/SLC34A1/JUND/CREB3L3/GNA11/RXRA/PLCB2/CREB3L1/ARRB1/GATA3/GNAS/MAFB/CYP24A1/ADCY8/MAPK1/PDE4D/ADCY7/MMP15/ARHGEF1/PLD2/NHERF1/GNA13/PRKCA/BCL2/GNAI2/PTH1R/ATF6B/ITPR3/LRP5/FGFR1/PRKCB/GNA12	45
bta04070	bta04070	Phosphatidylinositol signaling system	42/2750	97/9425	0.00203765	0.0133446	0.00862162	OCRL/DGKK/PIKFYVE/INPP5B/INPP5D/DGKD/CDS1/DGKQ/PI4K2B/PIK3R2/PIP5K1C/CALM2/INPP5E/INPP4A/SYNJ2/CALML4/PLCB2/CALM1/PIP4P1/MTMR6/DGKZ/INPPL1/PIK3C2A/PLCG1/CDS2/IMPA1/PIK3C2B/PIK3CD/PIK3R1/ITPK1/CALM3/PLCG2/DGKE/PLCD3/PRKCA/PLCD1/MTMR14/SACM1L/ITPR3/INPP5A/PRKCB/CDIPT	42
bta04310	bta04310	Wnt signaling pathway	68/2750	172/9425	0.00211275	0.0135703	0.00876747	DVL3/GSK3B/TBL1X/CSNK1B/PRICKLE3/WNT4/FZD7/FZD5/VANGL2/VANGL1/JUN/WNT5B/CSNK1E/CBY1/CAMK2D/ROR2/TLE4/FZD3/CSNK1A1/PRKACA/APC2/TCF7/TLE2/TCF7L1/PPP3R1/ROCK2/PLCB2/TLE3/NFATC4/DAAM1/APCDD1L/CSNK2A1/FZD8/NFATC2/MYC/CTNNBIP1/LGR6/DVL1/ZNRF3/SFRP2/FBXW11/SIAH1/NKD1/CSNK2A2/NFATC3/NOTUM/SERPINF1/RNF43/DVL2/AXIN2/PRKCA/NFATC1/APCDD1/CTNNB1/PRICKLE2/CSNK2B/PPARD/LZTS2/CTBP2/LRP5/PPP3CB/CAMK2G/MAPK8/SFRP1…	68
bta03013	bta03013	Nucleocytoplasmic transport	48/2750	115/9425	0.00256849	0.0161863	0.0104576	SUMO3/KPNA4/LOC100299503/NCBP2/THOC2/SRRM1/NUP35/SUMO1/MAGOH/IPO8/NUP107/XPOT/TNPO3/NUP42/LOC112446383/NUP54/NCBP1/PHAX/UPF1/XPO1/EEF1A1/IPO4/NUP58/SAP18/IPO7/UPF2/NXT1/CSE1L/IPO9/AHCTF1/LOC101907835/NUP155/IPO11/SNUPN/PNN/NUP93/DDX19A/NUP62/ALYREF/NUP88/SUMO2/SEH1L/THOC1/DDX39B/NUP133/XPO6/RNPS1/LOC518768	48
bta04510	bta04510	Focal adhesion	78/2750	203/9425	0.00263605	0.0163045	0.0105339	GSK3B/ITGB5/XIAP/VEGFD/FLNA/CDC42/COL6A3/JUN/ITGA7/ITGA5/ITGB7/COL2A1/VWF/RAP1B/PPP1R12A/PDGFB/PARVG/FLNC/BRAF/FLT4/VAV1/PIK3R2/PIP5K1C/LAMC3/RAPGEF1/VAV2/ROCK2/SOS1/ACTN1/ITGA11/PAK6/SHC4/PDGFD/BIRC2/PARVA/ITGB1/SRC/PTK2/PIK3CD/PPP1R12B/CAPN2/LAMC2/PXN/MAPK1/CRKL/PPP1CC/PIK3R1/AKT1/PPP1R12C/ACTN4/PAK4/AKT2/VASP/ARHGAP35/BCAR1/ACTG1/ITGA3/VTN/CRK/ERBB2/ITGB4/ITGA2B/PRKCA/BCL2/MYL12A/MYL12B/LAMA1/…	78
bta00534	bta00534	Glycosaminoglycan biosynthesis - heparan sulfate / heparin	14/2750	24/9425	0.00269816	0.0163852	0.0105861	HS6ST2/EXTL1/HS6ST1/HS2ST1/HS3ST1/NDST1/HS3ST5/GLCE/EXT2/B3GALT6/XYLT2/HS3ST3A1/HS3ST3B1/XYLT1	14
bta04921	bta04921	Oxytocin signaling pathway	61/2750	153/9425	0.00276749	0.0165061	0.0106642	RCAN1/TRPM2/ADCY5/KCNJ3/GNAI3/NPR1/PRKAB2/NRAS/JUN/MYL6/PRKAG1/CACNB3/ADCY6/CACNA1C/PPP1R12A/NOS3/PRKAG2/PIK3CG/CAMK2D/NPR2/PRKACA/MAP2K2/EEF2/CALM2/PPP3R1/ROCK2/CALML4/PLCB2/PLA2G4B/CALM1/NFATC4/GNAS/SRC/NFATC2/ADCY8/CAMK1G/RGS2/PPP1R12B/MAPK1/PPP1CC/PRKAA1/RYR1/PPP1R12C/ADCY7/NFATC3/CALM3/ACTG1/CACNB1/KCNJ2/PIK3R6/MAPK7/PRKCA/NFATC1/CAMK1/GNAI2/MYLK4/ITPR3/PPP3CB/CAMK2G/PRKCB/ACTB	61
bta04931	bta04931	Insulin resistance	46/2750	110/9425	0.0029841	0.0174858	0.0112971	GSK3B/RPS6KA3/RPS6KA1/PTPRF/CRTC2/PRKAB2/PRKAG1/TNFRSF1A/CPT1B/NOS3/PRKAG2/PPARGC1B/INSR/PIK3R2/CREB3L3/SLC27A1/SLC27A4/PPP1R3E/CREB3L1/PCK1/TRIB3/PYGB/PTPN1/MTOR/PIK3CD/PRKCZ/PTPN11/MLXIP/PPP1CC/PRKAA1/PIK3R1/AKT1/NFKBIA/AKT2/GYS1/RPS6KB1/SOCS3/PPP1R3C/OGA/RELA/CPT1A/MAPK8/IKBKB/PRKCB/PDPK1/MLXIPL	46
bta04370	bta04370	VEGF signaling pathway	27/2750	58/9425	0.00369642	0.0209804	0.013555	CDC42/SH2D2A/NRAS/MAPK12/NOS3/PIK3R2/MAP2K2/PPP3R1/PLA2G4B/SRC/PLCG1/NFATC2/PTK2/MAPKAPK2/PIK3CD/PXN/MAPK1/PIK3R1/AKT1/AKT2/SPHK2/PLCG2/PRKCA/MAPKAPK3/PPP3CB/PRKCB/RAC1	27
bta04210	bta04210	Apoptosis	57/2750	143/9425	0.0037579	0.0209804	0.013555	XIAP/AIFM1/IKBKG/CASP8/NTRK1/LMNA/CTSK/MCL1/IL3RA/NRAS/JUN/CSF2RB/TNFRSF1A/BID/TUBA8/ATF4/CYCS/PIK3R2/MAP2K2/GADD45B/DAB2IP/EIF2AK3/SPTAN1/TRAF2/BCL2L11/BIRC2/ATM/CTSZ/DFFA/PIK3CD/DFFB/CAPN2/MAPK1/TUBA3E/LOC100295712/DIABLO/PIK3R1/AKT1/GZMB/NFKBIA/AKT2/BBC3/BAX/ACTG1/SEPTIN4/MAP3K14/BCL2/PARP3/ITPR3/PIDD1/CAPN1/RELA/FADD/MAPK8/IKBKB/PDPK1/ACTB	57
bta01521	bta01521	EGFR tyrosine kinase inhibitor resistance	35/2750	80/9425	0.00377427	0.0209804	0.013555	GSK3B/ARAF/EIF4E2/IL6R/NRAS/PDGFB/BRAF/EIF4E/FGFR3/RPS6/PIK3R2/MAP2K2/BCL2L11/TGFA/SOS1/SHC4/GAS6/PDGFD/SRC/PLCG1/MTOR/PIK3CD/MAPK1/PIK3R1/AKT1/AKT2/BAX/PLCG2/ERBB2/RPS6KB1/PRKCA/BCL2/EIF4EBP1/PDGFA/PRKCB	35
bta05031	bta05031	Amphetamine addiction	31/2750	69/9425	0.00383176	0.0209804	0.013555	ADCY5/ATF2/JUN/CACNA1C/GRIN2B/ATF4/DDC/CAMK2D/SLC18A1/PRKACA/GRIA1/CREB3L3/CALM2/PPP3R1/HDAC2/DRD1/CALML4/CALM1/CREB3L1/GNAS/PPP1CC/FOSB/CALM3/GRIN2D/PRKCA/ATF6B/TH/SIRT1/PPP3CB/CAMK2G/PRKCB	31
bta05417	bta05417	Lipid and atherosclerosis	89/2750	239/9425	0.00398205	0.0214517	0.0138594	GSK3B/IKBKG/TANK/CDC42/HSPD1/CASP8/NRAS/ATF6/LOC530929/LOC521656/LOC107132327/JUN/OLR1/HSP90B1/NCF4/TNFRSF1A/RAP1B/TBK1/BID/ATF4/MAPK12/NOS3/CYCS/CAMK2D/TLR6/VLDLR/LDLR/MAP2K7/HSPA4/VAV1/CD14/TICAM1/PIK3R2/CALM2/HSPA5/EIF2AK3/VAV2/RXRA/TRAF2/PPP3R1/ROCK2/SOD2/CALML4/PLCB2/CALM1/CASP1/APOA4/APOA1/SRC/LBP/PLCG1/NFATC2/PTK2/SELP/IKBKE/PIK3CD/MIB2/XBP1/MAPK1/PIK3R1/TRAF3/AKT1/NFKBIA/AKT2/POU2F2/ARHGE…	89
bta05030	bta05030	Cocaine addiction	23/2750	48/9425	0.00457326	0.0242456	0.0156645	ADCY5/ATF2/GNAI3/JUN/GRIN2B/ATF4/DDC/SLC18A1/PRKACA/CREB3L3/GPSM1/DRD1/CREB3L1/BDNF/GNAS/FOSB/GRIN2D/DLG4/RGS9/GNAI2/ATF6B/TH/RELA	23
bta04152	bta04152	AMPK signaling pathway	50/2750	124/9425	0.00488845	0.0254372	0.0164344	PPP2R3B/CAB39/CRTC2/PRKAB2/PRKAG1/CPT1B/PRKAG2/CFTR/RAB14/PPP2R2A/INSR/PPP2CA/PIK3R2/CREB3L3/EEF2/TSC1/RAB10/HMGCR/CREB3L1/PPP2R1B/PCK1/HNF4A/PFKP/RAB2A/MTOR/PFKFB2/PIK3CD/ULK1/PRKAA1/PIK3R1/AKT1/PPP2R1A/AKT2/GYS1/CPT1C/MLYCD/AKT1S1/FASN/RPS6KB1/ACACA/CIDEA/PFKFB4/PPP2R5D/SCD/PPP2R5B/CPT1A/SIRT1/EIF4EBP1/TSC2/PDPK1	50
bta05213	bta05213	Endometrial cancer	27/2750	59/9425	0.00495035	0.0254372	0.0164344	GSK3B/ARAF/NRAS/BRAF/APC2/TCF7/CTNNA1/PIK3R2/MAP2K2/GADD45B/TCF7L1/SOS1/POLK/MYC/PIK3CD/MAPK1/PIK3R1/AKT1/AKT2/CDH1/BAX/ERBB2/AXIN2/MLH1/CTNNB1/AXIN1/PDPK1	27
bta04662	bta04662	B cell receptor signaling pathway	37/2750	87/9425	0.00524216	0.0265285	0.0171394	GSK3B/IKBKG/INPP5D/NRAS/FCGR2B/JUN/PTPN6/DAPP1/SYK/VAV1/PIK3R2/MAP2K2/VAV2/PPP3R1/SOS1/INPPL1/NFATC2/PIK3CD/MAPK1/PIK3R1/AKT1/NFKBIA/AKT2/NFATC3/PLCG2/MALT1/NFATC1/NFKBIE/BLNK/CD81/RELA/PPP3CB/IKBKB/PRKCB/CD19/RAC1/CARD11	37
bta05100	bta05100	Bacterial invasion of epithelial cells	33/2750	76/9425	0.00556189	0.0277264	0.0179134	SEPTIN6/CDC42/ACTR3/ITGA5/WASL/ACTR3B/CLTA/DNM2/CTNNA1/PIK3R2/ACTR2/SHC4/ITGB1/SRC/ELMO2/PTK2/PIK3CD/ARPC5/PXN/CRKL/ARPC3/PIK3R1/ELMO3/CDH1/BCAR1/ACTG1/CRK/SEPTIN9/CTNNB1/CTTN/ARPC1B/RAC1/ACTB	33
bta00513	bta00513	Various types of N-glycan biosynthesis	22/2750	46/9425	0.00565088	0.0277558	0.0179323	ALG3/ALG13/MAGT1/MAN1C1/B4GALT2/B4GALT3/ALG12/OSTC/ALG2/B4GALT1/MGAT1/MGAT4B/MAN1B1/MAN1A1/FUT8/ALG11/RPN2/MGAT4D/MAN2A2/STT3B/STT3A/TMEM258	22
bta03250	bta03250	Viral life cycle - HIV-1	30/2750	68/9425	0.00607853	0.0294236	0.0190099	MX2/MX1/CCNT2/APOBEC3H/TNPO3/LOC613401/NELFA/PSIP1/ELL2/MLLT1/ELL/MAP1S/LOC100298356/CDK9/XPO1/NELFB/NELFCD/SAMHD1/SERINC3/FURIN/MAP1A/ELL3/SUPT5H/VPS4A/KAT2A/VPS4B/NELFE/CPSF7/TSG101/CREBBP	30
bta04146	bta04146	Peroxisome	36/2750	85/9425	0.00632288	0.0301692	0.0194916	SOD1/ACSL4/ABCD1/AGPS/ACSL3/PEX19/PMVK/ABCD3/PEX11B/HAO2/PEX5/ACOX3/LOC530653/HSD17B4/NUDT12/PEX3/SOD2/DDO/ABCD4/CAT/FAR1/LOC100300115/PXMP4/PEX2/PEX10/DAO/PEX11A/NUDT7/MLYCD/PEX12/NOS2/ACOX2/PEX6/ECI2/GNPAT/ACSL1	36
bta05214	bta05214	Glioma	33/2750	77/9425	0.00705682	0.0325646	0.0210392	ARAF/NRAS/MDM2/CDK4/PDGFB/BRAF/CAMK2D/PIK3R2/MAP2K2/GADD45B/CALM2/TGFA/SOS1/POLK/CALML4/CALM1/SHC4/PLCG1/CAMK1G/MTOR/PIK3CD/MAPK1/PIK3R1/AKT1/AKT2/CALM3/BAX/PLCG2/PRKCA/CAMK1/CAMK2G/PDGFA/PRKCB	33
bta00020	bta00020	Citrate cycle (TCA cycle)	16/2750	31/9425	0.00705989	0.0325646	0.0210392	PDHA1/SDHB/CS/ACO2/DLD/SUCLG1/MDH1/SUCLA2/SDHD/PCK1/IDH3B/SDHA/IDH3A/ACLY/PC/MDH2	16
bta04020	bta04020	Calcium signaling pathway	96/2750	265/9425	0.00711742	0.0325646	0.0210392	AGTR1/SLC25A5/CYSLTR1/PHKA2/VEGFD/ATP2B3/PTAFR/HTR6/LOC523484/ERBB4/CASQ1/NTRK1/MCOLN3/MCOLN2/PTGER3/ATP2B1/CACNA1C/GRIN2B/PDGFB/CACNA1I/NOS3/CAMK2D/FGFR3/C6H4orf3/PRKACA/CACNA1A/FGFR4/MCOLN1/FLT4/TBXA2R/GNA11/CALM2/LHCGR/PPP3R1/TGFA/TRDN/HRH2/DRD1/CALML4/PLCB2/CALM1/NFATC4/LTB4R2/CYSLTR2/STIM1/PDGFD/GNAS/PLCG1/ADRA1D/NFATC2/ADCY8/CAMK1G/NOS1/TPCN1/ADORA2A/P2RX7/FGF10/FGF18/NTRK3/RYR1/PHKB/ADCY7/…	96
bta04371	bta04371	Apelin signaling pathway	55/2750	141/9425	0.00735227	0.0331846	0.0214398	ADCY5/AGTR1/MRAS/SLC9A1/GNAI3/MEF2D/PRKAB2/GNG5/HDAC4/NRAS/PRKAG1/ADCY6/NOS3/PRKAG2/GNG11/PIK3CG/APELA/RPS6/PRKACA/LOC104968964/MEF2B/MAP2K2/GNG7/NOTCH3/CALM2/CALML4/PLCB2/CALM1/APLNR/PDE3B/JAG1/ADCY8/MTOR/NOS1/MAPK1/PRKAA1/AKT1/RYR1/ADCY7/AKT2/CDH1/CALM3/SPHK2/NOS2/RPS6KB1/BECN1/HDAC5/PIK3R6/GNA13/GNAI2/MYLK4/ITPR3/TFAM/SERPINE1/GNB2	55
bta04022	bta04022	cGMP-PKG signaling pathway	65/2750	171/9425	0.00753696	0.0335646	0.0216853	ADCY5/AGTR1/ATP1B3/SLC25A5/ATP2B3/OPRD1/ATF2/ADORA3/GNAI3/MEF2D/NPR1/ATP2B1/ADCY6/CACNA1C/PPP1R12A/ATF4/NOS3/PIK3CG/PRKG2/CNGA1/PDE5A/NPR2/INSR/MEF2B/CREB3L3/MAP2K2/GNA11/CALM2/PPP3R1/ROCK2/CALML4/PLCB2/CALM1/NFATC4/CREB3L1/PDE2A/PDE3B/ADRA1D/NFATC2/ADCY8/RGS2/MAPK1/PPP1CC/AKT1/ADCY7/AKT2/NFATC3/VASP/CALM3/ATP2A3/PIK3R6/GNA13/NFATC1/GNAI2/ATP2B2/MYLK4/ATF6B/ITPR3/SLC25A6/PPP3CB/VDAC2/KCNMA1/GTF2I…	65
bta05167	bta05167	Kaposi sarcoma-associated herpesvirus infection	81/2750	220/9425	0.00808587	0.0352162	0.0227523	RCAN1/ATG3/GSK3B/IKBKG/CASP8/GNG5/NRAS/JUN/CLEC2B/TNFRSF1A/TBK1/CDK4/BID/PDGFB/MAPK12/GNG11/PIK3CG/CYCS/SYK/TYK2/LOC104968964/MAP2K7/TCF7/UBA52/TICAM1/PIK3R2/MAP2K2/GNG7/CALM2/RPS27A/TCF7L1/TRAF2/PPP3R1/CALML4/CALM1/NFATC4/IRF9/ATG14/HIF1A/HCK/SRC/PLCG1/PREX1/NFATC2/MYC/MTOR/IKBKE/MAPKAPK2/PIK3CD/MAPK1/UBC/PIK3R1/TRAF3/AKT1/NFKBIA/AKT2/NFATC3/CALM3/BAX/PLCG2/BECN1/MAP2K6/PIK3R6/MAP2K4/NFATC1/CTNN…	81
bta05210	bta05210	Colorectal cancer	37/2750	89/9425	0.0081187	0.0352162	0.0227523	GSK3B/ARAF/RALB/NRAS/JUN/BRAF/CYCS/MSH3/APC2/TCF7/PIK3R2/MAP2K2/GADD45B/MSH2/TCF7L1/RALGDS/BCL2L11/TGFA/SOS1/POLK/MYC/MTOR/PIK3CD/MAPK1/PIK3R1/AKT1/AKT2/BBC3/BAX/RPS6KB1/AXIN2/BCL2/MLH1/CTNNB1/MAPK8/AXIN1/RAC1	37
bta05163	bta05163	Human cytomegalovirus infection	91/2750	251/9425	0.008416	0.0360377	0.0232831	GSK3B/ADCY5/IKBKG/ATF2/CASP8/GNAI3/ARHGEF11/IL6R/GNG5/NRAS/PTGER3/ADCY6/TNFRSF1A/MDM2/TBK1/CDK4/BID/ATF4/MAPK12/GNG11/CYCS/PRKACA/CALR/LOC104968964/PIK3R2/CREB3L3/MAP2K2/GNA11/GNG7/CALM2/TSC1/TRAF2/PPP3R1/ROCK2/SOS1/CALML4/PLCB2/CALM1/NFATC4/CREB3L1/IL10RA/GNAS/SRC/NFATC2/PTK2/ADCY8/MYC/MTOR/PIK3CD/PXN/MAPK1/CRKL/PIK3R1/AKT1/NFKBIA/PDIA3/ADCY7/AKT2/ARHGEF1/NFATC3/CALM3/BAX/BCAR1/CRK/RPS6KB1/CCL3/…	91
bta04213	bta04213	Longevity regulating pathway - multiple species	27/2750	61/9425	0.00853061	0.0360661	0.0233015	SOD1/ADCY5/PRKAB2/NRAS/PRKAG1/ADCY6/PRKAG2/PRKACA/INSR/PIK3R2/ATG5/SOD2/HDAC2/CAT/FOXA2/ADCY8/MTOR/PIK3CD/PRKAA1/PIK3R1/AKT1/ADCY7/AKT2/AKT1S1/RPS6KB1/SIRT1/EIF4EBP2	27
bta04066	bta04066	HIF-1 signaling pathway	44/2750	110/9425	0.00937058	0.0391222	0.0252759	PGK1/PDHA1/EIF4E2/PDK1/MKNK1/IL6R/ARNT/LTBR/NOS3/CAMK2D/EIF4E/RPS6/INSR/PIK3R2/MAP2K2/HK2/HIF1A/CUL2/ANGPT4/PLCG1/PFKP/ELOC/MTOR/PIK3CD/ENO1/MAPK1/PIK3R1/AKT1/EGLN3/AKT2/EGLN2/PLCG2/NOS2/ERBB2/RPS6KB1/PRKCA/BCL2/RELA/LDHA/CAMK2G/EIF4EBP1/PRKCB/CREBBP/SERPINE1	44
bta00310	bta00310	Lysine degradation	29/2750	68/9425	0.0120218	0.0489667	0.0316363	ASH1L/KMT2D/KMT2E/DLD/ALDH7A1/NSD1/PHYKPL/DOT1L/COLGALT1/CAMKMT/SMYD1/EHMT1/HADHA/PRDM16/COLGALT2/ALDH2/SETD7/SETD1B/KMT5C/KMT2B/EZH1/ALDH3A2/SETMAR/SETD2/EHMT2/KMT5B/NSD3/SETD1A/PLOD3	29
bta05221	bta05221	Acute myeloid leukemia	29/2750	68/9425	0.0120218	0.0489667	0.0316363	ARAF/IKBKG/NRAS/BRAF/CSF1R/TCF7/CD14/PIK3R2/MAP2K2/TCF7L1/SOS1/SPI1/MYC/MTOR/PIK3CD/MAPK1/PIK3R1/AKT1/PML/AKT2/RARA/MPO/JUP/STAT5A/RPS6KB1/PPARD/RELA/EIF4EBP1/IKBKB	29
bta01522	bta01522	Endocrine resistance	38/2750	94/9425	0.0124264	0.0498096	0.0321808	ADCY5/ARAF/NRAS/JUN/CDKN2C/ADCY6/MDM2/CDK4/MAPK12/BRAF/PRKACA/CARM1/PIK3R2/MAP2K2/NOTCH3/NOTCH1/SOS1/DLL4/SHC4/GNAS/SRC/JAG1/PTK2/ADCY8/MTOR/PIK3CD/MAPK1/PIK3R1/AKT1/JAG2/ADCY7/AKT2/BAX/ERBB2/RPS6KB1/BCL2/NOTCH4/MAPK8	38
bta00533	bta00533	Glycosaminoglycan biosynthesis - keratan sulfate	2750-09-01	15/9425	0.012527	0.0498096	0.0321808	CHST2/B4GALT2/B4GALT3/B4GALT1/B3GNT2/FUT8/CHST1/ST3GAL1/ST3GAL2	9
black	ID	Description	GeneRatio	BgRatio	pvalue	p.adjust	qvalue	geneID	Count
bta00280	bta00280	Valine, leucine and isoleucine degradation	23/1484	51/9425	6.48536e-07	0.000216611	0.000182955	EHHADH/MCCC1/PCCB/HSD17B10/HIBCH/AOX2/DBT/HMGCS2/ACADM/ALDH9A1/HIBADH/HADHB/ACAT2/BCKDHB/IVD/ACAT1/ACADS/AGXT2/MCEE/ACSF3/ACAA2/ACAA1/MMUT	23
bta00600	bta00600	Sphingolipid metabolism	24/1484	57/9425	1.71639e-06	0.000286638	0.000242102	CERS6/CERS2/NEU2/PLPP3/B4GALNT1/ARSA/UGT8/SGMS2/UGCG/SMPD2/HEXA/SGPP1/NEU3/ACER3/B4GALT5/SPTLC3/PLPP1/LOC786974/SPHK1/KDSR/B4GALT6/NEU1/ASAH2/SGMS1	24
bta04010	bta04010	MAPK signaling pathway	75/1484	299/9425	1.51818e-05	0.00169024	0.00142762	MAP3K13/MECOM/PAK2/RASA2/RPS6KA6/ELK1/MAP3K2/EFNA1/PRKACB/KITLG/ERBB3/IGF1/CACNG2/KRAS/CACNA2D4/DDIT3/TAB1/MAPK11/CACNA2D1/HGF/NFKB1/PPP3CA/PDGFRA/KIT/KDR/EREG/TEK/PDGFRB/ECSIT/MEF2C/MKNK2/IL1A/CACNA1B/IL1R1/RASGRP3/MAP4K3/MAP3K4/RPS6KA2/PGF/FOS/MAP2K5/SOS2/RPS6KA5/FGF7/FLT1/FGF9/TRAF6/RRAS2/CACNB2/MAP3K8/ANGPT1/FASLG/TGFB2/PLA2G4A/FGF2/PRKCG/TRADD/PPP5C/MAP2K3/NF1/NLK/TAOK1/DUSP3/TP53/CACNG4/CAC…	75
bta05205	bta05205	Proteoglycans in cancer	54/1484	204/9425	5.02992e-05	0.00419998	0.00354741	PIK3CA/HCLS1/MSN/ELK1/ITGAV/IHH/VAV3/PRKACB/ERBB3/DCN/CD63/IGF1/KRAS/MAPK11/FZD1/HGF/WNT2/CAV1/CAV2/CAMK2B/KDR/CTSV/TLR4/WNT3A/HBEGF/SDC1/EZR/SOS2/HSPB2/CBL/RRAS2/SDC4/MMP9/FZD6/FASLG/TGFB2/GAB1/FGF2/ITGA2/DROSHA/IQGAP1/PRKCG/PLAUR/MIR21/TP53/ITGB3/SMAD2/TNF/FAS/IGF2/HRAS/FZD4/ANK3/NUDT16L1	54
bta00640	bta00640	Propanoate metabolism	13/1484	31/9425	0.000438707	0.0293056	0.0247523	EHHADH/PCCB/HIBCH/DBT/LDHB/ACSS3/BCKDHB/ECHDC1/ACADS/ACACB/MCEE/SUCLG2/MMUT	13
bta04071	bta04071	Sphingolipid signaling pathway	33/1484	122/9425	0.000927152	0.0453145	0.0382739	KNG1/PIK3CA/SPTSSB/CERS6/CERS2/KRAS/MAPK11/GNAI1/SGMS2/PPP2R2C/NFKB1/GNAQ/PPP2R2B/PRKCE/SMPD2/FYN/SGPP1/PLCB1/PLCB4/SPTLC3/PPP2R5A/PPP2R5C/PRKCG/TRADD/SPHK1/TP53/TNF/ASAH2/SGMS1/PTEN/HRAS/GAB2/PPP2CB	33
bta00770	bta00770	Pantothenate and CoA biosynthesis	10/1484	22/9425	0.000949706	0.0453145	0.0382739	PPCS/DPYD/ENPP1/VNN1/VNN2/AASDHPPT/DPYS/PPCDC/COASY/PANK1	10
tan	ID	Description	GeneRatio	BgRatio	pvalue	p.adjust	qvalue	geneID	Count
bta03040	bta03040	Spliceosome	26/41	248/9425	1.00476e-31	5.8276e-30	5.8276e-30	LOC112445285/LOC112443636/LOC112443625/LOC112446152/LOC107132278/LOC112442784/LOC112442795/LOC112442807/LOC112443327/LOC112443337/LOC112446125/LOC112446128/LOC112446129/LOC112446130/LOC112446509/LOC112441918/LOC112448637/LOC112448627/LOC112449629/LOC112441916/LOC112442110/LOC112443041/LOC112443339/LOC112442846/LOC112442855/LOC112442843	26
