# Supplementary material for: MicroRNA breed and parent-of-origin effects provide insights into biological pathways differentiating cattle subspecies in fetal liver
Source: Front Genet. 2023 Dec 13;14:1329939. doi: 10.3389/fgene.2023.1329939 (PMC10757722; doi:10.3389/fgene.2023.1329939)
Supplement: Supplementary file 9 [file Table7.XLSX]

## Sheet: breed
miRNA	+ve cor module	-ve cor module	Up in angus	Up in Brahman	Up in Angus mat	Up in Brahman mat	Up in Angus Pat	Up in Brahman Pat
bta-miR-11983			N	N	N	N	N	N
bta-miR-11984	br-G,m-A, p-A	br-A,br-D	N	Y	N	N	N	N
bta-miR-11985	br-C		N	N	N	N	N	N
bta-miR-11990	br-C,br-D		N	N	N	N	N	N
bta-miR-11998	p-C	br-H, br-G, m-A, p-A	Y	N	N	N	N	N
bta-miR-12003		br-C	N	N	N	N	N	N
bta-miR-12046			N	N	N	N	N	N
bta-miR-1277	p-B		N	N	N	N	N	N
bta-miR-1291					N	N	N	N
bta-miR-1301	br-A		N	N	N	N	N	N
bta-miR-133b			N	N	N	N	N	N
bta-miR-1343-5p					N	N	N	N
bta-miR-137					N	N	N	N
bta-miR-1434-3p					N	N	N	N
bta-miR-147			N	N	N	N	N	N
bta-miR-184	br-D,br-E		N	N	N	N	Y	N
bta-miR-187	br-F,br-G, m-A, p-A	br-B, br-D, m-B	N	Y	N	Y	N	N
bta-miR-190a		br-C	N	N	N	N	N	N
bta-miR-190b					N	N	N	N
bta-miR-21-3p					N	N	N	N
bta-miR-211	p-D		N	N	N	N	N	N
bta-miR-216b	br-G,p-A	br-A,br-D	N	N	N	N	N	N
bta-miR-2284b	br-F,br-H	br-B	N	N	N	N	N	N
bta-miR-2284c	br-F,br-G,br-H,m-A,p-A	br-B, br-D	N	Y	N	N	N	N
bta-miR-2284d	br-F,br-G,br-H	br-B	N	N	N	N	N	N
bta-miR-2284n	p-D				N	N	N	N
bta-miR-2285aj-5p	br-F,br-G,br-H	br-B	N	Y	N	N	N	N
bta-miR-2285ak-5p			N	N	N	N	N	N
bta-miR-2285al-5p					N	N	N	N
bta-miR-2285az	br-H		N	N	N	N	N	N
bta-miR-2285be					N	N	N	N
bta-miR-2285bl					N	N	N	N
bta-miR-2285bo			N	N	N	N	N	N
bta-miR-2285bp					N	N	N	N
bta-miR-2285br			N	N	N	N	N	N
bta-miR-2285c	m-A, p-A	br-A,p-C	N	N	N	N	N	Y
bta-miR-2285cp	br-F,br-G,br-H,m-A,p-A	br-B, br-D, p-C	N	Y	N	N	N	N
bta-miR-2285cs							N	N
bta-miR-2285cx		br-G	N	N	N	N	N	N
bta-miR-2285cz	br-F, br-G, m-A	br-A,br-D,m-B	N	Y	N	N	N	N
bta-miR-2285h					N	N	N	N
bta-miR-2285x			N	N	N	N	N	N
bta-miR-2285y			N	N	N	N	N	N
bta-miR-2313-5p	br-C, br-D, br-E	m-A, p-A	Y	N	N	N	Y	N
bta-miR-2316	br-D	br-F	N	N	N	N	N	N
bta-miR-2320-3p			N	N	N	N	N	N
bta-miR-2330-3p	br-A		N	N	N	N	N	N
bta-miR-2331-3p					N	N	N	N
bta-miR-2336					N	N	N	N
bta-miR-2355-3p	br-F,br-G,m-A. p-A	br-A,br-D,m-B	N	Y	N	N	N	N
bta-miR-2397-3p	p-C				N	N	N	N
bta-miR-2398			N	N	N	N	N	N
bta-miR-2415-3p	br-D,br-E	br-F,br-G,br-H,m-A,p-A	N	N	N	N	N	N
bta-miR-2419-3p	br-F, br-G, p-A	br-B,br-D,br-E	N	Y	N	N	N	N
bta-miR-2419-5p	br-F,br-G,br-H, p-A	br-B,br-D,br-E	N	Y	N	N	N	Y
bta-miR-2424			N	N	N	N	N	N
bta-miR-2435					N	N	N	N
bta-miR-2440	br-B,br-D,br-E	br-F,br-G,br-H,m-A,p-A	N	N	N	N	N	N
bta-miR-2448-5p			N	N	N	N	N	N
bta-miR-2450a			N	N	N	N	N	N
bta-miR-2457			N	N	N	N	N	N
bta-miR-2481	br-F,br-G,br-H	br-A,br-B,br-D,br-E	N	Y	N	N	N	N
bta-miR-2483-5p					N	N	N	N
bta-mir-27a-5p			N	N	N	N	N	N
bta-miR-2903			N	N	N	N	N	N
bta-miR-301b			N	N	N	N	N	N
bta-miR-365-5p	p-C	m-A,p-A			N	N	N	N
bta-miR-374c					N	N	N	N
bta-miR-383		p-E	N	N	N	N	N	N
bta-miR-4449	p-C	m-A,p-A,p-B	N	N	N	N	N	N
bta-miR-490	br-C,br-D		N	N	N	N	N	N
bta-miR-6518	br-B, p-C	p-A,p-B	Y	N	N	N	Y	N
bta-miR-6520					N	N	N	N
bta-miR-6522	br-F	br-B	N	Y	N	N	N	N
bta-mir-6531			N	N	N	N	N	N
bta-miR-677	br-E		N	N	N	N	N	N
bta-miR-6775			N	N	N	N	N	N
bta-miR-7858			N	N	N	N	N	N
