# Supplementary material for: MicroRNA breed and parent-of-origin effects provide insights into biological pathways differentiating cattle subspecies in fetal liver
Source: Front Genet. 2023 Dec 13;14:1329939. doi: 10.3389/fgene.2023.1329939 (PMC10757722; doi:10.3389/fgene.2023.1329939)
Supplement: Supplementary file 10 [file Table8.XLSX]

## Sheet: comparisons
	comparison	trials	successes	prob	p_value	corrected_p_value
bta-miR-11984	breed_BIBI_vs_BTBT	580	96	0.0914623	1.22727e-08	1.22727e-08
bta-miR-11998	breed_BIBI_vs_BTBT	2395	326	0.0914623	6.41699e-13	6.41699e-13
bta-miR-187	breed_BIBI_vs_BTBT	1798	236	0.0914623	1.86192e-08	1.86192e-08
bta-miR-2284c	breed_BIBI_vs_BTBT	4048	563	0.0914623	4.7804e-23	4.7804e-23
bta-miR-2285aj-5p	breed_BIBI_vs_BTBT	4058	583	0.0914623	4.17007e-27	4.17007e-27
bta-miR-2285cp	breed_BIBI_vs_BTBT	3195	437	0.0914623	4.50116e-17	4.50116e-17
bta-miR-2285cz	breed_BIBI_vs_BTBT	942	80	0.0914623	0.772113	0.772113
bta-miR-2313-5p	breed_BIBI_vs_BTBT	2186	245	0.0914623	0.000651956	0.000651956
bta-miR-2355-3p	breed_BIBI_vs_BTBT	2777	359	0.0914623	3.39209e-11	3.39209e-11
bta-miR-2419-5p	breed_BIBI_vs_BTBT	539	59	0.0914623	0.0870811	0.0870811
bta-miR-2419-3p	breed_BIBI_vs_BTBT	1952	207	0.0914623	0.015471	0.015471
bta-miR-2481	breed_BIBI_vs_BTBT	543	68	0.0914623	0.00538881	0.00538881
bta-miR-6518	breed_BIBI_vs_BTBT	1874	214	0.0914623	0.000534965	0.000534965
bta-miR-6522	breed_BIBI_vs_BTBT	1128	145	0.0914623	2.43165e-05	2.43165e-05
bta-miR-187	Maternal_genetics_BI_vs_BT	1798	65	0.0230014	0.00034661	0.00034661
bta-miR-184	Paternal_genetics_BI_vs_BT	1368	161	0.075959	3.45047e-08	3.45047e-08
bta-miR-2285c	Paternal_genetics_BI_vs_BT	1813	209	0.075959	2.07501e-09	2.07501e-09
bta-miR-2313-5p	Paternal_genetics_BI_vs_BT	2186	222	0.075959	9.075e-06	9.075e-06
bta-miR-2419-5p	Paternal_genetics_BI_vs_BT	539	43	0.075959	0.391756	0.391756
bta-miR-6518	Paternal_genetics_BI_vs_BT	1874	217	0.075959	7.18247e-10	7.18247e-10

## Sheet: group_specific
	comparison	trials	successes	prob	p_value	corrected_p_value
bta-miR-11983	only_bibi	1831	219	0.075959	3.5285e-11	3.5285e-11
bta-miR-11983	only_mat_bi	1831	219	0.075959	3.5285e-11	3.5285e-11
bta-miR-11984	only_bibi	580	87	0.075959	1.26707e-09	1.26707e-09
bta-miR-11984	only_mat_bi	580	87	0.075959	1.26707e-09	1.26707e-09
bta-miR-11984	only_pat_bi	580	87	0.075959	1.26707e-09	1.26707e-09
bta-miR-11985	only_bibi	1220	154	0.075959	6.6173e-10	6.6173e-10
bta-miR-11985	only_pat_bi	1220	154	0.075959	6.6173e-10	6.6173e-10
bta-miR-11990	only_btbt	5115	550	0.075959	4.42232e-16	4.42232e-16
bta-miR-11998	only_btbt	2395	261	0.075959	5.0147e-09	5.0147e-09
bta-miR-11998	only_mat_bt	2395	261	0.075959	5.0147e-09	5.0147e-09
bta-miR-11998	only_pat_bt	2395	261	0.075959	5.0147e-09	5.0147e-09
bta-miR-12003	only_bibi	1952	226	0.075959	3.31477e-10	3.31477e-10
bta-miR-12003	only_mat_bi	1952	226	0.075959	3.31477e-10	3.31477e-10
bta-miR-12046	only_btbt	3113	377	0.075959	7.52268e-19	7.52268e-19
bta-miR-12046	only_mat_bt	3113	377	0.075959	7.52268e-19	7.52268e-19
bta-miR-1277	only_btbt	932	126	0.075959	3.47444e-10	3.47444e-10
bta-miR-1277	only_mat_bt	932	126	0.075959	3.47444e-10	3.47444e-10
bta-miR-1277	only_pat_bt	932	126	0.075959	3.47444e-10	3.47444e-10
bta-miR-1291	only_mat_bi	3723	414	0.075959	1.34503e-14	1.34503e-14
bta-miR-1291	only_pat_bt	3723	414	0.075959	1.34503e-14	1.34503e-14
bta-miR-1301	only_btbt	3368	359	0.075959	1.19391e-10	1.19391e-10
bta-miR-133b	only_bibi	1713	232	0.075959	1.9605e-17	1.9605e-17
bta-miR-133b	only_mat_bi	1713	232	0.075959	1.9605e-17	1.9605e-17
bta-miR-133b	only_pat_bi	1713	232	0.075959	1.9605e-17	1.9605e-17
bta-miR-1343-5p	only_mat_bi	3574	398	0.075959	3.45155e-14	3.45155e-14
bta-miR-1343-5p	only_pat_bt	3574	398	0.075959	3.45155e-14	3.45155e-14
bta-miR-137	only_mat_bi	1883	205	0.075959	2.10532e-07	2.10532e-07
bta-miR-137	only_pat_bt	1883	205	0.075959	2.10532e-07	2.10532e-07
bta-miR-1434-3p	only_mat_bi	4487	506	0.075959	1.47835e-18	1.47835e-18
bta-miR-1434-3p	only_pat_bt	4487	506	0.075959	1.47835e-18	1.47835e-18
bta-miR-147	only_bibi	929	107	0.075959	1.46576e-05	1.46576e-05
bta-miR-147	only_mat_bi	929	107	0.075959	1.46576e-05	1.46576e-05
bta-miR-147	only_pat_bi	929	107	0.075959	1.46576e-05	1.46576e-05
bta-miR-184	only_btbt	1368	161	0.075959	3.45047e-08	3.45047e-08
bta-miR-184	only_pat_bt	1368	161	0.075959	3.45047e-08	3.45047e-08
bta-miR-187	only_bibi	1798	209	0.075959	1.05667e-09	1.05667e-09
bta-miR-187	only_mat_bi	1798	209	0.075959	1.05667e-09	1.05667e-09
bta-miR-187	only_pat_bi	1798	209	0.075959	1.05667e-09	1.05667e-09
bta-miR-190a	only_bibi	2300	296	0.075959	1.28588e-18	1.28588e-18
bta-miR-190a	only_mat_bi	2300	296	0.075959	1.28588e-18	1.28588e-18
bta-miR-190a	only_pat_bi	2300	296	0.075959	1.28588e-18	1.28588e-18
bta-miR-190b	only_mat_bi	1682	157	0.075959	0.00502533	0.00502533
bta-miR-190b	only_pat_bt	1682	157	0.075959	0.00502533	0.00502533
bta-miR-21-3p	only_mat_bi	4091	462	0.075959	3.34297e-17	3.34297e-17
bta-miR-21-3p	only_pat_bt	4091	462	0.075959	3.34297e-17	3.34297e-17
bta-miR-211	only_bibi	3222	360	0.075959	3.48236e-13	3.48236e-13
bta-miR-211	only_mat_bi	3222	360	0.075959	3.48236e-13	3.48236e-13
bta-miR-211	only_pat_bi	3222	360	0.075959	3.48236e-13	3.48236e-13
bta-miR-216b	only_bibi	2221	283	0.075959	2.57002e-17	2.57002e-17
bta-miR-216b	only_pat_bi	2221	283	0.075959	2.57002e-17	2.57002e-17
bta-miR-2284b	only_bibi	2838	330	0.075959	2.28507e-14	2.28507e-14
bta-miR-2284c	only_bibi	4048	473	0.075959	3.20961e-20	3.20961e-20
bta-miR-2284c	only_mat_bi	4048	473	0.075959	3.20961e-20	3.20961e-20
bta-miR-2284c	only_pat_bi	4048	473	0.075959	3.20961e-20	3.20961e-20
bta-miR-2284d	only_bibi	4330	518	0.075959	4.37776e-24	4.37776e-24
bta-miR-2284n	only_mat_bi	4152	491	0.075959	6.25071e-22	6.25071e-22
bta-miR-2284n	only_pat_bt	4152	491	0.075959	6.25071e-22	6.25071e-22
bta-miR-2285ak-5p	only_btbt	2034	247	0.075959	4.51475e-13	4.51475e-13
bta-miR-2285ak-5p	only_mat_bt	2034	247	0.075959	4.51475e-13	4.51475e-13
bta-miR-2285ak-5p	only_pat_bt	2034	247	0.075959	4.51475e-13	4.51475e-13
bta-miR-2285al-5p	only_mat_bi	2892	313	0.075959	3.51576e-10	3.51576e-10
bta-miR-2285al-5p	only_pat_bt	2892	313	0.075959	3.51576e-10	3.51576e-10
bta-miR-2285az	only_btbt	952	125	0.075959	2.42711e-09	2.42711e-09
bta-miR-2285be	only_mat_bi	872	96	0.075959	0.000197745	0.000197745
bta-miR-2285be	only_pat_bt	872	96	0.075959	0.000197745	0.000197745
bta-miR-2285bl	only_mat_bi	2382	278	0.075959	1.51129e-12	1.51129e-12
bta-miR-2285bl	only_pat_bt	2382	278	0.075959	1.51129e-12	1.51129e-12
bta-miR-2285bo	only_btbt	3221	357	0.075959	1.20797e-12	1.20797e-12
bta-miR-2285bo	only_mat_bt	3221	357	0.075959	1.20797e-12	1.20797e-12
bta-miR-2285bp	only_mat_bi	3033	325	0.075959	4.85508e-10	4.85508e-10
bta-miR-2285bp	only_pat_bt	3033	325	0.075959	4.85508e-10	4.85508e-10
bta-miR-2285br	only_bibi	2273	266	0.075959	3.34536e-12	3.34536e-12
bta-miR-2285br	only_mat_bi	2273	266	0.075959	3.34536e-12	3.34536e-12
bta-miR-2285c	only_bibi	1813	209	0.075959	2.07501e-09	2.07501e-09
bta-miR-2285c	only_mat_bi	1813	209	0.075959	2.07501e-09	2.07501e-09
bta-miR-2285c	only_pat_bi	1813	209	0.075959	2.07501e-09	2.07501e-09
bta-miR-2285cp	only_bibi	3195	373	0.075959	2.89015e-16	2.89015e-16
bta-miR-2285cp	only_mat_bi	3195	373	0.075959	2.89015e-16	2.89015e-16
bta-miR-2285cp	only_pat_bi	3195	373	0.075959	2.89015e-16	2.89015e-16
bta-miR-2285cs	only_mat_bt	2269	214	0.075959	0.000780589	0.000780589
bta-miR-2285cs	only_pat_bi	2269	214	0.075959	0.000780589	0.000780589
bta-miR-2285cx	only_btbt	2093	260	0.075959	9.02491e-15	9.02491e-15
bta-miR-2285cx	only_mat_bt	2093	260	0.075959	9.02491e-15	9.02491e-15
bta-miR-2285cz	only_bibi	942	82	0.075959	0.112063	0.112063
bta-miR-2285cz	only_mat_bi	942	82	0.075959	0.112063	0.112063
bta-miR-2285h	only_mat_bi	1343	152	0.075959	8.15676e-07	8.15676e-07
bta-miR-2285h	only_pat_bt	1343	152	0.075959	8.15676e-07	8.15676e-07
bta-miR-2285x	only_btbt	5010	600	0.075959	1.0163e-27	1.0163e-27
bta-miR-2285x	only_mat_bt	5010	600	0.075959	1.0163e-27	1.0163e-27
bta-miR-2285x	only_pat_bt	5010	600	0.075959	1.0163e-27	1.0163e-27
bta-miR-2285y	only_btbt	2501	289	0.075959	1.71932e-12	1.71932e-12
bta-miR-2313-5p	only_btbt	2186	222	0.075959	9.075e-06	9.075e-06
bta-miR-2313-5p	only_mat_bt	2186	222	0.075959	9.075e-06	9.075e-06
bta-miR-2313-5p	only_pat_bt	2186	222	0.075959	9.075e-06	9.075e-06
bta-miR-2316	only_btbt	2042	249	0.075959	2.36105e-13	2.36105e-13
bta-miR-2320-3p	only_bibi	620	78	0.075959	9.91866e-06	9.91866e-06
bta-miR-2330-3p	only_btbt	1483	187	0.075959	1.22745e-11	1.22745e-11
bta-miR-2331-3p	only_mat_bi	2439	224	0.075959	0.00220113	0.00220113
bta-miR-2331-3p	only_pat_bt	2439	224	0.075959	0.00220113	0.00220113
bta-miR-2336	only_mat_bi	478	69	0.075959	2.5835e-07	2.5835e-07
bta-miR-2336	only_pat_bt	478	69	0.075959	2.5835e-07	2.5835e-07
bta-miR-2355-3p	only_bibi	2777	309	0.075959	2.33205e-11	2.33205e-11
bta-miR-2355-3p	only_mat_bi	2777	309	0.075959	2.33205e-11	2.33205e-11
bta-miR-2355-3p	only_pat_bi	2777	309	0.075959	2.33205e-11	2.33205e-11
bta-miR-2397-3p	only_mat_bt	4026	416	0.075959	2.46998e-10	2.46998e-10
bta-miR-2397-3p	only_pat_bi	4026	416	0.075959	2.46998e-10	2.46998e-10
bta-miR-2398	only_btbt	1794	205	0.075959	5.82568e-09	5.82568e-09
bta-miR-2415-3p	only_btbt	3189	354	0.075959	1.23027e-12	1.23027e-12
bta-miR-2415-3p	only_mat_bt	3189	354	0.075959	1.23027e-12	1.23027e-12
bta-miR-2415-3p	only_pat_bt	3189	354	0.075959	1.23027e-12	1.23027e-12
bta-miR-2419-3p	only_bibi	1952	234	0.075959	6.33481e-12	6.33481e-12
bta-miR-2419-3p	only_pat_bi	1952	234	0.075959	6.33481e-12	6.33481e-12
bta-miR-2424	only_btbt	2589	261	0.075959	2.83412e-06	2.83412e-06
bta-miR-2424	only_mat_bt	2589	261	0.075959	2.83412e-06	2.83412e-06
bta-miR-2424	only_pat_bt	2589	261	0.075959	2.83412e-06	2.83412e-06
bta-miR-2435	only_mat_bi	757	75	0.075959	0.0120198	0.0120198
bta-miR-2435	only_pat_bt	757	75	0.075959	0.0120198	0.0120198
bta-miR-2440	only_btbt	2267	250	0.075959	3.67624e-09	3.67624e-09
bta-miR-2440	only_mat_bt	2267	250	0.075959	3.67624e-09	3.67624e-09
bta-miR-2440	only_pat_bt	2267	250	0.075959	3.67624e-09	3.67624e-09
bta-miR-2448-5p	only_btbt	376	31	0.075959	0.344219	0.344219
bta-miR-2450a	only_btbt	2985	322	0.075959	2.853e-10	2.853e-10
bta-miR-2450a	only_pat_bt	2985	322	0.075959	2.853e-10	2.853e-10
bta-miR-2457	only_btbt	1423	196	0.075959	1.01961e-15	1.01961e-15
bta-miR-2457	only_mat_bt	1423	196	0.075959	1.01961e-15	1.01961e-15
bta-miR-2457	only_pat_bt	1423	196	0.075959	1.01961e-15	1.01961e-15
bta-miR-2481	only_bibi	543	72	0.075959	3.4742e-06	3.4742e-06
bta-miR-2483-5p	only_mat_bi	1046	117	0.075959	2.25528e-05	2.25528e-05
bta-miR-2483-5p	only_pat_bt	1046	117	0.075959	2.25528e-05	2.25528e-05
bta-miR-27a-5p	only_bibi	1696	211	0.075959	2.28224e-12	2.28224e-12
bta-miR-27a-5p	only_mat_bi	1696	211	0.075959	2.28224e-12	2.28224e-12
bta-miR-2903	only_btbt	300	31	0.075959	0.0511902	0.0511902
bta-miR-301b	only_btbt	3135	325	0.075959	1.42702e-08	1.42702e-08
bta-miR-365-5p	only_mat_bi	2850	349	0.075959	2.7217e-18	2.7217e-18
bta-miR-365-5p	only_pat_bt	2850	349	0.075959	2.7217e-18	2.7217e-18
bta-miR-374c	only_mat_bi	1995	236	0.075959	1.86087e-11	1.86087e-11
bta-miR-374c	only_pat_bt	1995	236	0.075959	1.86087e-11	1.86087e-11
bta-miR-383	only_bibi	2319	282	0.075959	9.40088e-15	9.40088e-15
bta-miR-383	only_pat_bi	2319	282	0.075959	9.40088e-15	9.40088e-15
bta-miR-4449	only_btbt	2015	248	0.075959	9.81427e-14	9.81427e-14
bta-miR-4449	only_mat_bt	2015	248	0.075959	9.81427e-14	9.81427e-14
bta-miR-4449	only_pat_bt	2015	248	0.075959	9.81427e-14	9.81427e-14
bta-miR-490	only_btbt	2153	252	0.075959	1.17684e-11	1.17684e-11
bta-miR-6518	only_btbt	1874	217	0.075959	7.18247e-10	7.18247e-10
bta-miR-6518	only_pat_bt	1874	217	0.075959	7.18247e-10	7.18247e-10
bta-miR-6520	only_mat_bi	1580	163	0.075959	5.75809e-05	5.75809e-05
bta-miR-6520	only_pat_bt	1580	163	0.075959	5.75809e-05	5.75809e-05
bta-miR-6531	only_bibi	2709	281	0.075959	1.19028e-07	1.19028e-07
bta-miR-6531	only_mat_bi	2709	281	0.075959	1.19028e-07	1.19028e-07
bta-miR-677	only_bibi	2984	323	0.075959	1.85182e-10	1.85182e-10
bta-miR-677	only_mat_bi	2984	323	0.075959	1.85182e-10	1.85182e-10
bta-miR-6775	only_bibi	2689	304	0.075959	5.80187e-12	5.80187e-12
bta-miR-6775	only_mat_bi	2689	304	0.075959	5.80187e-12	5.80187e-12
bta-miR-7858	only_btbt	921	111	0.075959	1.32703e-06	1.32703e-06
bta-miR-7858	only_pat_bt	921	111	0.075959	1.32703e-06	1.32703e-06
